# Supplementary material for: Barcode-free hit discovery from massive libraries enabled by automated small molecule structure annotation
Source: Nat Commun. 2025 Oct 27;16:9479. doi: 10.1038/s41467-025-65282-1 (PMC12559350; doi:10.1038/s41467-025-65282-1)
Supplement: Supplementary file 4 — Source data [file 41467_2025_65282_MOESM4_ESM.xlsx]

## Sheet: Figure 2a
Figure 2a	LC-MS trace
CA:51-28-39
R.Time (min)	Intensity		m/z	Absolute Intensity	Relative Intensity
0,00000	1277		120,05	13	0,00
0,00833	1277		120,90	10	0,00
0,01667	-56		121,90	4	0,00
0,02500	-46		122,55	13	0,00
0,03333	-120		123,85	54	0,00
0,04167	-208		124,90	15	0,00
0,05000	-259		126,90	52	0,00
0,05833	-319		128,05	13	0,00
0,06667	-342		129,00	4	0,00
0,07500	-340		130,05	1131	0,02
0,08333	-373		130,95	85	0,00
0,09167	-412		132,70	27	0,00
0,10000	-448		133,55	10	0,00
0,10833	-476		135,10	68	0,00
0,11667	-497		137,05	9	0,00
0,12500	-514		137,80	56	0,00
0,13333	-527		138,85	33	0,00
0,14167	-534		139,90	121	0,00
0,15000	-534		141,00	135	0,00
0,15833	-451		141,95	238	0,00
0,16667	-289		142,90	227	0,00
0,17500	-134		143,60	188	0,00
0,18333	-124		144,20	14	0,00
0,19167	-176		145,15	25	0,00
0,20000	-223		145,95	298	0,01
0,20833	-270		146,95	246	0,00
0,21667	-316		147,50	30	0,00
0,22500	-359		148,70	36	0,00
0,23333	-395		149,25	7	0,00
0,24167	-428		150,75	327	0,01
0,25000	-461		151,95	183	0,00
0,25833	-496		152,85	5	0,00
0,26667	-533		153,85	8	0,00
0,27500	-569		154,85	99	0,00
0,28333	-605		155,75	5311	0,09
0,29167	-636		156,95	165	0,00
0,30000	-662		157,95	696	0,01
0,30833	-684		158,95	5	0,00
0,31667	-704		159,95	49	0,00
0,32500	-719		161,85	26	0,00
0,33333	-733		162,90	9	0,00
0,34167	-745		164,00	141	0,00
0,35000	-753		165,00	314	0,01
0,35833	-759		166,05	34	0,00
0,36667	-763		166,70	298	0,01
0,37500	-767		167,95	41	0,00
0,38333	-772		168,95	3	0,00
0,39167	-779		170,75	215	0,00
0,40000	-790		171,90	387	0,01
0,40833	-803		172,35	289	0,01
0,41667	-828		173,00	334	0,01
0,42500	-872		174,05	63	0,00
0,43333	-950		174,50	11	0,00
0,44167	-1081		175,10	7	0,00
0,45000	-1279		176,15	19	0,00
0,45833	-1551		176,90	18	0,00
0,46667	-1892		178,00	33	0,00
0,47500	-2284		179,05	377	0,01
0,48333	-2701		179,70	18	0,00
0,49167	-3115		180,25	9	0,00
0,50000	-3497		181,20	154	0,00
0,50833	-3821		182,05	70	0,00
0,51667	-4068		182,85	114	0,00
0,52500	-4225		183,90	19	0,00
0,53333	-4290		185,15	173	0,00
0,54167	-4266		185,75	331	0,01
0,55000	-4166		187,20	242	0,00
0,55833	-4003		188,15	25	0,00
0,56667	-3797		189,05	10	0,00
0,57500	-3568		189,85	200	0,00
0,58333	-3342		190,85	4	0,00
0,59167	-3140		191,80	149	0,00
0,60000	-2970		192,90	33	0,00
0,60833	-2832		194,10	328	0,01
0,61667	-2723		195,10	310	0,01
0,62500	-2640		196,95	21	0,00
0,63333	-2579		198,00	188	0,00
0,64167	-2537		199,05	300	0,01
0,65000	-2509		200,15	522	0,01
0,65833	-2492		201,15	102	0,00
0,66667	-2483		202,05	2	0,00
0,67500	-2480		203,40	41	0,00
0,68333	-2480		204,95	12	0,00
0,69167	-2481		205,95	13	0,00
0,70000	-2482		207,05	122	0,00
0,70833	-2482		209,35	120	0,00
0,71667	-2483		210,90	283	0,00
0,72500	-2485		212,25	377	0,01
0,73333	-2488		213,15	278	0,00
0,74167	-2490		214,00	41693	0,72
0,75000	-2489		214,95	5422	0,09
0,75833	-2490		216,05	2169	0,04
0,76667	-2489		217,15	204	0,00
0,77500	-2488		217,95	5	0,00
0,78333	-2485		218,65	27	0,00
0,79167	-2483		219,30	14	0,00
0,80000	-2481		220,15	38	0,00
0,80833	-2476		221,25	21	0,00
0,81667	-2460		222,30	22	0,00
0,82500	-2414		223,05	1	0,00
0,83333	-2300		223,95	194	0,00
0,84167	-2065		224,70	61	0,00
0,85000	-1662		225,25	8	0,00
0,85833	-1072		226,15	13	0,00
0,86667	-314		227,00	25	0,00
0,87500	546		228,25	390	0,01
0,88333	1421		228,95	265	0,00
0,89167	2227		229,95	487	0,01
0,90000	2903		231,05	3	0,00
0,90833	3424		232,10	94	0,00
0,91667	3801		233,25	150	0,00
0,92500	4083		234,80	48	0,00
0,93333	4347		235,65	6	0,00
0,94167	4675		237,05	106	0,00
0,95000	5130		238,05	7	0,00
0,95833	5753		238,95	174	0,00
0,96667	6570		240,25	18	0,00
0,97500	7619		240,85	19	0,00
0,98333	8939		241,85	3	0,00
0,99167	10519		242,90	172	0,00
1,00000	12233		244,25	142	0,00
1,00833	13811		244,75	12	0,00
1,01667	14891		245,95	692	0,01
1,02500	15157		246,45	37	0,00
1,03333	14470		247,90	4	0,00
1,04167	12919		248,95	119	0,00
1,05000	10772		250,00	29	0,00
1,05833	8370		251,10	38	0,00
1,06667	6024		251,85	3	0,00
1,07500	3950		253,20	232	0,00
1,08333	2250		254,05	761	0,01
1,09167	940		255,05	6486	0,11
1,10000	-21		256,00	1353	0,02
1,10833	-702		257,05	672	0,01
1,11667	-1170		258,00	47757	0,83
1,12500	-1485		259,00	8145	0,14
1,13333	-1695		260,10	370	0,01
1,14167	-1833		261,00	486	0,01
1,15000	-1927		261,75	343	0,01
1,15833	-1991		262,90	349	0,01
1,16667	-2037		264,20	134	0,00
1,17500	-2071		264,85	22	0,00
1,18333	-2098		265,55	12	0,00
1,19167	-2121		266,45	956	0,02
1,20000	-2143		267,25	32	0,00
1,20833	-2164		268,05	213	0,00
1,21667	-2185		268,90	23	0,00
1,22500	-2203		269,75	12	0,00
1,23333	-2220		271,05	224	0,00
1,24167	-2235		271,95	366	0,01
1,25000	-2247		272,85	2	0,00
1,25833	-2256		274,15	554	0,01
1,26667	-2265		275,10	1304	0,02
1,27500	-2275		276,25	238	0,00
1,28333	-2284		277,00	160	0,00
1,29167	-2291		279,10	323	0,01
1,30000	-2296		279,95	505	0,01
1,30833	-2300		281,05	517	0,01
1,31667	-2302		282,05	241	0,00
1,32500	-2304		283,05	498	0,01
1,33333	-2304		284,15	81	0,00
1,34167	-2304		285,15	6	0,00
1,35000	-2306		286,15	6	0,00
1,35833	-2310		287,05	398	0,01
1,36667	-2315		288,25	642	0,01
1,37500	-2322		289,30	232	0,00
1,38333	-2329		290,25	560	0,01
1,39167	-2335		291,25	91	0,00
1,40000	-2340		292,05	18	0,00
1,40833	-2345		292,85	4	0,00
1,41667	-2349		294,30	192	0,00
1,42500	-2353		294,85	394	0,01
1,43333	-2356		295,95	541	0,01
1,44167	-2357		297,05	38	0,00
1,45000	-2358		297,95	25	0,00
1,45833	-2357		298,45	5	0,00
1,46667	-2356		299,25	188	0,00
1,47500	-2355		299,95	57	0,00
1,48333	-2353		301,00	472	0,01
1,49167	-2354		302,00	744	0,01
1,50000	-2353		302,55	53	0,00
1,50833	-2351		304,20	324	0,01
1,51667	-2351		304,60	138	0,00
1,52500	-2352		305,10	58	0,00
1,53333	-2353		305,70	10	0,00
1,54167	-2354		307,10	459	0,01
1,55000	-2356		308,15	298	0,01
1,55833	-2358		308,80	55	0,00
1,56667	-2362		310,10	4	0,00
1,57500	-2367		311,00	4	0,00
1,58333	-2372		312,25	12	0,00
1,59167	-2377		312,95	5	0,00
1,60000	-2382		313,90	635	0,01
1,60833	-2388		314,55	16	0,00
1,61667	-2393		315,80	36	0,00
1,62500	-2397		316,30	14	0,00
1,63333	-2402		317,25	4	0,00
1,64167	-2405		318,15	185	0,00
1,65000	-2408		319,25	75	0,00
1,65833	-2409		320,20	187	0,00
1,66667	-2409		321,10	4	0,00
1,67500	-2409		321,70	4	0,00
1,68333	-2409		324,10	29	0,00
1,69167	-2409		325,60	25	0,00
1,70000	-2408		326,15	6	0,00
1,70833	-2407		327,15	590	0,01
1,71667	-2407		328,05	13	0,00
1,72500	-2406		328,90	32	0,00
1,73333	-2406		329,95	25	0,00
1,74167	-2406		330,90	9	0,00
1,75000	-2405		331,80	274	0,00
1,75833	-2405		332,90	52	0,00
1,76667	-2406		333,75	8	0,00
1,77500	-2406		334,95	338	0,01
1,78333	-2408		335,95	12	0,00
1,79167	-2409		337,05	108	0,00
1,80000	-2409		337,90	15	0,00
1,80833	-2410		338,70	35	0,00
1,81667	-2411		339,25	6	0,00
1,82500	-2411		340,00	130	0,00
1,83333	-2411		340,65	15	0,00
1,84167	-2412		341,25	7	0,00
1,85000	-2412		342,00	14	0,00
1,85833	-2413		342,95	35	0,00
1,86667	-2414		343,55	5	0,00
1,87500	-2416		344,25	18	0,00
1,88333	-2418		345,20	282	0,00
1,89167	-2420		346,15	4	0,00
1,90000	-2421		347,10	422	0,01
1,90833	-2422		347,75	57	0,00
1,91667	-2424		348,25	152	0,00
1,92500	-2426		348,95	153	0,00
1,93333	-2427		349,50	165	0,00
1,94167	-2427		350,45	1	0,00
1,95000	-2427		351,35	55	0,00
1,95833	-2429		352,40	11	0,00
1,96667	-2430		353,15	190	0,00
1,97500	-2432		354,10	25	0,00
1,98333	-2434		355,35	161	0,00
1,99167	-2433		356,05	252	0,00
2,00000	-2433		357,40	115	0,00
2,00833	-2431		358,55	26	0,00
2,01667	-2431		360,75	32	0,00
2,02500	-2431		362,40	358	0,01
2,03333	-2430		363,00	426	0,01
2,04167	-2427		364,15	6446	0,11
2,05000	-2425		365,20	842	0,01
2,05833	-2423		365,70	215	0,00
2,06667	-2422		367,05	16739	0,29
2,07500	-2422		368,00	3840	0,07
2,08333	-2422		369,25	356	0,01
2,09167	-2420		370,00	151	0,00
2,10000	-2419		371,20	458	0,01
2,10833	-2417		372,15	4	0,00
2,11667	-2413		373,05	25	0,00
2,12500	-2404		374,35	15	0,00
2,13333	-2381		375,30	54	0,00
2,14167	-2332		376,20	13	0,00
2,15000	-2246		377,10	44	0,00
2,15833	-2121		378,05	35	0,00
2,16667	-1962		378,65	5	0,00
2,17500	-1789		379,60	45	0,00
2,18333	-1629		380,85	959	0,02
2,19167	-1509		381,85	50	0,00
2,20000	-1445		383,00	1383	0,02
2,20833	-1441		384,05	16	0,00
2,21667	-1491		385,15	178	0,00
2,22500	-1581		386,10	880	0,02
2,23333	-1697		387,35	190	0,00
2,24167	-1822		387,85	208	0,00
2,25000	-1944		388,80	18	0,00
2,25833	-2051		389,75	552	0,01
2,26667	-2143		391,25	156	0,00
2,27500	-2217		392,35	107	0,00
2,28333	-2274		393,05	569	0,01
2,29167	-2319		394,05	2457	0,04
2,30000	-2353		395,05	575795	10,01
2,30833	-2378		396,05	149740	2,60
2,31667	-2396		397,05	19546	0,34
2,32500	-2410		398,05	2242	0,04
2,33333	-2421		398,85	300	0,01
2,34167	-2430		400,20	4106	0,07
2,35000	-2437		400,95	784	0,01
2,35833	-2442		402,15	128	0,00
2,36667	-2446		403,45	280	0,00
2,37500	-2449		404,35	2	0,00
2,38333	-2451		405,15	31	0,00
2,39167	-2454		405,75	9	0,00
2,40000	-2455		406,40	59	0,00
2,40833	-2458		407,20	542	0,01
2,41667	-2460		408,20	162	0,00
2,42500	-2461		409,05	73	0,00
2,43333	-2461		410,05	533	0,01
2,44167	-2461		410,95	7657	0,13
2,45000	-2460		412,10	5750796	100,00
2,45833	-2461		413,10	1663770	28,93
2,46667	-2462		414,10	268235	4,66
2,47500	-2463		415,10	29066	0,51
2,48333	-2463		416,10	1627	0,03
2,49167	-2462		417,10	799	0,01
2,50000	-2462		417,95	1006	0,02
2,50833	-2462		418,95	185	0,00
2,51667	-2462		420,00	11	0,00
2,52500	-2464		421,20	63	0,00
2,53333	-2464		422,15	1029	0,02
2,54167	-2464		423,15	6995	0,12
2,55000	-2464		424,15	1991	0,03
2,55833	-2463		424,85	180	0,00
2,56667	-2462		425,65	199	0,00
2,57500	-2463		427,05	355	0,01
2,58333	-2463		427,95	227	0,00
2,59167	-2463		429,10	10347	0,18
2,60000	-2463		430,15	3398	0,06
2,60833	-2463		431,30	28637	0,50
2,61667	-2462		432,65	717	0,01
2,62500	-2461		434,05	2171878	37,77
2,63333	-2462		435,05	574909	10,00
2,64167	-2461		436,10	95906	1,67
2,65000	-2460		437,10	10738	0,19
2,65833	-2461		438,15	102	0,00
2,66667	-2461		439,15	9099	0,16
2,67500	-2461		440,05	6712	0,12
2,68333	-2461		441,00	2347	0,04
2,69167	-2461		441,95	1890	0,03
2,70000	-2462		443,20	256	0,00
2,70833	-2461		444,25	2	0,00
2,71667	-2462		445,15	117	0,00
2,72500	-2462		445,65	358	0,01
2,73333	-2461		446,70	34	0,00
2,74167	-2460		447,30	38	0,00
2,75000	-2460		447,95	77	0,00
2,75833	-2459		448,65	379	0,01
2,76667	-2459		450,10	74809	1,30
2,77500	-2459		451,05	17519	0,30
2,78333	-2460		452,05	8191	0,14
2,79167	-2460		453,15	806	0,01
2,80000	-2459		453,95	2177	0,04
2,80833	-2458		455,15	885	0,02
2,81667	-2459		456,25	921	0,02
2,82500	-2459		457,20	13527	0,24
2,83333	-2459		458,25	3746	0,07
2,84167	-2459		459,15	576	0,01
2,85000	-2459		460,25	549	0,01
2,85833	-2459		460,70	45	0,00
2,86667	-2459		462,05	237	0,00
2,87500	-2459		463,05	2	0,00
2,88333	-2459		465,10	166	0,00
2,89167	-2459		466,05	118	0,00
2,90000	-2459		466,65	63	0,00
2,90833	-2459		467,20	160	0,00
2,91667	-2458		468,10	492	0,01
2,92500	-2458		468,80	531	0,01
2,93333	-2458		469,20	250	0,00
2,94167	-2459		470,15	1099	0,02
2,95000	-2459		471,20	1010	0,02
2,95833	-2459		472,65	610	0,01
2,96667	-2458		473,35	33	0,00
2,97500	-2458		474,35	1717	0,03
2,98333	-2458		475,15	24401	0,42
2,99167	-2459		476,10	9804	0,17
3,00000	-2460		477,15	769	0,01
3,00833	-2461		478,00	451	0,01
3,01667	-2461		479,10	419	0,01
3,02500	-2461		479,85	178	0,00
3,03333	-2461		480,40	375	0,01
3,04167	-2460		481,10	274	0,00
3,05000	-2459		482,05	31	0,00
3,05833	-2459		483,05	1057	0,02
3,06667	-2458		484,05	18	0,00
3,07500	-2459		485,15	596	0,01
3,08333	-2460		486,30	357	0,01
3,09167	-2460		487,45	77	0,00
3,10000	-2459		489,55	66	0,00
3,10833	-2458		490,65	199	0,00
3,11667	-2459		491,70	1032	0,02
3,12500	-2459		492,45	1	0,00
3,13333	-2459		493,25	73	0,00
3,14167	-2459		494,15	435	0,01
3,15000	-2460		494,95	76	0,00
3,15833	-2459		496,20	488	0,01
3,16667	-2458		497,30	15388	0,27
3,17500	-2458		498,20	3160	0,05
3,18333	-2457		499,15	605	0,01
3,19167	-2457		499,75	818	0,01
3,20000	-2457		500,85	1494	0,03
3,20833	-2457		502,00	1371	0,02
3,21667	-2457		503,20	755	0,01
3,22500	-2456		504,10	815	0,01
3,23333	-2457		505,10	1151	0,02
3,24167	-2458		506,05	2129	0,04
3,25000	-2458		506,85	423	0,01
3,25833	-2457		507,30	582	0,01
3,26667	-2458		508,40	2517	0,04
3,27500	-2458		509,45	12	0,00
3,28333	-2458		510,25	260	0,00
3,29167	-2457		511,10	546	0,01
3,30000	-2456		512,35	3636	0,06
3,30833	-2457		513,15	2143	0,04
3,31667	-2457		514,30	252	0,00
3,32500	-2457		515,10	322	0,01
3,33333	-2457		516,10	598	0,01
3,34167	-2456		516,55	118	0,00
3,35000	-2456		517,20	145	0,00
3,35833	-2456		518,15	597	0,01
3,36667	-2455		518,95	471	0,01
3,37500	-2456		519,70	42	0,00
3,38333	-2456		520,45	88	0,00
3,39167	-2456		521,10	256	0,00
3,40000	-2455		521,55	214	0,00
3,40833	-2455		522,15	255	0,00
3,41667	-2456		523,05	276	0,00
3,42500	-2456		524,30	1224	0,02
3,43333	-2455		525,75	794	0,01
3,44167	-2455		526,25	458	0,01
3,45000	-2455		527,00	856	0,01
3,45833	-2454		528,00	1877	0,03
3,46667	-2453		528,90	336	0,01
3,47500	-2452		530,40	608	0,01
3,48333	-2453		531,30	411	0,01
3,49167	-2453		532,60	393	0,01
3,50000	-2455		533,25	115	0,00
3,50833	-2455		534,25	162	0,00
3,51667	-2453		535,15	2414	0,04
3,52500	-2452		536,40	1719	0,03
3,53333	-2452		537,25	360	0,01
3,54167	-2453		538,10	143	0,00
3,55000	-2454		538,90	965	0,02
3,55833	-2454		539,85	720	0,01
3,56667	-2453		540,50	229	0,00
3,57500	-2454		541,90	319	0,01
3,58333	-2453		542,95	1	0,00
3,59167	-2454		543,95	1451	0,03
3,60000	-2454		544,55	750	0,01
3,60833	-2454		545,55	435	0,01
3,61667	-2453		546,05	1054	0,02
3,62500	-2453		546,95	212	0,00
3,63333	-2453		547,70	1191	0,02
3,64167	-2453		548,90	919	0,02
3,65000	-2453		549,35	545	0,01
3,65833	-2452		549,80	47	0,00
3,66667	-2452		551,20	3058	0,05
3,67500	-2452		552,15	2068	0,04
3,68333	-2452		553,15	383	0,01
3,69167	-2453		554,15	777	0,01
3,70000	-2453		555,10	811	0,01
3,70833	-2453		556,30	95	0,00
3,71667	-2452		556,95	190	0,00
3,72500	-2452		557,80	651	0,01
3,73333	-2451		559,35	31	0,00
3,74167	-2451		560,40	154	0,00
3,75000	-2451		561,45	21	0,00
3,75833	-2451		562,65	562	0,01
3,76667	-2451		564,00	550	0,01
3,77500	-2452		564,75	230	0,00
3,78333	-2453		565,85	100	0,00
3,79167	-2454		567,10	73	0,00
3,80000	-2453		568,25	874	0,02
3,80833	-2453		569,25	12	0,00
3,81667	-2451		570,20	4612	0,08
3,82500	-2451		571,05	1311	0,02
3,83333	-2451		571,70	579	0,01
3,84167	-2451		572,55	2794	0,05
3,85000	-2451		573,25	384	0,01
3,85833	-2451		574,45	300	0,01
3,86667	-2452		574,85	230	0,00
3,87500	-2452		575,65	17	0,00
3,88333	-2452		576,40	201	0,00
3,89167	-2451		577,50	395	0,01
3,90000	-2451		578,45	26	0,00
3,90833	-2451		579,35	802	0,01
3,91667	-2451		580,10	1411	0,02
3,92500	-2452		581,25	157	0,00
3,93333	-2453		582,30	1017	0,02
3,94167	-2452		583,40	1436	0,02
3,95000	-2452		584,75	820	0,01
3,95833	-2452		585,60	445	0,01
3,96667	-2452		586,30	599	0,01
3,97500	-2452		587,05	68	0,00
3,98333	-2452		587,85	9	0,00
3,99167	-2452		588,65	948	0,02
4,00000	-2451		589,20	204	0,00
4,00833	-2451		590,15	4	0,00
4,01667	-2452		591,35	113	0,00
4,02500	-2451		591,85	57	0,00
4,03333	-2451		592,35	140	0,00
4,04167	-2452		593,50	295	0,01
4,05000	-2452		594,15	298	0,01
4,05833	-2452		594,70	955	0,02
4,06667	-2452		595,85	818	0,01
4,07500	-2453		597,10	84	0,00
4,08333	-2454		597,90	1437	0,02
4,09167	-2455		598,35	813	0,01
4,10000	-2454		599,50	656	0,01
4,10833	-2453		600,55	594	0,01
4,11667	-2452		601,20	554	0,01
4,12500	-2451		601,90	175	0,00
4,13333	-2451		603,10	215	0,00
4,14167	-2451		603,70	204	0,00
4,15000	-2451		604,85	374	0,01
4,15833	-2451		605,40	24	0,00
4,16667	-2451		606,45	106	0,00
4,17500	-2452		607,10	228	0,00
4,18333	-2452		608,20	322	0,01
4,19167	-2453		608,95	571	0,01
4,20000	-2453		609,40	972	0,02
4,20833	-2455		610,35	6	0,00
4,21667	-2456		611,20	202	0,00
4,22500	-2455		612,35	87	0,00
4,23333	-2455		613,60	738	0,01
4,24167	-2454		615,10	976	0,02
4,25000	-2454		615,55	200	0,00
4,25833	-2453		616,25	376	0,01
4,26667	-2452		617,45	443	0,01
4,27500	-2451		618,25	5	0,00
4,28333	-2451		619,05	152	0,00
4,29167	-2450		620,05	4	0,00
4,30000	-2451		620,95	726	0,01
4,30833	-2452		621,70	10	0,00
4,31667	-2453		623,10	283	0,00
4,32500	-2453		623,95	49	0,00
4,33333	-2452		625,10	15	0,00
4,34167	-2452		625,80	9	0,00
4,35000	-2453		626,30	4	0,00
4,35833	-2453		627,05	3	0,00
4,36667	-2454		627,75	15	0,00
4,37500	-2453		629,15	10304	0,18
4,38333	-2453		629,85	3214	0,06
4,39167	-2453		630,75	2759	0,05
4,40000	-2452		631,60	148	0,00
4,40833	-2453		633,35	727	0,01
4,41667	-2453		634,35	9	0,00
4,42500	-2452		635,25	692	0,01
4,43333	-2453		636,05	448	0,01
4,44167	-2453		637,05	42739	0,74
4,45000	-2454		637,85	5347	0,09
4,45833	-2454		638,85	788	0,01
4,46667	-2452		639,65	3360	0,06
4,47500	-2451		640,65	1499	0,03
4,48333	-2451		642,00	1274	0,02
4,49167	-2451		642,95	46	0,00
4,50000	-2451		643,95	3562	0,06
4,50833	-2453		644,75	16957	0,29
4,51667	-2453		645,30	83995	1,46
4,52500	-2454		646,75	23475	0,41
4,53333	-2453		647,95	5255	0,09
4,54167	-2453		649,25	382	0,01
4,55000	-2453		649,75	697	0,01
4,55833	-2453		650,75	885	0,02
4,56667	-2453		652,25	560	0,01
4,57500	-2454		653,05	427	0,01
4,58333	-2454		654,30	977	0,02
4,59167	-2454		655,15	180	0,00
4,60000	-2453		655,80	1910	0,03
4,60833	-2453		656,60	187	0,00
4,61667	-2453		657,95	204	0,00
4,62500	-2455		658,35	179	0,00
4,63333	-2456		658,95	562	0,01
4,64167	-2456		659,40	153	0,00
4,65000	-2456		660,20	63	0,00
4,65833	-2456		661,80	642	0,01
4,66667	-2455		662,40	874	0,02
4,67500	-2454		663,25	805	0,01
4,68333	-2454		664,10	236	0,00
4,69167	-2454		665,05	59	0,00
4,70000	-2455		666,20	590	0,01
4,70833	-2456		667,10	2778	0,05
4,71667	-2457		667,75	450	0,01
4,72500	-2457		668,55	771	0,01
4,73333	-2457		668,90	554	0,01
4,74167	-2456		669,80	82	0,00
4,75000	-2456		670,95	23	0,00
4,75833	-2456		672,45	51	0,00
4,76667	-2456		673,35	340	0,01
4,77500	-2455		674,50	29	0,00
4,78333	-2455		675,15	6	0,00
4,79167	-2455		675,90	48	0,00
4,80000	-2455		676,70	14	0,00
4,80833	-2455		677,60	949	0,02
4,81667	-2456		678,35	11	0,00
4,82500	-2458		679,15	22	0,00
4,83333	-2459		680,50	231	0,00
4,84167	-2459		681,60	81	0,00
4,85000	-2460		682,55	535	0,01
4,85833	-2459		683,40	529	0,01
4,86667	-2459		684,15	306	0,01
4,87500	-2460		684,85	57	0,00
4,88333	-2460		686,35	192	0,00
4,89167	-2460		686,85	437	0,01
4,90000	-2459		687,85	2	0,00
4,90833	-2458		688,75	665	0,01
4,91667	-2458		689,95	866	0,02
4,92500	-2458		691,40	30	0,00
4,93333	-2457		692,15	256	0,00
4,94167	-2457		693,15	320	0,01
4,95000	-2458		694,05	65	0,00
4,95833	-2459		694,85	707	0,01
4,96667	-2459		695,55	203	0,00
4,97500	-2460		696,20	136	0,00
4,98333	-2460		697,10	212	0,00
4,99167	-2460		697,95	174	0,00
5,00000	-2460		698,85	3	0,00
5,00833	-2461		699,75	26	0,00
5,01667	-2462		700,55	105	0,00
5,02500	-2461		701,25	2786	0,05
5,03333	-2461		702,25	887	0,02
5,04167	-2461		703,50	938	0,02
5,05000	-2462		704,30	179	0,00
5,05833	-2463		704,95	17	0,00
5,06667	-2464		705,95	5	0,00
5,07500	-2463		706,75	6	0,00
5,08333	-2464		707,55	574	0,01
5,09167	-2465		708,05	252	0,00
5,10000	-2465		708,50	120	0,00
5,10833	-2463		709,75	811	0,01
5,11667	-2463		710,25	353	0,01
5,12500	-2462		710,85	373	0,01
5,13333	-2462		711,30	687	0,01
5,14167	-2463		711,75	399	0,01
5,15000	-2464		712,15	14	0,00
5,15833	-2463		713,15	222	0,00
5,16667	-2464		713,60	267	0,00
5,17500	-2465		715,20	1162	0,02
5,18333	-2466		715,60	370	0,01
5,19167	-2465		716,25	571	0,01
5,20000	-2465		717,25	5	0,00
5,20833	-2466		718,15	713	0,01
5,21667	-2467		719,45	91	0,00
5,22500	-2467		720,60	462	0,01
5,23333	-2468		721,85	843	0,01
5,24167	-2467		722,45	70	0,00
5,25000	-2466		723,35	601	0,01
5,25833	-2465		724,30	799	0,01
5,26667	-2465		725,45	498	0,01
5,27500	-2465		726,25	8	0,00
5,28333	-2466		727,00	160	0,00
5,29167	-2467		727,65	37	0,00
5,30000	-2468		729,05	159	0,00
5,30833	-2469		729,45	37	0,00
5,31667	-2469		730,25	379	0,01
5,32500	-2469		731,05	472	0,01
5,33333	-2468		732,00	50	0,00
5,34167	-2467		733,00	11	0,00
5,35000	-2467		733,85	9	0,00
5,35833	-2467		734,75	257	0,00
5,36667	-2467		736,15	97	0,00
5,37500	-2467		738,10	16	0,00
5,38333	-2467		738,75	2	0,00
5,39167	-2467		740,05	198	0,00
5,40000	-2467		740,60	184	0,00
5,40833	-2465		741,55	6	0,00
5,41667	-2465		742,40	559	0,01
5,42500	-2466		743,70	14	0,00
5,43333	-2466		744,65	40	0,00
5,44167	-2465		745,60	52	0,00
5,45000	-2464		746,15	98	0,00
5,45833	-2462		747,00	33	0,00
5,46667	-2462		747,55	4	0,00
5,47500	-2460		748,45	15	0,00
5,48333	-2460		749,25	574	0,01
5,49167	-2461		750,50	20	0,00
5,50000	-2461		751,45	31	0,00
5,50833	-2461		752,45	62	0,00
5,51667	-2460		753,25	4	0,00
5,52500	-2459		754,10	14	0,00
5,53333	-2458		755,70	40	0,00
5,54167	-2458		756,70	18	0,00
5,55000	-2456		757,35	6	0,00
5,55833	-2455		758,40	38	0,00
5,56667	-2454		759,75	193	0,00
5,57500	-2453		761,15	27	0,00
5,58333	-2451		761,90	20	0,00
5,59167	-2450		762,45	12	0,00
5,60000	-2449		763,60	53	0,00
5,60833	-2448		764,45	2	0,00
5,61667	-2447		765,45	4	0,00
5,62500	-2445		765,95	46	0,00
5,63333	-2444		767,10	245	0,00
5,64167	-2443		768,30	236	0,00
5,65000	-2442		769,25	1	0,00
5,65833	-2441		770,50	279	0,00
5,66667	-2439		771,30	163	0,00
5,67500	-2437		771,85	96	0,00
5,68333	-2435		772,65	645	0,01
5,69167	-2432		773,35	801	0,01
5,70000	-2429		774,35	5	0,00
5,70833	-2427		775,20	391	0,01
5,71667	-2425		776,35	24	0,00
5,72500	-2424		777,80	54	0,00
5,73333	-2423		778,30	49	0,00
5,74167	-2421		779,20	265	0,00
5,75000	-2419		780,15	45	0,00
5,75833	-2417		781,15	376	0,01
5,76667	-2414		782,25	191	0,00
5,77500	-2411		782,65	269	0,00
5,78333	-2407		783,45	53	0,00
5,79167	-2405		784,00	9	0,00
5,80000	-2402		784,75	698	0,01
5,80833	-2399		785,60	359	0,01
5,81667	-2396		786,95	141	0,00
5,82500	-2392		788,35	112	0,00
5,83333	-2389		789,20	24	0,00
5,84167	-2386		790,45	323	0,01
5,85000	-2381		791,20	45	0,00
5,85833	-2377		792,15	11	0,00
5,86667	-2372		793,05	563	0,01
5,87500	-2367		793,70	21	0,00
5,88333	-2362		794,50	116	0,00
5,89167	-2358		795,15	138	0,00
5,90000	-2354		796,30	41	0,00
5,90833	-2349		797,25	864	0,02
5,91667	-2342		798,25	5	0,00
5,92500	-2336		799,65	511	0,01
5,93333	-2330
5,94167	-2325
5,95000	-2320
5,95833	-2313
5,96667	-2308
5,97500	-2301
5,98333	-2294
5,99167	-2287
6,00000	-2280
6,00833	-2273
6,01667	-2266
6,02500	-2259
6,03333	-2252
6,04167	-2245
6,05000	-2238
6,05833	-2231
6,06667	-2224
6,07500	-2216
6,08333	-2209
6,09167	-2202
6,10000	-2196
6,10833	-2189
6,11667	-2182
6,12500	-2174
6,13333	-2167
6,14167	-2160
6,15000	-2153
6,15833	-2146
6,16667	-2140
6,17500	-2134
6,18333	-2130
6,19167	-2125
6,20000	-2121
6,20833	-2117
6,21667	-2111
6,22500	-2105
6,23333	-2099
6,24167	-2094
6,25000	-2090
6,25833	-2085
6,26667	-2081
6,27500	-2078
6,28333	-2075
6,29167	-2071
6,30000	-2067
6,30833	-2065
6,31667	-2062
6,32500	-2061
6,33333	-2059
6,34167	-2057
6,35000	-2054
6,35833	-2051
6,36667	-2049
6,37500	-2047
6,38333	-2045
6,39167	-2042
6,40000	-2040
6,40833	-2040
6,41667	-2039
6,42500	-2038
6,43333	-2036
6,44167	-2034
6,45000	-2032
6,45833	-2028
6,46667	-2025
6,47500	-2023
6,48333	-2021
6,49167	-2020
6,50000	-2019
6,50833	-2018
6,51667	-2016
6,52500	-2014
6,53333	-2012
6,54167	-2010
6,55000	-2008
6,55833	-2006
6,56667	-2004
6,57500	-2001
6,58333	-1999
6,59167	-1997
6,60000	-1996
6,60833	-1995
6,61667	-1991
6,62500	-1988
6,63333	-1985
6,64167	-1983
6,65000	-1980
6,65833	-1978
6,66667	-1975
6,67500	-1972
6,68333	-1970
6,69167	-1968
6,70000	-1964
6,70833	-1962
6,71667	-1959
6,72500	-1957
6,73333	-1954
6,74167	-1951
6,75000	-1948
6,75833	-1944
6,76667	-1941
6,77500	-1939
6,78333	-1935
6,79167	-1932
6,80000	-1930
6,80833	-1926
6,81667	-1922
6,82500	-1919
6,83333	-1916
6,84167	-1912
6,85000	-1909
6,85833	-1906
6,86667	-1903
6,87500	-1900
6,88333	-1897
6,89167	-1893
6,90000	-1889
6,90833	-1885
6,91667	-1880
6,92500	-1875
6,93333	-1872
6,94167	-1869
6,95000	-1865
6,95833	-1861
6,96667	-1856
6,97500	-1850
6,98333	-1844
6,99167	-1839
7,00000	-1834
7,00833	-1828
7,01667	-1823
7,02500	-1818
7,03333	-1815
7,04167	-1812
7,05000	-1809
7,05833	-1807
7,06667	-1804
7,07500	-1800
7,08333	-1798
7,09167	-1797
7,10000	-1794
7,10833	-1792
7,11667	-1789
7,12500	-1785
7,13333	-1780
7,14167	-1776
7,15000	-1770
7,15833	-1765
7,16667	-1758
7,17500	-1753
7,18333	-1748
7,19167	-1744
7,20000	-1740
7,20833	-1735
7,21667	-1730
7,22500	-1724
7,23333	-1719
7,24167	-1714
7,25000	-1709
7,25833	-1704
7,26667	-1699
7,27500	-1694
7,28333	-1690
7,29167	-1685
7,30000	-1679
7,30833	-1674
7,31667	-1668
7,32500	-1662
7,33333	-1656
7,34167	-1649
7,35000	-1643
7,35833	-1639
7,36667	-1633
7,37500	-1629
7,38333	-1624
7,39167	-1618
7,40000	-1612
7,40833	-1607
7,41667	-1603
7,42500	-1598
7,43333	-1592
7,44167	-1588
7,45000	-1584
7,45833	-1580
7,46667	-1574
7,47500	-1571
7,48333	-1568
7,49167	-1564
7,50000	-1560
7,50833	-1555
7,51667	-1551
7,52500	-1547
7,53333	-1543
7,54167	-1541
7,55000	-1539
7,55833	-1535
7,56667	-1532
7,57500	-1528
7,58333	-1524
7,59167	-1519
7,60000	-1514
7,60833	-1510
7,61667	-1505
7,62500	-1501
7,63333	-1497
7,64167	-1492
7,65000	-1485
7,65833	-1478
7,66667	-1470
7,67500	-1465
7,68333	-1459
7,69167	-1454
7,70000	-1449
7,70833	-1446
7,71667	-1443
7,72500	-1438
7,73333	-1434
7,74167	-1431
7,75000	-1427
7,75833	-1422
7,76667	-1417
7,77500	-1412
7,78333	-1406
7,79167	-1401
7,80000	-1395
7,80833	-1390
7,81667	-1385
7,82500	-1380
7,83333	-1374
7,84167	-1368
7,85000	-1362
7,85833	-1356
7,86667	-1351
7,87500	-1346
7,88333	-1341
7,89167	-1335
7,90000	-1331
7,90833	-1326
7,91667	-1320
7,92500	-1315
7,93333	-1311
7,94167	-1306
7,95000	-1302
7,95833	-1297
7,96667	-1291
7,97500	-1286
7,98333	-1282
7,99167	-1277
8,00000	-1273
8,00833	-1268
8,01667	-1263
8,02500	-1257
8,03333	-1252
8,04167	-1247
8,05000	-1241
8,05833	-1234
8,06667	-1227
8,07500	-1220
8,08333	-1213
8,09167	-1206
8,10000	-1199
8,10833	-1193
8,11667	-1187
8,12500	-1180
8,13333	-1174
8,14167	-1169
8,15000	-1163
8,15833	-1158
8,16667	-1154
8,17500	-1148
8,18333	-1144
8,19167	-1139
8,20000	-1134
8,20833	-1129
8,21667	-1125
8,22500	-1119
8,23333	-1114
8,24167	-1108
8,25000	-1103
8,25833	-1098
8,26667	-1093
8,27500	-1087
8,28333	-1081
8,29167	-1075
8,30000	-1068
8,30833	-1061
8,31667	-1055
8,32500	-1050
8,33333	-1045
8,34167	-1039
8,35000	-1032
8,35833	-1025
8,36667	-1017
8,37500	-1009
8,38333	-1001
8,39167	-993
8,40000	-984
8,40833	-976
8,41667	-967
8,42500	-956
8,43333	-947
8,44167	-937
8,45000	-928
8,45833	-919
8,46667	-910
8,47500	-902
8,48333	-894
8,49167	-887
8,50000	-879
8,50833	-872
8,51667	-864
8,52500	-857
8,53333	-848
8,54167	-836
8,55000	-821
8,55833	-802
8,56667	-782
8,57500	-759
8,58333	-738
8,59167	-719
8,60000	-702
8,60833	-690
8,61667	-682
8,62500	-680
8,63333	-681
8,64167	-685
8,65000	-691
8,65833	-697
8,66667	-703
8,67500	-709
8,68333	-713
8,69167	-715
8,70000	-716
8,70833	-714
8,71667	-711
8,72500	-706
8,73333	-698
8,74167	-689
8,75000	-680
8,75833	-670
8,76667	-660
8,77500	-650
8,78333	-642
8,79167	-635
8,80000	-629
8,80833	-625
8,81667	-623
8,82500	-622
8,83333	-620
8,84167	-620
8,85000	-619
8,85833	-618
8,86667	-618
8,87500	-616
8,88333	-614
8,89167	-612
8,90000	-611
8,90833	-609
8,91667	-606
8,92500	-602
8,93333	-597
8,94167	-592
8,95000	-587
8,95833	-582
8,96667	-576
8,97500	-571
8,98333	-565
8,99167	-558
9,00000	-551
9,00833	-545
9,01667	-538
9,02500	-531
9,03333	-523
9,04167	-517
9,05000	-511
9,05833	-505
9,06667	-497
9,07500	-490
9,08333	-482
9,09167	-474
9,10000	-466
9,10833	-459
9,11667	-452
9,12500	-446
9,13333	-440
9,14167	-436
9,15000	-429
9,15833	-420
9,16667	-412
9,17500	-404
9,18333	-394
9,19167	-386
9,20000	-379
9,20833	-370
9,21667	-359
9,22500	-350
9,23333	-341
9,24167	-328
9,25000	-316
9,25833	-308
9,26667	-300
9,27500	-294
9,28333	-289
9,29167	-284
9,30000	-277
9,30833	-270
9,31667	-262
9,32500	-255
9,33333	-247
9,34167	-237
9,35000	-223
9,35833	-213
9,36667	-206
9,37500	-197
9,38333	-188
9,39167	-179
9,40000	-172
9,40833	-163
9,41667	-154
9,42500	-147
9,43333	-140
9,44167	-133
9,45000	-129
9,45833	-125
9,46667	-120
9,47500	-113
9,48333	-105
9,49167	-96
9,50000	-87
9,50833	-74
9,51667	-59
9,52500	-41
9,53333	-21
9,54167	2
9,55000	25
9,55833	48
9,56667	70
9,57500	92
9,58333	113
9,59167	134
9,60000	155
9,60833	176
9,61667	197
9,62500	216
9,63333	233
9,64167	248
9,65000	258
9,65833	265
9,66667	268
9,67500	268
9,68333	268
9,69167	270
9,70000	276
9,70833	286
9,71667	298
9,72500	313
9,73333	332
9,74167	349
9,75000	366
9,75833	380
9,76667	391
9,77500	402
9,78333	414
9,79167	430
9,80000	449
9,80833	476
9,81667	510
9,82500	549
9,83333	589
9,84167	628
9,85000	663
9,85833	688
9,86667	704
9,87500	710
9,88333	703
9,89167	687
9,90000	662
9,90833	631
9,91667	597
9,92500	563
9,93333	529
9,94167	498
9,95000	470
9,95833	446
9,96667	426
9,97500	411
9,98333	401
9,99167	394
10,00000	390
10,00833	388
10,01667	388
10,02500	388
10,03333	392
10,04167	396
10,05000	401
10,05833	407
10,06667	414
10,07500	421
10,08333	428
10,09167	437
10,10000	447
10,10833	457
10,11667	466
10,12500	476
10,13333	485
10,14167	495
10,15000	505
10,15833	515
10,16667	524
10,17500	532
10,18333	541
10,19167	551
10,20000	560
10,20833	570
10,21667	578
10,22500	586
10,23333	593
10,24167	601
10,25000	610
10,25833	617
10,26667	623
10,27500	629
10,28333	635
10,29167	640
10,30000	645
10,30833	652
10,31667	658
10,32500	664
10,33333	670
10,34167	678
10,35000	688
10,35833	700
10,36667	713
10,37500	729
10,38333	746
10,39167	767
10,40000	788
10,40833	813
10,41667	842
10,42500	873
10,43333	907
10,44167	943
10,45000	980
10,45833	1020
10,46667	1060
10,47500	1102
10,48333	1143
10,49167	1181
10,50000	1217
10,50833	1249
10,51667	1277
10,52500	1302
10,53333	1324
10,54167	1345
10,55000	1368
10,55833	1394
10,56667	1423
10,57500	1457
10,58333	1498
10,59167	1541
10,60000	1585
10,60833	1626
10,61667	1661
10,62500	1687
10,63333	1702
10,64167	1705
10,65000	1696
10,65833	1676
10,66667	1645
10,67500	1607
10,68333	1564
10,69167	1516
10,70000	1467
10,70833	1420
10,71667	1374
10,72500	1332
10,73333	1294
10,74167	1260
10,75000	1230
10,75833	1206
10,76667	1186
10,77500	1170
10,78333	1156
10,79167	1147
10,80000	1141
10,80833	1138
10,81667	1138
10,82500	1141
10,83333	1144
10,84167	1148
10,85000	1153
10,85833	1158
10,86667	1164
10,87500	1171
10,88333	1180
10,89167	1197
10,90000	1207
10,90833	1209
10,91667	1211
10,92500	1215
10,93333	1219
10,94167	1224
10,95000	1231
10,95833	1239
10,96667	1248
10,97500	1258
10,98333	1269
10,99167	1279
11,00000	1289
11,00833	1298
11,01667	1309
11,02500	1319
11,03333	1332
11,04167	1351
11,05000	1382
11,05833	1443
11,06667	1558
11,07500	1777
11,08333	2167
11,09167	2804
11,10000	3762
11,10833	5087
11,11667	6783
11,12500	8808
11,13333	11075
11,14167	13466
11,15000	15863
11,15833	18176
11,16667	20351
11,17500	22375
11,18333	24257
11,19167	26013
11,20000	27638
11,20833	29099
11,21667	30336
11,22500	31268
11,23333	31821
11,24167	31935
11,25000	31580
11,25833	30762
11,26667	29515
11,27500	27902
11,28333	26004
11,29167	23915
11,30000	21727
11,30833	19531
11,31667	17406
11,32500	15415
11,33333	13601
11,34167	11993
11,35000	10601
11,35833	9420
11,36667	8431
11,37500	7612
11,38333	6934
11,39167	6371
11,40000	5897
11,40833	5491
11,41667	5138
11,42500	4825
11,43333	4541
11,44167	4281
11,45000	4038
11,45833	3813
11,46667	3602
11,47500	3405
11,48333	3223
11,49167	3055
11,50000	2900
11,50833	2760
11,51667	2636
11,52500	2528
11,53333	2433
11,54167	2350
11,55000	2280
11,55833	2222
11,56667	2174
11,57500	2136
11,58333	2105
11,59167	2080
11,60000	2061
11,60833	2048
11,61667	2041
11,62500	2036
11,63333	2037
11,64167	2043
11,65000	2052
11,65833	2064
11,66667	2078
11,67500	2093
11,68333	2108
11,69167	2122
11,70000	2134
11,70833	2145
11,71667	2154
11,72500	2160
11,73333	2165
11,74167	2171
11,75000	2180
11,75833	2196
11,76667	2206
11,77500	2202
11,78333	2196
11,79167	2190
11,80000	2188
11,80833	2187
11,81667	2188
11,82500	2190
11,83333	2192
11,84167	2194
11,85000	2197
11,85833	2200
11,86667	2204
11,87500	2208
11,88333	2212
11,89167	2216
11,90000	2223
11,90833	2231
11,91667	2240
11,92500	2248
11,93333	2258
11,94167	2270
11,95000	2283
11,95833	2296
11,96667	2309
11,97500	2323
11,98333	2340
11,99167	2357
12,00000	2377
12,00833	2400
12,01667	2426
12,02500	2454
12,03333	2484
12,04167	2515
12,05000	2548
12,05833	2586
12,06667	2634
12,07500	2699
12,08333	2794
12,09167	2939
12,10000	3157
12,10833	3479
12,11667	3940
12,12500	4575
12,13333	5416
12,14167	6484
12,15000	7780
12,15833	9281
12,16667	10938
12,17500	12675
12,18333	14399
12,19167	16003
12,20000	17385
12,20833	18455
12,21667	19148
12,22500	19432
12,23333	19307
12,24167	18809
12,25000	17994
12,25833	16939
12,26667	15726
12,27500	14435
12,28333	13135
12,29167	11881
12,30000	10711
12,30833	9649
12,31667	8705
12,32500	7881
12,33333	7171
12,34167	6563
12,35000	6044
12,35833	5600
12,36667	5220
12,37500	4895
12,38333	4616
12,39167	4378
12,40000	4176
12,40833	4004
12,41667	3861
12,42500	3744
12,43333	3652
12,44167	3578
12,45000	3521
12,45833	3478
12,46667	3445
12,47500	3420
12,48333	3399
12,49167	3383
12,50000	3367
12,50833	3352
12,51667	3337
12,52500	3322
12,53333	3308
12,54167	3293
12,55000	3279
12,55833	3266
12,56667	3255
12,57500	3247
12,58333	3240
12,59167	3235
12,60000	3233
12,60833	3234
12,61667	3238
12,62500	3243
12,63333	3249
12,64167	3256
12,65000	3267
12,65833	3278
12,66667	3290
12,67500	3305
12,68333	3321
12,69167	3336
12,70000	3353
12,70833	3373
12,71667	3393
12,72500	3413
12,73333	3433
12,74167	3453
12,75000	3474
12,75833	3497
12,76667	3519
12,77500	3540
12,78333	3561
12,79167	3582
12,80000	3607
12,80833	3636
12,81667	3670
12,82500	3712
12,83333	3761
12,84167	3818
12,85000	3881
12,85833	3946
12,86667	4011
12,87500	4073
12,88333	4128
12,89167	4175
12,90000	4215
12,90833	4246
12,91667	4268
12,92500	4282
12,93333	4290
12,94167	4295
12,95000	4296
12,95833	4296
12,96667	4296
12,97500	4295
12,98333	4294
12,99167	4294
13,00000	4295
13,00833	4297
13,01667	4300
13,02500	4302
13,03333	4303
13,04167	4307
13,05000	4316
13,05833	4333
13,06667	4366
13,07500	4418
13,08333	4495
13,09167	4597
13,10000	4723
13,10833	4865
13,11667	5013
13,12500	5152
13,13333	5270
13,14167	5357
13,15000	5404
13,15833	5411
13,16667	5378
13,17500	5312
13,18333	5218
13,19167	5108
13,20000	4990
13,20833	4874
13,21667	4765
13,22500	4670
13,23333	4595
13,24167	4538
13,25000	4500
13,25833	4478
13,26667	4471
13,27500	4475
13,28333	4487
13,29167	4505
13,30000	4527
13,30833	4554
13,31667	4590
13,32500	4639
13,33333	4712
13,34167	4815
13,35000	4953
13,35833	5131
13,36667	5344
13,37500	5579
13,38333	5820
13,39167	6050
13,40000	6253
13,40833	6420
13,41667	6545
13,42500	6624
13,43333	6660
13,44167	6659
13,45000	6630
13,45833	6580
13,46667	6517
13,47500	6445
13,48333	6370
13,49167	6295
13,50000	6224
13,50833	6154
13,51667	6090
13,52500	6032
13,53333	5979
13,54167	5934
13,55000	5898
13,55833	5872
13,56667	5855
13,57500	5847
13,58333	5846
13,59167	5849
13,60000	5857
13,60833	5868
13,61667	5883
13,62500	5901
13,63333	5925
13,64167	5955
13,65000	5991
13,65833	6034
13,66667	6082
13,67500	6135
13,68333	6193
13,69167	6256
13,70000	6321
13,70833	6386
13,71667	6451
13,72500	6512
13,73333	6564
13,74167	6605
13,75000	6631
13,75833	6644
13,76667	6646
13,77500	6639
13,78333	6625
13,79167	6610
13,80000	6597
13,80833	6589
13,81667	6586
13,82500	6593
13,83333	6611
13,84167	6639
13,85000	6677
13,85833	6721
13,86667	6769
13,87500	6816
13,88333	6861
13,89167	6898
13,90000	6926
13,90833	6945
13,91667	6956
13,92500	6960
13,93333	6963
13,94167	6965
13,95000	6968
13,95833	6975
13,96667	6990
13,97500	7011
13,98333	7039
13,99167	7074
14,00000	7116
14,00833	7162
14,01667	7212
14,02500	7263
14,03333	7316
14,04167	7370
14,05000	7423
14,05833	7473
14,06667	7517
14,07500	7554
14,08333	7582
14,09167	7606
14,10000	7626
14,10833	7646
14,11667	7668
14,12500	7692
14,13333	7718
14,14167	7745
14,15000	7771
14,15833	7793
14,16667	7812
14,17500	7828
14,18333	7840
14,19167	7851
14,20000	7860
14,20833	7867
14,21667	7874
14,22500	7881
14,23333	7891
14,24167	7937
14,25000	8009
14,25833	8044
14,26667	8034
14,27500	8016
14,28333	8008
14,29167	8011
14,30000	8026
14,30833	8052
14,31667	8088
14,32500	8131
14,33333	8183
14,34167	8237
14,35000	8289
14,35833	8337
14,36667	8376
14,37500	8405
14,38333	8423
14,39167	8429
14,40000	8422
14,40833	8405
14,41667	8383
14,42500	8367
14,43333	8342
14,44167	8307
14,45000	8269
14,45833	8237
14,46667	8211
14,47500	8187
14,48333	8168
14,49167	8158
14,50000	8151
14,50833	8146
14,51667	8143
14,52500	8142
14,53333	8159
14,54167	8167
14,55000	8165
14,55833	8162
14,56667	8160
14,57500	8163
14,58333	8183
14,59167	8209
14,60000	8213
14,60833	8205
14,61667	8196
14,62500	8187
14,63333	8177
14,64167	8167
14,65000	8158
14,65833	8148
14,66667	8139
14,67500	8132
14,68333	8173
14,69167	8296
14,70000	8436
14,70833	8535
14,71667	8570
14,72500	8542
14,73333	8468
14,74167	8369
14,75000	8267
14,75833	8175
14,76667	8103
14,77500	8048
14,78333	8005
14,79167	7969
14,80000	7936
14,80833	7906
14,81667	7878
14,82500	7852
14,83333	7824
14,84167	7795
14,85000	7764
14,85833	7732
14,86667	7697
14,87500	7661
14,88333	7621
14,89167	7582
14,90000	7540
14,90833	7497
14,91667	7453
14,92500	7408
14,93333	7365
14,94167	7321
14,95000	7276
14,95833	7232
14,96667	7187
14,97500	7140
14,98333	7087
14,99167	7032
15,00000	6977

## Sheet: Figure 2b_Amine scope
Figure 2b	Amine scope
	Amines CAS no	Name	SMILES	Conversion (%)
1	455-14-1	4-TRIFLUOROMETHYLANILINE	Nc1ccc(C(F)(F)F)cc1	4
2	5220-49-5	3-AMINO-2-CYCLOHEXEN-1-ONE	NC1=CC(=O)CCC1	0
3	16867-03-1	2-AMINO-3-HYDROXY PYRIDINE	Nc1ncccc1O	37
4	5192-03-0	5-AMINOINDOLE	Nc1ccc2[nH]ccc2c1	27
5	1197-55-3	4-AMINOPHENYLACETIC ACID	Nc1ccc(CC(=O)O)cc1	40
6	27578-60-5	1-(2-AMINOETHYL)PIPERIDINE	NCCN1CCCCC1	79
7	5351-17-7	4-AMINOBENZOYL HYDRAZIDE	NNC(=O)c1ccc(N)cc1	63
8	15996-76-6	4-(AMINOMETHYL)BENZONITRILE HYDROCHLORID	Cl.N#Cc1ccc(CN)cc1	93
9	17768-41-1	1-ADAMANTHANEMETHYLAMINE,98%	C1C2CC3CC1CC(C2)(C3)CN	>95
10	934-98-5	1-(2-AMINOETHYL)-4-METHYL-PIPERAZINE	CN1CCN(CCN)CC1	85
11	7154-73-6	1(2-AMINOETHYL)PYRROLIDINE	NCCN1CCCC1	93
12	23159-07-1	1-(3-AMINOPROPYL)PYRROLIDINE	NCCCN1CCCC1	77
13	616-24-0	3-AMINOPENTANE	CCC(N)CC	>95
14	5456-63-3	TRANS-2-AMINOCYCLOHEXANOL.HCL	N[C@@H]1CCCC[C@H]1O.[Cl]	86
15	1824-81-3	6-METHYL-2-PYRIDYLAMINE	Cc1cccc(N)n1	6
16	2975-41-9	2-AMINOINDAN , 97%	Cl.NC1Cc2ccccc2C1	>95
17	591-55-9	5-AMINOPYRIMIDINE	Nc1cncnc1	0
18	27489-62-9	TRANS-4-AMINOCYCLOHEXANOL, 97%	NC1CCC(O)CC1	84
19	56765-79-8	4-AMINOPHTHALONITRILE	N#Cc1ccc(N)cc1C#N	0
20	33332-28-4	2-AMINO-6-CHLOROPYRAZINE	Nc1cncc(Cl)n1	0
21	929-06-6	2(2-AMINOETHOXY)ETHANOL	NCCOCCO	>95
22	56-91-7	4-(AMINOMETHYL)BENZOIC ACID, 97%	NCc1ccc(C(=O)O)cc1	32
23	60-32-2	6-AMINOHEXANOIC ACID	NCCCCCC(=O)O	94
24	1002-57-9	8-AMINOOCTANOIC ACID	NCCCCCCCC(=O)O	94
25	60531-36-4	4-(2-AMINOETHYL)BENZOIC ACID HYDROCHLOR	Cl.NCCc1ccc(C(=O)O)cc1	44
26	193269-78-2	3-AMINO-1-N-BOC-AZETIDINE	CC(C)(C)OC(=O)N1CC(N)C1	>95
27	35320-23-1	(R)-(-)-2-AMINO-1-PROPANOL	CC(N)CO	77
28	5049-61-6	AMINOPYRAZINE	Nc1cnccn1	0
29	504-29-0	2-AMINOPYRIDINE	Nc1ccccn1	27
30	104-94-9	P-ANISIDINE	COc1ccc(N)cc1	>95
31	24666-56-6	3-AMINOPIPERIDINE-2,6-DIONE HYDROCHLORID	Cl.NC1CCC(O)=NC1=O	43
32	22600-77-7	2-(AMINOMETHYL)IMIDAZOLE DIHYDROCHLORIDE	Cl.Cl.NCc1ncc[nH]1	52
33	38041-19-9	4-AMINOTETRAHYDROPYRAN 97%	C1COCCC1N	93
34	462-08-8	3-AMINOPYRIDINE	Nc1cccnc1	0
35	100-46-9	BENZYLAMINE	NCc1ccccc1	>95
36	2835-68-9	P-AMINOBENZAMIDE	NC(=O)c1ccc(N)cc1	57
37	28059-64-5	2-BENZYLANILINE	Nc1ccccc1Cc1ccccc1	4
38	51388-20-6	4-(BENZYLOXY)ANILINE HYDROCHLORIDE 98%	Cl.Nc1ccc(OCc2ccccc2)cc1	44
39	2576-47-8	2-BROMOETHYLAMMONIUM BROMIDE	Br.NCCBr	47
40	104-13-2	4-Butylaniline	Nc1ccc(CCO)cc1	83
41	4152-90-3	3-CHLOROBENZYLAMINE	NCc1cccc(Cl)c1	89
42	104-86-9	4-CHLOROBENZYLAMINE	NCc1ccc(Cl)cc1	>95
43	108-91-8	CYCLOHEXYLAMINE	NC1CCCCC1	92
44	3218-02-8	CYCLOHEXANE METHYLAMINE	NCC1CCCCC1	>95
45	5454-82-0	CYCLOBUTYLMETHYLAMINE, HCL	NCC1CCC1.[Cl]	>95
46	95-68-1	2,4-DIMETHYLANILINE	Cc1ccc(N)c(C)c1	60
47	87-62-7	2,6-DIMETHYLANILINE	Cc1cccc(C)c1N	0
48	20781-20-8	2,4-DIMETHOXYBENZYLAMINE 98%	COc1ccc(CN)c(OC)c1	0
49	367-25-9	2,4-DIFLUOROANILINE	Nc1ccc(F)cc1F	8
50	3963-62-0	2,2-DIPHENYLETHYLAMINE	NCC(c1ccccc1)c1ccccc1	90
51	78710-55-1	3,5-DIMETHYLBENZYLAMINE	Cc1cc(C)cc(CN)c1	76
52	95-64-7	3,4-DIMETHYLANILINE	Cc1ccc(N)cc1C	93
53	141-43-5	2-AMINOETHANOL	NCCO	77
54	589-16-2	4-ETHYLANILINE	CCc1ccc(N)cc1	92
55	100-82-3	3-FLUOROBENZYLAMINE 97%	NCc1cccc(F)c1	>95
56	140-75-0	4-FLUOROBENZYLAMINE	NCc1ccc(F)cc1	>95
57	348-54-9	2-FLUOROBENZENAMINE	Nc1ccccc1F	4
58	372-19-0	3-FLUOROANILINE	Nc1cccc(F)c1	92
59	371-40-4	4-FLUOROBENZENAMINE	Nc1ccc(F)cc1	92
60	136-95-8	2-Aminobenzothiazole	Nc1nc2ccccc2s1	3
61	696-40-2	3-IODOBENZYLAMINE 96%	NCc1cccc(I)c1	>95
62	78-81-9	ISOBUTYLAMINE	CC(C)CN	95
63	2393-23-9	4-METHOXYBENZYLAMINE	COc1ccc(CN)cc1	0
64	61-80-3	2-AMINO-5-CHLOROBENZOXAZOLE	Nc1nc2cc(Cl)ccc2o1	20
65	2103-99-3	2-AMINO-4-(4-CHLOROPHENYL)THIAZOLE	Nc1nc(-c2ccc(Cl)cc2)cs1	0
66	618-36-0	ALPHA-METHYLBENZYLAMINE, (D/L)-	CC(N)c1ccccc1	0
67	89-93-0	2-METHYLBENZYLAMINE	Cc1ccccc1CN	>95
68	20265-39-8	2-METHOXYPYRIDIN-4-AMINE	COc1cc(N)ccn1	8
69	2010-06-2	2-AMINO-4-PHENYLTHIAZOLE	C1=CC=C(C=C1)C2=CSC(=N2)N	0
70	91-59-8	2-NAPHTHYLAMINE	Nc1ccc2ccccc2c1	83
71	53941-45-0	2-PHENYLGLYCINONITRILE HYDROCHLORIDE	[NH+]#C[C@@H](N)c1ccccc1	0
72	13214-66-9	4-PHENYLBUTYLAMINE	NCCCCc1ccccc1	96
73	2688-84-8	2-PHENOXYANILINE	Nc1ccccc1Oc1ccccc1	14
74	68-35-9	SULFADIAZINE	C1=CN=C(N=C1)NS(=O)(=O)C2=CC=C(C=C2)N	0
75	63-74-1	SULFANILAMIDE	Nc1ccc(S(N)(=O)=O)cc1	7
76	35303-76-5	4-(2-AMINOETHYL)BENZENESULFONAMIDE	C1=CC(=CC=C1CCN)S(=O)(=O)N	>95
77	4795-29-3	TETRAHYDROFURFURYLAMINE	NCC1CCCO1	>95
78	2740-83-2	3-(TRIFLUOROMETHYL)BENZYLAMINE 98%	NCc1cccc(C(F)(F)F)c1	>95
79	3261-62-9	2-(4-TOLYL) ETHYLAMINE	Cc1ccc(CCN)cc1	95
80	3048-01-9	2-(TRIFLUOROMETHYL)BENZYLAMINE, 98%, VER	NCc1ccccc1C(F)(F)F	81
81	3300-51-4	4-(TRIFLUOROMETHYL)BENZYLAMINE 97%	NCc1ccc(C(F)(F)F)cc1	>95
82	106-49-0	P-TOLUIDINE	Cc1ccc(N)cc1	>95
83	77-86-1	TRIS(HYDROXYMETHYL)AMINOMETHANE	NC(CO)(CO)CO	41
84	51-67-2	TYRAMINE	NCCc1ccc(O)cc1	>95
85	3060-50-2	2,2-DIPHENYLGLYCINE	NC(C(=O)O)(c1ccccc1)c1ccccc1	0
86	873-83-6	6-AMINOURACIL	Nc1cc(O)nc(O)n1	0
87	24242-19-1	5-AMINONICOTINIC ACID	C1=C(C=NC=C1N)C(=O)O	0
88	62-53-3	ANILINE	Nc1ccccc1	89
89	536-90-3	3-ANISIDINE	COc1cccc(N)c1	92
90	420-04-2	CYANAMIDE, STABILIZED	N#CN	0
91	6298-19-7	3-AMINO-2-CHLOROPYRIDINE , 98%	Nc1cccnc1Cl	0
92	62-31-7	3-HYDROXY-TYRAMINE HYDROCHLORIDE	Cl.NCCc1ccc(O)c(O)c1	>95

## Sheet: Figure 2b_Aldehyde scope
Figure 2b	Aldehyde scope
	Aldehydes CAS no	Name	SMILES	Conversion (%)
1	591-31-1	3-METHOXYBENZALDEHYDE	COC1=CC=CC(=C1)C=O	65
2	40663-68-1	4-ALLYLOXYBENZALDEHYDE , 97%	C=CCOC1=CC=C(C=C1)C=O	65
3	1122-91-4	4-BROMOBENZALDEHYDE	C1=CC(=CC=C1C=O)Br	71
4	4397-53-9	4-BENZYLOXYBENZALDEHYDE	C1=CC=C(C=C1)COC2=CC=C(C=C2)C=O	56
5	587-04-2	3-CHLOROBENZALDEHYDE	C1=CC(=CC(=C1)Cl)C=O	69
6	85070-48-0	3-CHLORO-2-FLUOROBENZALDEHYDE	C1=CC(=C(C(=C1)Cl)F)C=O	70
7	105-07-7	4-CYANOBENZALDEHYDE	C1=CC(=CC=C1C=O)C#N	74
8	874-42-0	2,4-DICHLOROBENZALDEHYDE	C1=CC(=C(C=C1Cl)Cl)C=O	75
9	120-14-9	3,4-DIMETHOXYBENZALDEHYDE	COC1=C(C=C(C=C1)C=O)OC	64
10	6203-18-5	4-DIMETHYLAMINOCINNAMALDEHYDE	CN(C)C1=CC=C(C=C1)/C=C/C=O	7
11	23074-10-4	5-ETHYL-2-FURALDEHYDE	CCC1=CC=C(O1)C=O	69
12	10031-82-0	4-ETHOXYBENZALDEHYDE	CCOC1=CC=C(C=C1)C=O	70
13	459-57-4	4-FLUOROBENZALDEHYDE	C1=CC(=CC=C1C=O)F	69
14	446-52-6	2-FLUOROBENZALDEHYDE	C1=CC=C(C(=C1)C=O)F	62
15	98-01-1	FURFURAL	C1=COC(=C1)C=O	67
16	100-83-4	3-HYDROXY BENZALDEHYDE	C1=CC(=CC(=C1)O)C=O	68
17	621-59-0	3-HYDROXY-4-METHOXYBENZALDEHYDE	COC1=C(C=C(C=C1)C=O)O	65
18	4221-03-8	5-HYDROXYPENTANAL	C(CCO)CC=O	54
19	123-08-0	4-HYDROXYBENZALDEHYDE	C1=CC(=CC=C1C=O)O	65
20	487-89-8	INDOLE-3-CARBOXALDEHYDE	C1=CC=C2C(=C1)C(=CN2)C=O	18
21	590-86-3	ISOVALERALDEHYDE	CC(C)CC=O	50
22	101-39-3	ALPHA-METHYLCINNAMALDEHYDE	C/C(=C\C1=CC=CC=C1)/C=O	55
23	16251-77-7	3-PHENYLBUTYALDEHYDE	CC(CC=O)C1=CC=CC=C1	53
24	1003-29-8	PYRROLE-2-CARBOXALDEHYDE	C1=CNC(=C1)C=O	12
25	90-02-8	SALICYLALDEHYDE	C1=CC=C(C(=C1)C=O)O	61
26	529-20-4	2-METHYL BENZALDEHYDE	CC1=CC=CC=C1C=O	64
27	620-23-5	3-METHYL BENZALDEHYDE	CC1=CC(=CC=C1)C=O	78
28	104-87-0	4-METHYL BENZALDEHYDE	CC1=CC=C(C=C1)C=O	64
29	52771-21-8	3-TRIFLUOROMETHOXY BENZALDEHYDE	C1=CC(=CC(=C1)OC(F)(F)F)C=O	75
30	659-28-9	4-TRIFLUOROMETHOXY BENZALDEHYDE	C1=CC(=CC=C1C=O)OC(F)(F)F	73
31	121-33-5	VANILLIN	COC1=C(C=CC(=C1)C=O)O	67
32	123-11-5	4-METHOXYBENZALDEHYDE	COC1=CC=C(C=C1)C=O	71
33	100-52-7	BENZALDEHYDE	C1=CC=C(C=C1)C=O	73
34	122-78-1	PHENYLACETALDEHYDE	C1=CC=C(C=C1)CC=O	33
35	500-22-1	NICOTINALDEHYDE	C1=CC(=CN=C1)C=O	97
36	6688-11-5	CYCLOOCTANE CARBOXALDEHYDE	C1CCCC(CCC1)C=O	50
37	10111-08-7	1H-IMIDAZOLE-2-CARBALDEHYDE	C1=CN=C(N1)C=O	13
38	623-30-3	3-(2-FURYL)-ACROLEIN	C1=COC(=C1)/C=C/C=O	44
39	1963-36-6	4-METHOXYCINNAMALDEHYDE	COC1=CC=C(C=C1)/C=C/C=O	63
40	93-53-8	2-PHENYLPROPIONALDEHYDE	CC(C=O)C1=CC=CC=C1	39
41	22960-16-3	ISOQUINOLINE-4-CARBOXALDEHYDE	C1=CC=C2C(=C1)C=NC=C2C=O	95
42	66-25-1	HEXANAL	CCCCCC=O	40
43	1576-87-0	TRANS 2-PENTENAL	CC/C=C/C=O	42
44	104-53-0	3-PHENYLPROPIONALDEHYDE	C1=CC=C(C=C1)CCC=O	47
45	98-03-3	2-THIOPHENE-CARBOXALDEHYDE	C1=CSC(=C1)C=O	55
46	100-50-5	1,2,3,6-TETRAHYDROBENZALDEHYDE	C1CC(CC=C1)C=O	54
47	139-85-5	3,4-DIHYDROXYBENZALDEHYDE	C1=CC(=C(C=C1C=O)O)O	75
48	6287-38-3	3,4-DICHLOROBENZALDEHYDE	C1=CC(=C(C=C1C=O)Cl)Cl	67
49	927-63-9	(E)-3-(dimethylamino)acrylaldehyde	CN(C)\C=C\C=O	0
50	100-50-5	3-Cyclohexene-1-carboxaldehyde	O=CC1CC=CCC1	43
51	1192-58-1	1-methyl-1H-pyrrole-3-carbaldehyde	O=CC1=CC=CN1C	58
52	27258-32-8	1-methyl-1H-pyrazole-3-carbaldehyde	Cn1ccc(C=O)n1	63
53	2579-22-8	3-phenylpropiolaldehyde	O=CC#Cc1ccccc1	50
54	208110-81-0	6-fluoropicolinaldehyde	Fc1cccc(C=O)n1	61
55	55589-47-4	3-methylpicolinaldehyde	Cc1cccnc1C=O	78
56	25711-30-2	1,5-dimethyl-1H-pyrazole-4-carbaldehyde	Cc1c(C=O)cnn1C	78
57	5780-66-5	pyrazine-2-carbaldehyde	O=Cc1cnccn1	57
58	155601-65-3	2,6-difluoronicotinaldehyde	Fc1ccc(C=O)c(F)n1	70
59	177756-62-6	3-fluoro-4-methylbenzaldehyde	Cc1ccc(C=O)cc1F	76
60	21508-19-0	5-chlorofuran-2-carbaldehyde	Clc1ccc(C=O)o1	55
61	6053-89-0	3-cyclopentylpropanal	O=CCCC1CCCC1	40
62	1003-29-8	1H-pyrrole-2-carbaldehyde	O=Cc1ccc[nH]1	38
63	175204-81-6	4-chloro-1-methyl-1H-pyrazole-3-carbaldehyde	Cn1cc(Cl)c(C=O)n1	64
64	450-83-9	4-fluoro-2-methoxybenzaldehyde	COc1cc(F)ccc1C=O	62
65	58551-83-0	2,4,6-trifluorobenzaldehyde	Fc1cc(F)c(C=O)c(F)c1	85
66	18486-69-6	(1R,5S)-6,6-dimethylbicyclo[3.1.1]hept-2-ene-2-carbaldehyde	CC1(C)[C@@H]2C[C@H]1C(C=O)=CC2	63
67	176433-43-5	6-chloro-5-methylnicotinaldehyde	Cc1cc(C=O)cnc1Cl	60
68	84194-30-9	2-chloro-5-fluorobenzaldehyde	Fc1ccc(Cl)c(C=O)c1	78
69	256417-10-4	2,6-difluoro-4-methoxybenzaldehyde	COc1cc(F)c(C=O)c(F)c1	75
70	446866-87-1	3-morpholinobenzaldehyde	O=Cc1cccc(c1)N1CCOCC1	57
71	29866-54-4	2-chloro-6-methoxybenzaldehyde	COc1cccc(Cl)c1C=O	59
72	432-25-7	2,6,6-trimethylcyclohex-1-ene-1-carbaldehyde	CC1=C(C=O)C(C)(C)CCC1	24
73	5305-40-8	4,6-dichloropyrimidine-5-carbaldehyde	Clc1ncnc(Cl)c1C=O	66
74	22065-85-6	1-benzylpiperidine-4-carbaldehyde	O=CC1CCN(Cc2ccccc2)CC1	83
75	10338-57-5	4-(piperidin-1-yl)benzaldehyde	O=Cc1ccc(cc1)N1CCCCC1	87
76	65373-52-6	oxazole-2-carbaldehyde	O=Cc1ncco1	55
77	13838-78-3	5-methylthiazole-2-carbaldehyde	Cc1cnc(C=O)s1	7
78	34246-54-3	3-ethylbenzaldehyde	CCc1cccc(C=O)c1	69
79	5198-79-8	2-chlorothiazole-4-carbaldehyde	Clc1nc(C=O)cs1	65
80	933702-55-7	2-chloropyrimidine-5-carbaldehyde	Clc1ncc(C=O)cn1	48
81	97455-61-3	6-ethoxynicotinaldehyde	CCOc1ccc(C=O)cn1	67
82	77532-90-2	5-fluoro-2-formylbenzonitrile	Fc1ccc(C=O)c(c1)C#N	21
83	493-50-5	1-methyl-1,2,3,4-tetrahydroquinoline-6-carbaldehyde	CN1CCCc2cc(C=O)ccc12	43
84	84966-28-9	5-(pyrrolidin-1-yl)furan-2-carbaldehyde	O=Cc1ccc(o1)N1CCCC1	0
85	90905-31-0	2-(methylthio)pyrimidine-5-carbaldehyde	CSc1ncc(C=O)cn1	39
86	286474-59-7	6-chloro-2-fluoro-3-methylbenzaldehyde	O=CC1=C(Cl)C=CC(C)=C1F	80
87	590-86-3	3-methylbutanal	CC(C)CC=O	50
88	99419-31-5	3-methyloxetane-3-carbaldehyde	O=CC1(C)COC1	81
89	2043-61-0	cyclohexanecarbaldehyde	O=CC1CCCCC1	57
90	467442-15-5	3,5-difluoro-4-formylbenzonitrile	FC1=CC(C#N)=CC(F)=C1C=O	80
91	3392-97-0	2,6-dimethoxybenzaldehyde	COC1=C(C=O)C(OC)=CC=C1	56
92	54605-72-0	1-phenyl-1H-pyrazole-4-carbaldehyde	O=CC1=CN(C2=CC=CC=C2)N=C1	45
93	55745-70-5	2,3-dihydrobenzofuran-5-carbaldehyde	O=CC1=CC2=C(C=C1)OCC2	57
94	113118-83-5	5-methoxynicotinaldehyde	COC1=CN=CC(C=O)=C1	85
95	123-72-8	butyraldehyde	CCCC=O	0

## Sheet: Figure 2b_LC-traces
Figure 2b	LC-traces
BI: 19-47									BI:41-52-47
R.Time (min)	Intensity		m/z	Absolute Intensity	Relative Intensity				R.Time	(min)	Intensity		m/z	Absolute Intensity	Relative Intensity
0,00000	-249		120,45	2624	0,10				0,00000	-231			120,15	35	0,01
0,00833	-249		121,25	1242	0,05				0,00833	-231			121,20	10	0,00
0,01667	-25		122,30	2908	0,12				0,01667	-6			121,75	1	0,00
0,02500	-46		123,25	1005	0,04				0,02500	-14			122,95	5	0,00
0,03333	-65		124,35	291	0,01				0,03333	-22			124,10	11	0,00
0,04167	-89		125,25	5	0,00				0,04167	-31			125,20	32	0,01
0,05000	-123		126,05	117	0,00				0,05000	-42			126,55	5	0,00
0,05833	-156		127,25	3436	0,14				0,05833	-53			127,45	136	0,03
0,06667	-190		128,45	7963	0,32				0,06667	-62			128,40	7	0,00
0,07500	-225		129,35	615	0,02				0,07500	-71			129,20	8	0,00
0,08333	-253		130,25	11701	0,46				0,08333	-79			130,15	18	0,00
0,09167	-270		131,30	689	0,03				0,09167	-88			131,55	19	0,00
0,10000	-282		132,05	71	0,00				0,10000	-97			132,20	23	0,01
0,10833	-298		132,95	22	0,00				0,10833	-106			133,35	13	0,00
0,11667	-313		134,15	214	0,01				0,11667	-113			134,05	5	0,00
0,12500	-330		135,05	392	0,02				0,12500	-119			135,00	16	0,00
0,13333	-352		135,85	195	0,01				0,13333	-128			136,15	28	0,01
0,14167	-380		137,25	92	0,00				0,14167	-136			137,10	9	0,00
0,15000	-404		138,35	60	0,00				0,15000	-145			137,80	6	0,00
0,15833	-420		139,30	368	0,01				0,15833	-154			138,95	32	0,01
0,16667	-436		140,15	69	0,00				0,16667	-159			139,55	6	0,00
0,17500	-454		141,20	662	0,03				0,17500	-163			140,45	5	0,00
0,18333	-479		142,15	13567	0,54				0,18333	-167			140,95	30	0,01
0,19167	-508		143,20	2198	0,09				0,19167	-171			142,30	11	0,00
0,20000	-526		144,25	589	0,02				0,20000	-176			143,05	65	0,02
0,20833	-529		145,15	179	0,01				0,20833	-181			144,50	9	0,00
0,21667	-524		146,15	11019	0,44				0,21667	-186			145,80	21	0,00
0,22500	-524		147,20	184	0,01				0,22500	-188			146,85	7	0,00
0,23333	-538		148,20	24	0,00				0,23333	-189			148,10	4	0,00
0,24167	-565		148,90	205	0,01				0,24167	-189			148,60	4	0,00
0,25000	-594		151,10	1910	0,08				0,25000	-190			151,30	33	0,01
0,25833	-620		152,30	1983	0,08				0,25833	-191			153,00	10	0,00
0,26667	-636		153,15	194	0,01				0,26667	-194			153,70	13	0,00
0,27500	-648		154,15	3	0,00				0,27500	-199			154,45	1	0,00
0,28333	-660		155,15	339	0,01				0,28333	-205			155,30	22	0,01
0,29167	-675		156,05	191	0,01				0,29167	-212			156,40	14	0,00
0,30000	-694		157,20	653	0,03				0,30000	-219			157,25	192	0,05
0,30833	-714		158,05	362	0,01				0,30833	-226			158,15	25	0,01
0,31667	-733		158,45	31	0,00				0,31667	-235			158,95	8	0,00
0,32500	-749		160,20	225	0,01				0,32500	-243			160,05	14	0,00
0,33333	-755		161,10	572	0,02				0,33333	-251			161,45	30	0,01
0,34167	-747		162,10	23	0,00				0,34167	-260			162,20	7	0,00
0,35000	-716		163,25	463	0,02				0,35000	-268			164,15	27	0,01
0,35833	-700		164,05	78	0,00				0,35833	-276			164,90	8	0,00
0,36667	-713		165,10	1249	0,05				0,36667	-284			166,40	15	0,00
0,37500	-737		165,95	35	0,00				0,37500	-292			166,75	4	0,00
0,38333	-765		166,50	17	0,00				0,38333	-298			167,55	16	0,00
0,39167	-791		167,25	55	0,00				0,39167	-305			168,55	9	0,00
0,40000	-812		168,05	234	0,01				0,40000	-313			169,55	2	0,00
0,40833	-841		169,30	531	0,02				0,40833	-321			170,55	1	0,00
0,41667	-875		170,15	14	0,00				0,41667	-327			172,05	501	0,12
0,42500	-909		171,15	933	0,04				0,42500	-333			173,05	90	0,02
0,43333	-943		172,10	792	0,03				0,43333	-338			174,20	13	0,00
0,44167	-976		173,10	353	0,01				0,44167	-344			174,90	36	0,01
0,45000	-1010		174,25	181	0,01				0,45000	-350			175,80	17	0,00
0,45833	-1046		175,15	189	0,01				0,45833	-356			176,45	2	0,00
0,46667	-1082		176,00	162	0,01				0,46667	-361			177,50	19	0,00
0,47500	-1118		177,00	1255	0,05				0,47500	-365			178,20	9	0,00
0,48333	-1153		178,25	6	0,00				0,48333	-370			178,90	4	0,00
0,49167	-1181		179,15	6	0,00				0,49167	-376			180,60	27	0,01
0,50000	-1201		180,05	158	0,01				0,50000	-383			181,45	13	0,00
0,50833	-1216		181,10	167	0,01				0,50833	-391			182,35	5	0,00
0,51667	-1227		181,95	106	0,00				0,51667	-402			183,10	17	0,00
0,52500	-1237		183,10	40	0,00				0,52500	-414			184,15	5	0,00
0,53333	-1254		184,10	384	0,02				0,53333	-432			185,95	1	0,00
0,54167	-1283		185,05	6	0,00				0,54167	-456			186,95	19	0,00
0,55000	-1324		186,15	117	0,00				0,55000	-490			187,80	18	0,00
0,55833	-1377		187,25	451	0,02				0,55833	-532			188,90	20	0,00
0,56667	-1440		188,45	330	0,01				0,56667	-581			189,55	17	0,00
0,57500	-1501		189,50	16	0,00				0,57500	-637			191,20	33	0,01
0,58333	-1553		190,35	6	0,00				0,58333	-697			192,05	1	0,00
0,59167	-1597		191,20	242	0,01				0,59167	-758			192,80	18	0,00
0,60000	-1627		191,80	266	0,01				0,60000	-815			194,55	49	0,01
0,60833	-1645		193,30	381	0,02				0,60833	-863			195,35	3	0,00
0,61667	-1646		194,30	219	0,01				0,61667	-898			196,15	4	0,00
0,62500	-1621		195,05	426	0,02				0,62500	-915			196,80	27	0,01
0,63333	-1559		196,00	568	0,02				0,63333	-912			198,85	2	0,00
0,64167	-1460		197,00	502	0,02				0,64167	-886			199,90	32	0,01
0,65000	-1322		198,25	429	0,02				0,65000	-835			200,65	4	0,00
0,65833	-1173		199,20	579	0,02				0,65833	-758			201,65	1	0,00
0,66667	-1024		199,95	660	0,03				0,66667	-651			202,45	6	0,00
0,67500	-884		201,20	19	0,00				0,67500	-520			203,30	20	0,00
0,68333	-757		202,00	180	0,01				0,68333	-370			204,50	17	0,00
0,69167	-648		203,00	170	0,01				0,69167	-206			205,30	13	0,00
0,70000	-561		203,85	1	0,00				0,70000	-23			206,05	24	0,01
0,70833	-505		204,80	58	0,00				0,70833	194			207,25	313	0,07
0,71667	-481		205,95	281	0,01				0,71667	477			207,85	18	0,00
0,72500	-478		206,90	577	0,02				0,72500	860			209,05	1	0,00
0,73333	-476		207,25	220	0,01				0,73333	1378			210,05	19	0,00
0,74167	-468		208,05	79	0,00				0,74167	2052			211,05	87	0,02
0,75000	-443		209,20	310	0,01				0,75000	2886			212,00	13	0,00
0,75833	-387		210,00	1115	0,04				0,75833	3855			214,10	356	0,08
0,76667	-293		210,95	85	0,00				0,76667	4920			215,95	10	0,00
0,77500	-153		212,20	433	0,02				0,77500	6033			216,65	25	0,01
0,78333	10		213,15	977	0,04				0,78333	7160			217,30	11	0,00
0,79167	163		214,05	8459	0,34				0,79167	8277			218,35	28	0,01
0,80000	291		215,15	592	0,02				0,80000	9369			218,95	5	0,00
0,80833	392		216,25	369	0,01				0,80833	10424			219,95	22	0,01
0,81667	484		217,30	102	0,00				0,81667	11446			221,15	10	0,00
0,82500	626		218,10	142	0,01				0,82500	12451			222,10	19	0,00
0,83333	940		219,15	2652	0,11				0,83333	13440			222,80	14	0,00
0,84167	1562		220,20	612	0,02				0,84167	14362			224,05	54	0,01
0,85000	2534		220,90	180	0,01				0,85000	15118			225,25	71	0,02
0,85833	3700		221,90	376	0,01				0,85833	15636			226,20	20	0,00
0,86667	4786		222,95	109	0,00				0,86667	15926			227,40	17	0,00
0,87500	5527		224,10	1454	0,06				0,87500	16082			228,85	12	0,00
0,88333	5784		225,25	319	0,01				0,88333	16244			230,35	19	0,00
0,89167	5580		226,25	63	0,00				0,89167	16552			231,35	18	0,00
0,90000	5021		227,05	404	0,02				0,90000	17109			232,25	20	0,00
0,90833	4246		228,15	1435	0,06				0,90833	17970			233,10	10	0,00
0,91667	3389		229,20	150	0,01				0,91667	19161			234,20	13	0,00
0,92500	2543		230,20	210	0,01				0,92500	20711			235,15	16	0,00
0,93333	1760		230,95	74	0,00				0,93333	22683			236,00	15	0,00
0,94167	1084		232,25	373	0,01				0,94167	25151			236,95	6	0,00
0,95000	537		233,20	359	0,01				0,95000	28131			238,10	19	0,00
0,95833	114		234,05	254	0,01				0,95833	31500			238,85	1	0,00
0,96667	-163		235,25	935	0,04				0,96667	34984			239,85	1	0,00
0,97500	-281		236,05	646	0,03				0,97500	38225			240,85	18	0,00
0,98333	-329		237,05	161	0,01				0,98333	40880			242,90	45	0,01
0,99167	-361		238,00	177	0,01				0,99167	42686			244,30	4	0,00
1,00000	-394		239,15	1168	0,05				1,00000	43476			245,80	33	0,01
1,00833	-430		240,20	171	0,01				1,00833	43155			246,45	111	0,03
1,01667	-439		241,10	188	0,01				1,01667	41690			247,05	10	0,00
1,02500	-425		242,10	268	0,01				1,02500	39133			249,10	28	0,01
1,03333	-430		243,25	55	0,00				1,03333	35647			250,05	3	0,00
1,04167	-458		244,25	155	0,01				1,04167	31508			251,10	31	0,01
1,05000	-504		245,15	725	0,03				1,05000	27061			253,55	27	0,01
1,05833	-560		246,15	202	0,01				1,05833	22647			254,25	2	0,00
1,06667	-626		247,15	62	0,00				1,06667	18542			255,05	183	0,04
1,07500	-699		248,15	4181	0,17				1,07500	14927			256,20	29	0,01
1,08333	-771		249,05	927409	36,79				1,08333	11875			257,05	3	0,00
1,09167	-840		250,10	133218	5,28				1,09167	9379			257,85	6	0,00
1,10000	-905		251,05	15485	0,61				1,10000	7391			259,10	31	0,01
1,10833	-959		252,15	896	0,04				1,10833	5850			259,80	4	0,00
1,11667	-1004		252,90	23	0,00				1,11667	4699			260,65	7	0,00
1,12500	-1047		254,05	610	0,02				1,12500	3883			261,40	21	0,00
1,13333	-1092		255,10	7862	0,31				1,13333	3340			262,40	9	0,00
1,14167	-1137		256,20	1280	0,05				1,14167	2995			263,40	8	0,00
1,15000	-1178		257,30	520	0,02				1,15000	2774			264,05	3	0,00
1,15833	-1215		258,15	4988	0,20				1,15833	2608			265,05	149	0,04
1,16667	-1246		259,15	512	0,02				1,16667	2448			266,05	11	0,00
1,17500	-1263		259,95	408	0,02				1,17500	2267			267,30	14	0,00
1,18333	-1247		261,10	242	0,01				1,18333	2063			268,20	6	0,00
1,19167	-1175		262,25	169	0,01				1,19167	1845			269,30	8	0,00
1,20000	-1021		263,35	112	0,00				1,20000	1630			270,30	13	0,00
1,20833	-790		264,45	427	0,02				1,20833	1443			271,35	7	0,00
1,21667	-524		265,00	941	0,04				1,21667	1352			272,75	14	0,00
1,22500	-279		265,50	656	0,03				1,22500	1595			273,55	13	0,00
1,23333	-101		266,25	57	0,00				1,23333	2705			275,25	10	0,00
1,24167	-32		267,05	13061	0,52				1,24167	5340			275,80	48	0,01
1,25000	-69		268,15	1636	0,06				1,25000	9840			277,55	5	0,00
1,25833	-174		269,50	430	0,02				1,25833	15899			279,25	7	0,00
1,26667	-295		270,55	1401	0,06				1,26667	22576			280,10	15	0,00
1,27500	-436		271,00	424	0,02				1,27500	28643			281,65	15	0,00
1,28333	-583		272,10	500	0,02				1,28333	33024			283,15	8	0,00
1,29167	-722		273,25	481	0,02				1,29167	35102			284,05	7	0,00
1,30000	-841		274,00	44	0,00				1,30000	34807			284,95	22	0,01
1,30833	-930		274,95	227	0,01				1,30833	32513			285,95	19	0,00
1,31667	-984		275,90	387	0,02				1,31667	28837			286,65	1	0,00
1,32500	-997		277,10	226	0,01				1,32500	24448			287,50	9	0,00
1,33333	-978		277,85	379	0,02				1,33333	19928			288,45	23	0,01
1,34167	-901		278,60	2350	0,09				1,34167	15697			289,50	23	0,01
1,35000	-803		280,15	544	0,02				1,35000	12010			290,30	11	0,00
1,35833	-721		281,15	4	0,00				1,35833	8967			291,05	11	0,00
1,36667	-663		282,10	721	0,03				1,36667	6565			292,05	15	0,00
1,37500	-633		282,95	25	0,00				1,37500	4740			293,05	20	0,00
1,38333	-618		284,25	53	0,00				1,38333	3391			294,05	7	0,00
1,39167	-616		284,85	30	0,00				1,39167	2416			295,05	576	0,14
1,40000	-627		285,95	320	0,01				1,40000	1724			296,10	56	0,01
1,40833	-655		287,15	523	0,02				1,40833	1236			296,90	4	0,00
1,41667	-691		288,15	205	0,01				1,41667	890			297,95	5	0,00
1,42500	-729		288,95	697	0,03				1,42500	644			299,15	59	0,01
1,43333	-771		290,10	6118	0,24				1,43333	463			300,60	17	0,00
1,44167	-817		291,15	1866	0,07				1,44167	326			301,65	2	0,00
1,45000	-860		292,10	856	0,03				1,45000	220			303,00	29	0,01
1,45833	-904		293,05	545	0,02				1,45833	136			304,15	18	0,00
1,46667	-949		294,15	369	0,01				1,46667	65			305,05	128	0,03
1,47500	-999		295,00	249	0,01				1,47500	5			305,85	11	0,00
1,48333	-1051		296,30	58	0,00				1,48333	-46			307,05	7	0,00
1,49167	-1103		297,15	123	0,00				1,49167	-92			307,80	25	0,01
1,50000	-1150		298,00	189	0,01				1,50000	-134			309,15	26	0,01
1,50833	-1188		299,10	901	0,04				1,50833	-172			310,30	13	0,00
1,51667	-1227		299,95	314	0,01				1,51667	-204			311,35	24	0,01
1,52500	-1272		301,10	151	0,01				1,52500	-233			312,15	28	0,01
1,53333	-1320		302,05	528	0,02				1,53333	-260			313,25	21	0,00
1,54167	-1372		303,00	674	0,03				1,54167	-283			313,85	16	0,00
1,55000	-1423		304,20	256	0,01				1,55000	-304			314,90	256	0,06
1,55833	-1466		305,15	599	0,02				1,55833	-324			316,30	64	0,02
1,56667	-1502		306,15	7060	0,28				1,56667	-341			317,40	14	0,00
1,57500	-1535		307,15	3823	0,15				1,57500	-356			318,10	10	0,00
1,58333	-1557		308,15	20843	0,83				1,58333	-368			319,75	25	0,01
1,59167	-1495		309,15	4008	0,16				1,59167	-378			320,95	33	0,01
1,60000	-1394		310,05	1070	0,04				1,60000	-388			322,05	26	0,01
1,60833	-1320		311,15	241	0,01				1,60833	-398			323,55	16	0,00
1,61667	-1280		312,00	486	0,02				1,61667	-408			324,35	24	0,01
1,62500	-1270		312,75	52	0,00				1,62500	-417			325,25	3	0,00
1,63333	-1285		313,65	6	0,00				1,63333	-426			326,20	34	0,01
1,64167	-1315		314,40	447	0,02				1,64167	-436			327,45	18	0,00
1,65000	-1353		315,05	116	0,00				1,65000	-446			328,75	5	0,00
1,65833	-1395		316,35	1058	0,04				1,65833	-456			330,85	17	0,00
1,66667	-1438		316,85	376	0,01				1,66667	-465			332,10	2723	0,64
1,67500	-1485		318,15	44	0,00				1,67500	-474			333,05	1181	0,28
1,68333	-1529		319,15	28	0,00				1,68333	-484			334,30	32	0,01
1,69167	-1563		320,05	4305	0,17				1,69167	-495			335,55	11	0,00
1,70000	-1593		321,15	1345	0,05				1,70000	-506			336,30	109	0,03
1,70833	-1628		322,20	797	0,03				1,70833	-516			337,20	36	0,01
1,71667	-1673		322,75	375	0,01				1,71667	-527			338,10	9	0,00
1,72500	-1722		323,20	586	0,02				1,72500	-539			339,05	9	0,00
1,73333	-1770		324,00	296	0,01				1,73333	-551			340,25	11	0,00
1,74167	-1815		324,55	35	0,00				1,74167	-563			341,10	39	0,01
1,75000	-1854		325,45	97	0,00				1,75000	-574			342,05	45	0,01
1,75833	-1889		326,05	608	0,02				1,75833	-587			342,60	6	0,00
1,76667	-1914		327,05	153	0,01				1,76667	-598			343,45	13	0,00
1,77500	-1935		327,75	1210	0,05				1,77500	-610			344,40	11	0,00
1,78333	-1955		328,85	72	0,00				1,78333	-622			345,25	2	0,00
1,79167	-1957		329,75	232	0,01				1,79167	-633			346,25	4	0,00
1,80000	-1957		330,25	23	0,00				1,80000	-642			347,15	337	0,08
1,80833	-1965		331,30	165	0,01				1,80833	-652			348,05	1	0,00
1,81667	-1979		332,25	17	0,00				1,81667	-662			348,90	39	0,01
1,82500	-1995		333,05	215	0,01				1,82500	-672			349,50	11	0,00
1,83333	-2014		334,00	697	0,03				1,83333	-682			350,30	9	0,00
1,84167	-2034		335,00	701	0,03				1,84167	-692			351,10	30	0,01
1,85000	-2057		336,40	115	0,00				1,85000	-702			352,25	10	0,00
1,85833	-2080		337,35	25241	1,00				1,85833	-712			353,05	21	0,00
1,86667	-2100		338,10	2521145	100,00				1,86667	-721			354,25	7	0,00
1,87500	-2113		339,10	522026	20,71				1,87500	-730			355,05	17	0,00
1,88333	-2127		340,15	67260	2,67				1,88333	-738			356,60	20	0,00
1,89167	-2147		341,05	8014	0,32				1,89167	-745			357,35	6	0,00
1,90000	-2172		342,10	1301	0,05				1,90000	-753			358,15	808	0,19
1,90833	-2201		343,10	280	0,01				1,90833	-761			358,80	502	0,12
1,91667	-2229		343,95	120	0,00				1,91667	-769			359,30	951	0,23
1,92500	-2246		344,55	180	0,01				1,92500	-777			360,25	315	0,07
1,93333	-2250		345,35	9	0,00				1,93333	-785			362,15	15	0,00
1,94167	-2246		346,05	425	0,02				1,94167	-793			363,25	2	0,00
1,95000	-2240		347,10	219	0,01				1,95000	-800			364,25	200	0,05
1,95833	-2226		348,20	116	0,00				1,95833	-805			365,25	2	0,00
1,96667	-2196		349,00	1628	0,06				1,96667	-811			367,10	29	0,01
1,97500	-2172		350,25	508	0,02				1,97500	-818			368,00	14	0,00
1,98333	-2155		351,25	10	0,00				1,98333	-824			368,75	1	0,00
1,99167	-2148		352,25	393	0,02				1,99167	-831			369,85	5	0,00
2,00000	-2143		353,10	349	0,01				2,00000	-838			371,05	8	0,00
2,00833	-2138		353,50	136	0,01				2,00833	-846			371,75	6	0,00
2,01667	-2138		354,15	188	0,01				2,01667	-853			372,50	43	0,01
2,02500	-2143		354,85	99	0,00				2,02500	-859			373,00	53	0,01
2,03333	-2149		356,15	1244	0,05				2,03333	-863			374,00	4	0,00
2,04167	-2155		357,20	202	0,01				2,04167	-868			375,05	12	0,00
2,05000	-2167		358,35	112	0,00				2,05000	-872			376,10	32	0,01
2,05833	-2186		359,25	113	0,00				2,05833	-878			378,40	26	0,01
2,06667	-2207		360,05	3080	0,12				2,06667	-884			379,30	4	0,00
2,07500	-2217		361,15	2415	0,10				2,07500	-890			380,10	65	0,02
2,08333	-2213		362,15	357	0,01				2,08333	-895			380,55	47	0,01
2,09167	-2206		363,25	621	0,02				2,09167	-900			381,80	41	0,01
2,10000	-2204		364,10	900	0,04				2,10000	-905			382,35	7	0,00
2,10833	-2208		365,10	511	0,02				2,10833	-911			383,05	7	0,00
2,11667	-2219		366,25	629	0,02				2,11667	-916			384,00	6	0,00
2,12500	-2237		367,10	1490	0,06				2,12500	-920			386,15	254	0,06
2,13333	-2259		368,00	510	0,02				2,13333	-924			387,05	1	0,00
2,14167	-2282		368,95	609	0,02				2,14167	-929			389,10	385	0,09
2,15000	-2301		369,90	636	0,03				2,15000	-934			390,05	2	0,00
2,15833	-2317		371,25	336	0,01				2,15833	-938			391,05	20	0,00
2,16667	-2330		371,70	112	0,00				2,16667	-941			392,60	35	0,01
2,17500	-2341		372,25	341	0,01				2,17500	-945			394,00	11	0,00
2,18333	-2352		373,05	342	0,01				2,18333	-949			395,35	37	0,01
2,19167	-2366		373,90	551	0,02				2,19167	-952			396,15	4	0,00
2,20000	-2386		375,00	403	0,02				2,20000	-955			397,00	9	0,00
2,20833	-2411		376,20	2504	0,10				2,20833	-960			397,85	18	0,00
2,21667	-2440		377,05	1427	0,06				2,21667	-964			399,15	11	0,00
2,22500	-2473		378,05	4481	0,18				2,22500	-967			400,00	4	0,00
2,23333	-2504		379,10	937671	37,19				2,23333	-970			400,85	11	0,00
2,24167	-2529		380,10	176742	7,01				2,24167	-973			401,65	7	0,00
2,25000	-2553		381,05	34211	1,36				2,25000	-976			403,15	422439	100,00
2,25833	-2571		382,00	3562	0,14				2,25833	-980			404,10	133393	31,58
2,26667	-2590		383,15	6733	0,27				2,26667	-984			405,15	18892	4,47
2,27500	-2603		384,10	1658	0,07				2,27500	-988			406,10	1060	0,25
2,28333	-2602		384,80	93	0,00				2,28333	-992			407,10	461	0,11
2,29167	-2600		385,30	445	0,02				2,29167	-995			408,95	17	0,00
2,30000	-2607		386,40	177	0,01				2,30000	-998			409,55	2	0,00
2,30833	-2622		387,45	4	0,00				2,30833	-1001			411,35	28	0,01
2,31667	-2645		388,40	391	0,02				2,31667	-1004			411,95	4	0,00
2,32500	-2667		389,05	137	0,01				2,32500	-1006			413,05	24	0,01
2,33333	-2689		389,55	19	0,00				2,33333	-1009			413,85	1	0,00
2,34167	-2711		390,75	623	0,02				2,34167	-1012			414,80	205	0,05
2,35000	-2733		392,05	71	0,00				2,35000	-1015			415,75	3	0,00
2,35833	-2756		393,15	87	0,00				2,35833	-1019			417,25	393	0,09
2,36667	-2785		393,55	26	0,00				2,36667	-1022			418,15	3	0,00
2,37500	-2807		394,15	406	0,02				2,37500	-1025			419,60	17	0,00
2,38333	-2819		394,90	60	0,00				2,38333	-1028			420,15	2	0,00
2,39167	-2824		396,00	11	0,00				2,39167	-1032			420,95	28	0,01
2,40000	-2824		396,90	371	0,01				2,40000	-1035			421,65	8	0,00
2,40833	-2810		397,30	209	0,01				2,40833	-1037			422,40	10	0,00
2,41667	-2764		398,05	2980	0,12				2,41667	-1039			423,45	9	0,00
2,42500	-2714		398,80	3169	0,13				2,42500	-1041			424,25	71	0,02
2,43333	-2675		400,20	1318	0,05				2,43333	-1044			425,25	374	0,09
2,44167	-2651		401,10	96923	3,84				2,44167	-1047			426,15	107	0,03
2,45000	-2644		402,10	19312	0,77				2,45000	-1050			426,95	12	0,00
2,45833	-2646		403,10	3835	0,15				2,45833	-1052			427,95	17	0,00
2,46667	-2654		404,10	647	0,03				2,46667	-1054			428,70	13	0,00
2,47500	-2667		405,15	242	0,01				2,47500	-1056			430,00	30	0,01
2,48333	-2686		406,05	1	0,00				2,48333	-1059			430,65	4	0,00
2,49167	-2701		407,15	167	0,01				2,49167	-1061			432,40	18	0,00
2,50000	-2699		408,05	91	0,00				2,50000	-1063			433,40	11	0,00
2,50833	-2672		409,20	1950	0,08				2,50833	-1065			434,25	3	0,00
2,51667	-2646		410,15	204	0,01				2,51667	-1067			435,15	20	0,00
2,52500	-2638		411,35	510	0,02				2,52500	-1071			438,00	22	0,01
2,53333	-2646		412,10	568	0,02				2,53333	-1074			439,25	8	0,00
2,54167	-2670		413,20	56	0,00				2,54167	-1076			440,15	3	0,00
2,55000	-2701		413,95	19	0,00				2,55000	-1078			441,20	43	0,01
2,55833	-2730		415,05	203	0,01				2,55833	-1080			443,25	82	0,02
2,56667	-2758		416,05	1374	0,05				2,56667	-1082			444,10	10175	2,41
2,57500	-2781		417,00	2079	0,08				2,57500	-1084			445,15	1615	0,38
2,58333	-2801		418,30	1956	0,08				2,58333	-1087			446,05	273	0,06
2,59167	-2818		419,00	812	0,03				2,59167	-1088			447,35	13	0,00
2,60000	-2833		419,90	1861	0,07				2,60000	-1090			448,25	1	0,00
2,60833	-2852		421,05	3002	0,12				2,60833	-1091			449,20	19	0,00
2,61667	-2876		422,10	1488	0,06				2,61667	-1092			451,05	11	0,00
2,62500	-2902		423,05	1370	0,05				2,62500	-1093			452,30	5	0,00
2,63333	-2927		424,15	1274	0,05				2,63333	-1094			452,95	10	0,00
2,64167	-2953		424,95	1450	0,06				2,64167	-1095			454,80	31	0,01
2,65000	-2981		426,35	202	0,01				2,65000	-1096			456,65	4	0,00
2,65833	-3009		427,10	263	0,01				2,65833	-1098			457,50	16	0,00
2,66667	-3037		427,95	60	0,00				2,66667	-1101			459,45	1	0,00
2,67500	-3064		428,70	686	0,03				2,67500	-1104			460,25	19	0,00
2,68333	-3084		430,10	209	0,01				2,68333	-1106			461,00	8	0,00
2,69167	-3072		431,05	2564	0,10				2,69167	-1108			461,95	7	0,00
2,70000	-3033		432,40	1102	0,04				2,70000	-1110			463,00	20	0,00
2,70833	-2998		433,15	259	0,01				2,70833	-1112			464,15	56	0,01
2,71667	-2976		433,75	1183	0,05				2,71667	-1114			465,00	11	0,00
2,72500	-2969		434,40	250	0,01				2,72500	-1115			466,15	373	0,09
2,73333	-2972		434,95	684	0,03				2,73333	-1116			466,95	367	0,09
2,74167	-2984		436,20	541	0,02				2,74167	-1118			467,95	4	0,00
2,75000	-3002		437,10	594	0,02				2,75000	-1120			469,20	4	0,00
2,75833	-3020		438,00	328	0,01				2,75833	-1121			470,05	22	0,01
2,76667	-3032		439,05	902	0,04				2,76667	-1118			472,05	7	0,00
2,77500	-3043		439,40	591	0,02				2,77500	-1108			473,30	12	0,00
2,78333	-3039		440,20	36	0,00				2,78333	-1109			474,45	354	0,08
2,79167	-3026		441,00	211	0,01				2,79167	-1114			475,15	616	0,15
2,80000	-3021		442,15	4297	0,17				2,80000	-1119			475,85	18	0,00
2,80833	-3024		443,20	791	0,03				2,80833	-1123			477,00	4	0,00
2,81667	-3033		444,30	159	0,01				2,81667	-1126			478,20	37	0,01
2,82500	-3041		445,10	896	0,04				2,82500	-1129			478,95	4	0,00
2,83333	-3041		446,50	274	0,01				2,83333	-1132			480,40	16	0,00
2,84167	-3044		447,05	529	0,02				2,84167	-1134			481,25	6	0,00
2,85000	-3052		447,60	522	0,02				2,85000	-1137			482,00	19	0,00
2,85833	-3062		448,15	728	0,03				2,85833	-1138			483,10	4	0,00
2,86667	-3075		449,00	885	0,04				2,86667	-1139			484,05	19	0,00
2,87500	-3093		450,25	871	0,03				2,87500	-1140			484,85	9	0,00
2,88333	-3116		450,85	270	0,01				2,88333	-1143			485,95	5	0,00
2,89167	-3134		451,50	16	0,00				2,89167	-1145			486,65	7	0,00
2,90000	-3070		452,95	166	0,01				2,90000	-1146			487,25	8	0,00
2,90833	-2964		454,05	248	0,01				2,90833	-1147			488,00	21	0,00
2,91667	-2836		454,55	122	0,00				2,91667	-1149			488,95	5	0,00
2,92500	-2666		455,25	244	0,01				2,92500	-1150			490,00	28	0,01
2,93333	-2531		456,40	299	0,01				2,93333	-1150			492,05	27	0,01
2,94167	-2446		457,15	428	0,02				2,94167	-1151			493,35	5	0,00
2,95000	-2400		457,70	774	0,03				2,95000	-1152			495,15	9	0,00
2,95833	-2384		458,45	219	0,01				2,95833	-1154			496,15	498	0,12
2,96667	-2392		459,30	142	0,01				2,96667	-1156			497,00	41	0,01
2,97500	-2410		460,25	34	0,00				2,97500	-1158			498,25	15	0,00
2,98333	-2421		460,75	7	0,00				2,98333	-1159			499,65	20	0,00
2,99167	-2437		461,95	529	0,02				2,99167	-1161			500,15	5	0,00
3,00000	-2456		463,25	244	0,01				3,00000	-1162			501,15	12	0,00
3,00833	-2477		463,95	78	0,00				3,00833	-1164			503,25	24	0,01
3,01667	-2503		465,50	81	0,00				3,01667	-1165			505,10	23	0,01
3,02500	-2532		466,20	785	0,03				3,02500	-1167			505,75	5	0,00
3,03333	-2564		467,10	48	0,00				3,03333	-1168			506,60	15	0,00
3,04167	-2597		468,05	99	0,00				3,04167	-1169			507,35	14	0,00
3,05000	-2628		468,80	353	0,01				3,05000	-1170			508,35	8	0,00
3,05833	-2661		470,05	539	0,02				3,05833	-1171			509,15	16	0,00
3,06667	-2691		471,00	481	0,02				3,06667	-1173			510,40	79	0,02
3,07500	-2722		472,30	3246	0,13				3,07500	-1175			511,10	219	0,05
3,08333	-2752		473,65	1557	0,06				3,08333	-1177			511,50	92	0,02
3,09167	-2766		474,30	1881	0,07				3,09167	-1179			512,85	17	0,00
3,10000	-2768		475,05	506	0,02				3,10000	-1181			513,65	10	0,00
3,10833	-2772		476,10	656	0,03				3,10833	-1184			514,85	9	0,00
3,11667	-2784		477,10	634	0,03				3,11667	-1185			515,35	1	0,00
3,12500	-2802		478,20	742	0,03				3,12500	-1187			516,45	5	0,00
3,13333	-2814		479,15	1021	0,04				3,13333	-1187			517,50	14	0,00
3,14167	-2757		479,95	844	0,03				3,14167	-1189			518,15	5	0,00
3,15000	-2679		480,65	1976	0,08				3,15000	-1189			519,45	26	0,01
3,15833	-2626		481,50	503	0,02				3,15833	-1190			521,35	16	0,00
3,16667	-2598		482,35	993	0,04				3,16667	-1191			522,35	8	0,00
3,17500	-2578		483,25	124	0,00				3,17500	-1193			523,75	384	0,09
3,18333	-2563		484,15	520	0,02				3,18333	-1196			525,30	24	0,01
3,19167	-2559		485,35	851	0,03				3,19167	-1196			526,05	2	0,00
3,20000	-2553		486,00	655	0,03				3,20000	-1197			527,50	21	0,00
3,20833	-2555		487,15	296	0,01				3,20833	-1199			528,05	3	0,00
3,21667	-2568		488,55	2926	0,12				3,21667	-1201			528,85	940	0,22
3,22500	-2592		489,30	4064	0,16				3,22500	-1203			529,90	47	0,01
3,23333	-2621		490,45	706	0,03				3,23333	-1205			531,25	19	0,00
3,24167	-2652		491,10	1166	0,05				3,24167	-1207			532,30	24	0,01
3,25000	-2687		491,90	343	0,01				3,25000	-1209			533,50	15	0,00
3,25833	-2725		492,40	522	0,02				3,25833	-1210			534,15	2	0,00
3,26667	-2764		493,20	1372	0,05				3,26667	-1211			535,45	32	0,01
3,27500	-2799		494,50	774	0,03				3,27500	-1213			536,15	9	0,00
3,28333	-2827		494,90	362	0,01				3,28333	-1214			537,35	69	0,02
3,29167	-2851		495,75	1076	0,04				3,29167	-1214			538,05	26	0,01
3,30000	-2875		496,35	1299	0,05				3,30000	-1215			539,05	7	0,00
3,30833	-2901		497,35	221	0,01				3,30833	-1217			539,85	18	0,00
3,31667	-2929		498,05	1517	0,06				3,31667	-1219			540,60	9	0,00
3,32500	-2960		498,95	141	0,01				3,32500	-1221			541,65	747	0,18
3,33333	-2992		499,75	1122	0,04				3,33333	-1221			542,65	1	0,00
3,34167	-3026		500,40	1975	0,08				3,34167	-1222			543,80	37	0,01
3,35000	-3059		500,90	592	0,02				3,35000	-1224			544,45	7	0,00
3,35833	-3090		501,45	2852	0,11				3,35833	-1224			545,40	4	0,00
3,36667	-3118		502,35	63	0,00				3,36667	-1225			545,95	5	0,00
3,37500	-3145		503,25	1797	0,07				3,37500	-1227			546,65	6	0,00
3,38333	-3173		504,15	572	0,02				3,38333	-1229			548,75	6	0,00
3,39167	-3199		504,85	1140	0,05				3,39167	-1231			550,05	30	0,01
3,40000	-3218		505,80	3087	0,12				3,40000	-1232			551,40	15	0,00
3,40833	-3231		506,40	7046	0,28				3,40833	-1235			552,45	20	0,00
3,41667	-3242		507,45	1038	0,04				3,41667	-1237			553,30	147	0,03
3,42500	-3254		508,30	739	0,03				3,42500	-1238			554,20	12	0,00
3,43333	-3268		509,25	802	0,03				3,43333	-1240			555,00	14	0,00
3,44167	-3280		510,00	7116	0,28				3,44167	-1241			556,35	10	0,00
3,45000	-3296		511,20	989	0,04				3,45000	-1242			557,40	503	0,12
3,45833	-3317		511,85	2073	0,08				3,45833	-1242			560,90	21	0,00
3,46667	-3299		512,50	2793	0,11				3,46667	-1243			561,95	1	0,00
3,47500	-3255		513,45	9443	0,37				3,47500	-1244			563,55	24	0,01
3,48333	-3221		513,90	3790	0,15				3,48333	-1246			564,60	13	0,00
3,49167	-3206		514,60	3923	0,16				3,49167	-1247			565,45	6	0,00
3,50000	-3209		515,35	13373	0,53				3,50000	-1248			566,20	4	0,00
3,50833	-3223		516,50	3840	0,15				3,50833	-1250			566,95	3	0,00
3,51667	-3239		517,05	7027	0,28				3,51667	-1251			567,60	18	0,00
3,52500	-3257		517,75	4922	0,20				3,52500	-1252			568,35	6	0,00
3,53333	-3275		518,40	8115	0,32				3,53333	-1254			569,10	4	0,00
3,54167	-3299		518,90	8967	0,36				3,54167	-1256			570,75	19	0,00
3,55000	-3326		519,90	3754	0,15				3,55000	-1258			571,75	9	0,00
3,55833	-3349		520,45	1767	0,07				3,55833	-1260			573,15	17	0,00
3,56667	-3369		521,55	9579	0,38				3,56667	-1261			573,90	20	0,00
3,57500	-3389		522,25	5780	0,23				3,57500	-1263			574,75	3	0,00
3,58333	-3407		523,15	287	0,01				3,58333	-1265			575,80	4	0,00
3,59167	-3428		524,05	10795	0,43				3,59167	-1266			576,55	4	0,00
3,60000	-3446		525,50	10380	0,41				3,60000	-1268			577,50	22	0,01
3,60833	-3461		526,20	1660	0,07				3,60833	-1270			578,55	8	0,00
3,61667	-3477		527,60	27124	1,08				3,61667	-1271			579,40	12	0,00
3,62500	-3494		528,45	2601	0,10				3,62500	-1272			580,15	12	0,00
3,63333	-3514		529,20	5105	0,20				3,63333	-1273			581,30	13	0,00
3,64167	-3538		530,15	2794	0,11				3,64167	-1274			582,00	13	0,00
3,65000	-3562		530,90	14358	0,57				3,65000	-1275			582,90	4	0,00
3,65833	-3586		531,50	9534	0,38				3,65833	-1277			584,35	20	0,00
3,66667	-3611		532,35	3741	0,15				3,66667	-1278			584,85	4	0,00
3,67500	-3632		532,95	22169	0,88				3,67500	-1280			585,65	30	0,01
3,68333	-3653		534,25	7202	0,29				3,68333	-1281			586,50	4	0,00
3,69167	-3673		535,25	2373	0,09				3,69167	-1282			587,80	30	0,01
3,70000	-3687		536,30	30592	1,21				3,70000	-1284			589,50	14	0,00
3,70833	-3697		537,00	12264	0,49				3,70833	-1285			590,50	19	0,00
3,71667	-3707		537,90	6565	0,26				3,71667	-1285			591,90	20	0,00
3,72500	-3716		539,15	10813	0,43				3,72500	-1286			592,45	4	0,00
3,73333	-3729		540,00	33638	1,33				3,73333	-1288			593,15	8	0,00
3,74167	-3748		540,95	2045	0,08				3,74167	-1289			594,10	22	0,01
3,75000	-3771		541,80	26021	1,03				3,75000	-1291			595,35	5	0,00
3,75833	-3796		542,80	10748	0,43				3,75833	-1293			596,05	14	0,00
3,76667	-3815		543,65	1183	0,05				3,76667	-1294			596,85	24	0,01
3,77500	-3761		544,45	12441	0,49				3,77500	-1295			597,90	24	0,01
3,78333	-3666		545,50	26567	1,05				3,78333	-1297			599,65	10	0,00
3,79167	-3595		546,30	6379	0,25				3,79167	-1298			600,45	35	0,01
3,80000	-3556		547,75	5738	0,23				3,80000	-1299			601,45	17	0,00
3,80833	-3544		548,35	14007	0,56				3,80833	-1299			603,40	12	0,00
3,81667	-3546		549,00	15225	0,60				3,81667	-1300			605,30	6	0,00
3,82500	-3555		550,35	13111	0,52				3,82500	-1301			606,30	10	0,00
3,83333	-3569		551,05	17158	0,68				3,83333	-1301			607,15	2	0,00
3,84167	-3588		551,65	6141	0,24				3,84167	-1303			608,05	48	0,01
3,85000	-3612		552,20	9938	0,39				3,85000	-1303			609,10	16	0,00
3,85833	-3638		553,15	2859	0,11				3,85833	-1304			611,45	14	0,00
3,86667	-3668		554,00	19530	0,77				3,86667	-1305			613,25	81	0,02
3,87500	-3699		555,25	6915	0,27				3,87500	-1307			613,80	9	0,00
3,88333	-3720		555,95	4203	0,17				3,88333	-1311			614,55	27	0,01
3,89167	-3734		556,75	13037	0,52				3,89167	-1312			617,00	36	0,01
3,90000	-3740		557,65	12011	0,48				3,90000	-1314			619,35	27	0,01
3,90833	-3732		558,35	5239	0,21				3,90833	-1314			620,05	2	0,00
3,91667	-3722		559,60	12536	0,50				3,91667	-1314			621,05	17	0,00
3,92500	-3717		560,60	9222	0,37				3,92500	-1315			622,20	130	0,03
3,93333	-3719		561,40	2486	0,10				3,93333	-1316			623,05	17	0,00
3,94167	-3725		563,00	12640	0,50				3,94167	-1316			624,90	14	0,00
3,95000	-3725		564,20	3003	0,12				3,95000	-1318			626,65	5	0,00
3,95833	-3719		564,95	2407	0,10				3,95833	-1319			627,40	6	0,00
3,96667	-3709		565,55	13701	0,54				3,96667	-1321			628,50	18	0,00
3,97500	-3703		566,40	3762	0,15				3,97500	-1323			629,15	3	0,00
3,98333	-3708		566,80	1985	0,08				3,98333	-1324			630,15	23	0,01
3,99167	-3716		567,40	3526	0,14				3,99167	-1325			631,15	1	0,00
4,00000	-3720		567,85	3449	0,14				4,00000	-1325			632,15	1	0,00
4,00833	-3728		569,00	2437	0,10				4,00833	-1325			633,10	17	0,00
4,01667	-3739		569,45	1336	0,05				4,01667	-1326			634,00	16	0,00
4,02500	-3751		569,90	1617	0,06				4,02500	-1328			635,80	22	0,01
4,03333	-3766		570,45	2642	0,10				4,03333	-1328			636,40	169	0,04
4,04167	-3786		570,90	3693	0,15				4,04167	-1328			637,35	1	0,00
4,05000	-3807		571,85	1847	0,07				4,05000	-1329			638,30	14	0,00
4,05833	-3826		572,70	1658	0,07				4,05833	-1331			639,45	2	0,00
4,06667	-3838		574,25	2472	0,10				4,06667	-1333			640,40	16	0,00
4,07500	-3848		574,85	1779	0,07				4,07500	-1334			641,25	12	0,00
4,08333	-3856		575,60	1895	0,08				4,08333	-1335			642,25	1	0,00
4,09167	-3864		576,10	2263	0,09				4,09167	-1335			643,25	21	0,00
4,10000	-3870		577,45	1956	0,08				4,10000	-1337			644,05	22	0,01
4,10833	-3871		578,50	4264	0,17				4,10833	-1339			646,05	18	0,00
4,11667	-3856		579,05	1742	0,07				4,11667	-1341			646,95	18	0,00
4,12500	-3821		579,80	1743	0,07				4,12500	-1342			647,65	11	0,00
4,13333	-3790		580,35	2249	0,09				4,13333	-1342			649,05	16	0,00
4,14167	-3767		581,15	358	0,01				4,14167	-1342			650,15	14	0,00
4,15000	-3747		582,55	14105	0,56				4,15000	-1343			652,40	20	0,00
4,15833	-3737		583,45	1367	0,05				4,15833	-1345			653,25	5	0,00
4,16667	-3735		584,45	4563	0,18				4,16667	-1346			654,30	13	0,00
4,17500	-3742		585,35	2145	0,09				4,17500	-1347			655,35	13	0,00
4,18333	-3757		586,20	258	0,01				4,18333	-1347			656,75	26	0,01
4,19167	-3777		586,80	1027	0,04				4,19167	-1348			657,95	8	0,00
4,20000	-3794		588,00	1671	0,07				4,20000	-1349			658,60	15	0,00
4,20833	-3794		588,60	2825	0,11				4,20833	-1351			660,10	4	0,00
4,21667	-3782		589,40	1238	0,05				4,21667	-1353			661,10	16	0,00
4,22500	-3773		589,90	1139	0,05				4,22500	-1354			662,00	4	0,00
4,23333	-3775		590,75	1779	0,07				4,23333	-1354			662,75	8	0,00
4,24167	-3695		591,40	4494	0,18				4,24167	-1356			663,50	5	0,00
4,25000	-3471		592,10	1837	0,07				4,25000	-1357			664,25	2	0,00
4,25833	-3258		592,55	1243	0,05				4,25833	-1358			665,05	7	0,00
4,26667	-3108		593,20	4692	0,19				4,26667	-1359			666,80	21	0,00
4,27500	-3018		594,00	3402	0,13				4,27500	-1359			667,85	19	0,00
4,28333	-2974		595,15	787	0,03				4,28333	-1360			668,70	27	0,01
4,29167	-2957		596,40	597	0,02				4,29167	-1361			669,95	5	0,00
4,30000	-2954		596,85	1285	0,05				4,30000	-1361			671,10	30	0,01
4,30833	-2964		597,30	434	0,02				4,30833	-1361			672,65	7	0,00
4,31667	-2983		598,30	1937	0,08				4,31667	-1362			674,35	23	0,01
4,32500	-3006		599,45	19766	0,78				4,32500	-1363			674,75	8	0,00
4,33333	-3028		600,75	716	0,03				4,33333	-1364			675,70	6	0,00
4,34167	-3050		601,85	3661	0,15				4,34167	-1365			676,90	14	0,00
4,35000	-3069		602,65	3177	0,13				4,35000	-1366			678,15	6	0,00
4,35833	-3062		603,45	2133	0,08				4,35833	-1366			679,15	5	0,00
4,36667	-3007		604,30	17649	0,70				4,36667	-1366			680,45	5	0,00
4,37500	-2957		605,15	1898	0,08				4,37500	-1368			681,75	19	0,00
4,38333	-2926		606,05	1346	0,05				4,38333	-1369			683,80	13	0,00
4,39167	-2912		607,25	3460	0,14				4,39167	-1370			684,50	8	0,00
4,40000	-2911		607,70	976	0,04				4,40000	-1371			685,80	22	0,01
4,40833	-2923		608,25	1730	0,07				4,40833	-1372			686,60	6	0,00
4,41667	-2938		608,60	1058	0,04				4,41667	-1372			687,95	40	0,01
4,42500	-2956		609,25	766	0,03				4,42500	-1372			688,65	4	0,00
4,43333	-2975		610,20	3212	0,13				4,43333	-1373			690,10	9	0,00
4,44167	-2993		610,85	8322	0,33				4,44167	-1374			692,35	13	0,00
4,45000	-3000		611,75	1291	0,05				4,45000	-1375			693,90	10	0,00
4,45833	-3001		613,00	11130	0,44				4,45833	-1376			695,00	4	0,00
4,46667	-3009		614,05	2534	0,10				4,46667	-1376			696,20	18	0,00
4,47500	-3024		614,95	9536	0,38				4,47500	-1376			696,85	2	0,00
4,48333	-3036		616,05	2045	0,08				4,48333	-1377			697,70	27	0,01
4,49167	-3048		616,95	1795	0,07				4,49167	-1378			698,80	16	0,00
4,50000	-3062		618,40	4688	0,19				4,50000	-1379			700,20	25	0,01
4,50833	-3072		619,20	5892	0,23				4,50833	-1382			700,85	2	0,00
4,51667	-3068		620,25	2850	0,11				4,51667	-1383			701,60	339	0,08
4,52500	-3067		621,65	30061	1,19				4,52500	-1383			702,20	27	0,01
4,53333	-3071		623,00	8820	0,35				4,53333	-1384			703,55	16	0,00
4,54167	-3078		623,80	8127	0,32				4,54167	-1385			704,65	17	0,00
4,55000	-3084		625,00	6754	0,27				4,55000	-1385			705,15	4	0,00
4,55833	-3098		626,05	7905	0,31				4,55833	-1387			706,20	22	0,01
4,56667	-3124		626,70	10821	0,43				4,56667	-1387			707,25	16	0,00
4,57500	-3151		627,40	4468	0,18				4,57500	-1387			708,05	23	0,01
4,58333	-3169		627,90	1438	0,06				4,58333	-1388			710,20	4	0,00
4,59167	-3176		628,40	1037	0,04				4,59167	-1388			711,45	6	0,00
4,60000	-3178		629,55	4824	0,19				4,60000	-1389			712,25	7	0,00
4,60833	-3185		630,20	5602	0,22				4,60833	-1390			713,45	8	0,00
4,61667	-3189		631,60	5000	0,20				4,61667	-1391			714,30	14	0,00
4,62500	-3189		633,05	18353	0,73				4,62500	-1392			717,00	29	0,01
4,63333	-3194		634,00	8616	0,34				4,63333	-1393			717,55	11	0,00
4,64167	-3206		635,15	6424	0,25				4,64167	-1393			718,50	8	0,00
4,65000	-3223		636,00	5181	0,21				4,65000	-1393			720,20	8	0,00
4,65833	-3245		637,10	13872	0,55				4,65833	-1393			721,30	9	0,00
4,66667	-3266		637,75	7245	0,29				4,66667	-1393			721,95	7	0,00
4,67500	-3282		638,50	4633	0,18				4,67500	-1394			723,15	30	0,01
4,68333	-3298		639,05	1990	0,08				4,68333	-1395			724,05	4	0,00
4,69167	-3314		640,45	8050	0,32				4,69167	-1396			725,20	27	0,01
4,70000	-3330		641,10	8546	0,34				4,70000	-1396			725,95	18	0,00
4,70833	-3349		641,85	1581	0,06				4,70833	-1397			726,65	4	0,00
4,71667	-3370		642,85	1436	0,06				4,71667	-1398			727,60	31	0,01
4,72500	-3394		643,75	29122	1,16				4,72500	-1397			728,30	13	0,00
4,73333	-3418		644,60	13997	0,56				4,73333	-1397			729,30	20	0,00
4,74167	-3441		645,70	13440	0,53				4,74167	-1397			730,05	2	0,00
4,75000	-3465		646,85	6706	0,27				4,75000	-1398			731,00	16	0,00
4,75833	-3487		647,95	31051	1,23				4,75833	-1398			732,40	4	0,00
4,76667	-3508		649,05	13271	0,53				4,76667	-1398			733,25	8	0,00
4,77500	-3526		650,45	3698	0,15				4,77500	-1399			734,35	643	0,15
4,78333	-3543		651,50	20515	0,81				4,78333	-1400			735,90	30	0,01
4,79167	-3570		652,90	11142	0,44				4,79167	-1401			736,75	6	0,00
4,80000	-3600		653,75	4610	0,18				4,80000	-1403			737,45	7	0,00
4,80833	-3627		654,90	29749	1,18				4,80833	-1402			738,10	4	0,00
4,81667	-3642		655,65	16510	0,65				4,81667	-1402			739,50	4	0,00
4,82500	-3647		656,70	8099	0,32				4,82500	-1402			741,05	18	0,00
4,83333	-3649		657,55	4652	0,18				4,83333	-1403			742,25	27	0,01
4,84167	-3655		658,20	28869	1,15				4,84167	-1404			743,05	2	0,00
4,85000	-3665		659,05	28094	1,11				4,85000	-1404			744,90	6	0,00
4,85833	-3677		659,80	7053	0,28				4,85833	-1404			745,50	10	0,00
4,86667	-3683		660,45	4834	0,19				4,86667	-1405			746,50	16	0,00
4,87500	-3657		661,20	4494	0,18				4,87500	-1405			747,85	11	0,00
4,88333	-3623		662,60	41064	1,63				4,88333	-1405			749,15	45	0,01
4,89167	-3600		663,55	25365	1,01				4,89167	-1405			750,05	7	0,00
4,90000	-3588		664,35	9241	0,37				4,90000	-1405			752,00	23	0,01
4,90833	-3586		664,95	3085	0,12				4,90833	-1405			752,85	19	0,00
4,91667	-3591		665,80	17838	0,71				4,91667	-1406			753,75	1	0,00
4,92500	-3601		666,30	17064	0,68				4,92500	-1407			756,05	148	0,04
4,93333	-3617		667,00	16046	0,64				4,93333	-1407			758,40	18	0,00
4,94167	-3635		667,80	10450	0,41				4,94167	-1406			758,75	7	0,00
4,95000	-3640		668,75	6263	0,25				4,95000	-1406			759,60	7	0,00
4,95833	-3641		669,75	39520	1,57				4,95833	-1408			760,60	26	0,01
4,96667	-3645		670,85	24329	0,96				4,96667	-1409			762,20	8	0,00
4,97500	-3652		672,10	13558	0,54				4,97500	-1410			763,45	21	0,00
4,98333	-3651		672,95	5028	0,20				4,98333	-1410			764,25	2	0,00
4,99167	-3652		673,95	18214	0,72				4,99167	-1410			765,35	16	0,00
5,00000	-3651		675,15	700487	27,78				5,00000	-1410			766,55	11	0,00
5,00833	-3644		676,15	316455	12,55				5,00833	-1410			768,00	10	0,00
5,01667	-3640		677,15	95628	3,79				5,01667	-1411			768,70	18	0,00
5,02500	-3484		678,20	41223	1,64				5,02500	-1411			770,20	5	0,00
5,03333	-2730		679,05	16904	0,67				5,03333	-1411			771,40	11	0,00
5,04167	-1867		679,85	6445	0,26				5,04167	-1412			772,25	7	0,00
5,05000	-1204		680,45	35356	1,40				5,05000	-1412			772,85	43	0,01
5,05833	-798		681,35	23254	0,92				5,05833	-1412			774,30	17	0,00
5,06667	-586		682,15	19255	0,76				5,06667	-1413			775,10	14	0,00
5,07500	-502		683,50	1547	0,06				5,07500	-1414			776,00	8	0,00
5,08333	-495		684,50	22969	0,91				5,08333	-1414			776,65	1	0,00
5,09167	-528		685,25	24424	0,97				5,09167	-1413			777,75	11	0,00
5,10000	-577		686,15	4639	0,18				5,10000	-1412			778,95	11	0,00
5,10833	-634		686,95	1882	0,07				5,10833	-1413			779,70	8	0,00
5,11667	-694		687,75	19159	0,76				5,11667	-1412			780,75	10	0,00
5,12500	-753		688,65	9535	0,38				5,12500	-1410			781,80	21	0,00
5,13333	-809		689,35	25566	1,01				5,13333	-1410			782,65	5	0,00
5,14167	-864		690,15	13831	0,55				5,14167	-1410			783,35	8	0,00
5,15000	-917		691,05	19476	0,77				5,15000	-1411			784,40	61	0,01
5,15833	-968		691,90	20949	0,83				5,15833	-1411			785,25	166	0,04
5,16667	-1017		693,00	17505	0,69				5,16667	-1411			786,05	4	0,00
5,17500	-1064		693,55	3616	0,14				5,17500	-1411			787,20	8	0,00
5,18333	-1109		694,35	25699	1,02				5,18333	-1411			788,30	10	0,00
5,19167	-1153		695,30	21122	0,84				5,19167	-1411			789,10	11	0,00
5,20000	-1189		696,20	19507	0,77				5,20000	-1411			789,75	22	0,01
5,20833	-1212		697,15	42382	1,68				5,20833	-1410			790,30	4	0,00
5,21667	-1229		698,20	15936	0,63				5,21667	-1409			791,70	10	0,00
5,22500	-1241		699,10	51229	2,03				5,22500	-1409			792,95	21	0,00
5,23333	-1257		700,15	37936	1,50				5,23333	-1408			793,45	5	0,00
5,24167	-1281		701,10	5183	0,21				5,24167	-1408			794,35	5	0,00
5,25000	-1310		701,95	9499	0,38				5,25000	-1407			795,25	27	0,01
5,25833	-1344		702,80	4392	0,17				5,25833	-1407			796,10	14	0,00
5,26667	-1379		703,90	12812	0,51				5,26667	-1407			797,15	1	0,00
5,27500	-1409		705,15	7006	0,28				5,27500	-1407			798,35	14	0,00
5,28333	-1430		706,65	8423	0,33				5,28333	-1406			799,35	1	0,00
5,29167	-1451		707,45	6888	0,27				5,29167	-1407
5,30000	-1478		708,25	4717	0,19				5,30000	-1408
5,30833	-1509		709,00	4245	0,17				5,30833	-1409
5,31667	-1542		710,00	1712	0,07				5,31667	-1409
5,32500	-1570		710,85	4639	0,18				5,32500	-1409
5,33333	-1583		711,75	3388	0,13				5,33333	-1407
5,34167	-1596		712,45	645	0,03				5,34167	-1405
5,35000	-1617		713,15	4425	0,18				5,35000	-1404
5,35833	-1644		714,40	3221	0,13				5,35833	-1403
5,36667	-1673		715,25	6206	0,25				5,36667	-1401
5,37500	-1702		716,10	3489	0,14				5,37500	-1399
5,38333	-1733		717,00	4012	0,16				5,38333	-1398
5,39167	-1764		718,15	1786	0,07				5,39167	-1397
5,40000	-1795		719,00	5872	0,23				5,40000	-1396
5,40833	-1822		720,00	1869	0,07				5,40833	-1394
5,41667	-1844		720,90	3858	0,15				5,41667	-1394
5,42500	-1860		721,35	860	0,03				5,42500	-1393
5,43333	-1870		722,25	6827	0,27				5,43333	-1391
5,44167	-1881		722,85	821	0,03				5,44167	-1389
5,45000	-1889		723,90	1608	0,06				5,45000	-1385
5,45833	-1872		724,45	1585	0,06				5,45833	-1382
5,46667	-1847		725,35	609	0,02				5,46667	-1379
5,47500	-1835		725,85	1310	0,05				5,47500	-1377
5,48333	-1836		726,50	4766	0,19				5,48333	-1376
5,49167	-1848		728,00	4708	0,19				5,49167	-1374
5,50000	-1865		729,30	2628	0,10				5,50000	-1372
5,50833	-1878		730,10	1957	0,08				5,50833	-1371
5,51667	-1891		730,85	1749	0,07				5,51667	-1369
5,52500	-1904		731,90	480	0,02				5,52500	-1367
5,53333	-1917		732,60	516	0,02				5,53333	-1365
5,54167	-1932		733,25	2081	0,08				5,54167	-1364
5,55000	-1953		734,05	2756	0,11				5,55000	-1361
5,55833	-1974		734,60	231	0,01				5,55833	-1358
5,56667	-1995		735,85	1036	0,04				5,56667	-1355
5,57500	-2016		736,50	645	0,03				5,57500	-1351
5,58333	-2036		737,05	135	0,01				5,58333	-1348
5,59167	-2052		738,05	112	0,00				5,59167	-1344
5,60000	-2065		738,85	366	0,01				5,60000	-1340
5,60833	-2077		739,80	1105	0,04				5,60833	-1336
5,61667	-2086		740,45	802	0,03				5,61667	-1332
5,62500	-2091		741,25	851	0,03				5,62500	-1328
5,63333	-2099		742,10	2509	0,10				5,63333	-1325
5,64167	-2109		743,35	1785	0,07				5,64167	-1321
5,65000	-2119		744,15	346	0,01				5,65000	-1317
5,65833	-2125		744,85	1047	0,04				5,65833	-1312
5,66667	-2130		745,45	375	0,01				5,66667	-1307
5,67500	-2134		745,95	1213	0,05				5,67500	-1301
5,68333	-2135		746,55	747	0,03				5,68333	-1295
5,69167	-2134		747,05	158	0,01				5,69167	-1290
5,70000	-2133		747,60	519	0,02				5,70000	-1286
5,70833	-2129		749,10	824	0,03				5,70833	-1280
5,71667	-2124		749,60	1320	0,05				5,71667	-1275
5,72500	-2123		750,65	454	0,02				5,72500	-1270
5,73333	-2124		751,40	701	0,03				5,73333	-1263
5,74167	-2123		752,25	1902	0,08				5,74167	-1258
5,75000	-2124		752,60	1097	0,04				5,75000	-1251
5,75833	-2130		753,30	663	0,03				5,75833	-1244
5,76667	-2140		754,25	2049	0,08				5,76667	-1237
5,77500	-2155		755,15	188	0,01				5,77500	-1230
5,78333	-2171		755,85	875	0,03				5,78333	-1224
5,79167	-2176		756,50	810	0,03				5,79167	-1219
5,80000	-2139		756,95	569	0,02				5,80000	-1213
5,80833	-2099		757,40	733	0,03				5,80833	-1206
5,81667	-2078		757,95	2319	0,09				5,81667	-1200
5,82500	-2070		758,40	545	0,02				5,82500	-1194
5,83333	-2075		759,80	1276	0,05				5,83333	-1187
5,84167	-2086		761,05	1076	0,04				5,84167	-1181
5,85000	-2091		761,75	185	0,01				5,85000	-1174
5,85833	-2094		762,55	726	0,03				5,85833	-1168
5,86667	-2100		763,00	919	0,04				5,86667	-1161
5,87500	-2109		764,00	583	0,02				5,87500	-1155
5,88333	-2122		765,30	648	0,03				5,88333	-1149
5,89167	-2134		765,75	585	0,02				5,89167	-1143
5,90000	-2137		766,25	1363	0,05				5,90000	-1136
5,90833	-2138		767,15	1527	0,06				5,90833	-1130
5,91667	-2135		768,30	5288	0,21				5,91667	-1125
5,92500	-2121		769,15	3175	0,13				5,92500	-1120
5,93333	-2108		770,10	7945	0,32				5,93333	-1115
5,94167	-2100		771,15	3645	0,14				5,94167	-1110
5,95000	-2098		772,15	1888	0,07				5,95000	-1105
5,95833	-2105		772,95	3376	0,13				5,95833	-1099
5,96667	-2117		774,20	898	0,04				5,96667	-1094
5,97500	-2129		775,20	1753	0,07				5,97500	-1088
5,98333	-2140		776,10	594	0,02				5,98333	-1082
5,99167	-2149		777,05	2	0,00				5,99167	-1078
6,00000	-2158		778,25	1196	0,05				6,00000	-1074
6,00833	-2166		779,05	255	0,01				6,00833	-1070
6,01667	-2154		779,65	216	0,01				6,01667	-1066
6,02500	-2121		780,25	889	0,04				6,02500	-1062
6,03333	-2086		781,40	390	0,02				6,03333	-1057
6,04167	-2059		782,00	1275	0,05				6,04167	-1054
6,05000	-2044		782,45	2786	0,11				6,05000	-1050
6,05833	-2041		783,30	1027	0,04				6,05833	-1047
6,06667	-2044		784,35	631	0,03				6,06667	-1043
6,07500	-2050		785,00	1406	0,06				6,07500	-1038
6,08333	-2058		786,20	2536	0,10				6,08333	-1035
6,09167	-2065		786,95	346	0,01				6,09167	-1032
6,10000	-2071		787,35	371	0,01				6,10000	-1028
6,10833	-2074		788,30	1170	0,05				6,10833	-1025
6,11667	-2080		789,05	842	0,03				6,11667	-1021
6,12500	-2090		789,85	51	0,00				6,12500	-1017
6,13333	-2096		790,55	2216	0,09				6,13333	-1013
6,14167	-2083		791,80	1172	0,05				6,14167	-1010
6,15000	-2067		793,05	162	0,01				6,15000	-1008
6,15833	-2061		794,05	1260	0,05				6,15833	-1005
6,16667	-2062		795,50	5427	0,22				6,16667	-1003
6,17500	-2063		796,90	2894	0,11				6,17500	-999
6,18333	-2047		797,50	396	0,02				6,18333	-994
6,19167	-2043		798,50	1192	0,05				6,19167	-990
6,20000	-2033		799,75	3589	0,14				6,20000	-985
6,20833	-2017								6,20833	-981
6,21667	-2010								6,21667	-977
6,22500	-2004								6,22500	-972
6,23333	-1983								6,23333	-968
6,24167	-1965								6,24167	-962
6,25000	-1954								6,25000	-957
6,25833	-1945								6,25833	-951
6,26667	-1942								6,26667	-946
6,27500	-1948								6,27500	-939
6,28333	-1961								6,28333	-932
6,29167	-1974								6,29167	-925
6,30000	-1987								6,30000	-919
6,30833	-2002								6,30833	-912
6,31667	-2015								6,31667	-903
6,32500	-2027								6,32500	-894
6,33333	-2042								6,33333	-886
6,34167	-2055								6,34167	-877
6,35000	-2061								6,35000	-867
6,35833	-2065								6,35833	-855
6,36667	-2072								6,36667	-843
6,37500	-2079								6,37500	-830
6,38333	-2085								6,38333	-818
6,39167	-2094								6,39167	-804
6,40000	-2108								6,40000	-787
6,40833	-2123								6,40833	-769
6,41667	-2130								6,41667	-752
6,42500	-2126								6,42500	-733
6,43333	-2122								6,43333	-712
6,44167	-2120								6,44167	-692
6,45000	-2116								6,45000	-674
6,45833	-2111								6,45833	-656
6,46667	-2107								6,46667	-641
6,47500	-2103								6,47500	-629
6,48333	-2099								6,48333	-620
6,49167	-2100								6,49167	-613
6,50000	-2107								6,50000	-610
6,50833	-2114								6,50833	-611
6,51667	-2124								6,51667	-613
6,52500	-2135								6,52500	-618
6,53333	-2143								6,53333	-623
6,54167	-2150								6,54167	-631
6,55000	-2160								6,55000	-637
6,55833	-2171								6,55833	-640
6,56667	-2185								6,56667	-643
6,57500	-2199								6,57500	-644
6,58333	-2214								6,58333	-643
6,59167	-2226								6,59167	-641
6,60000	-2237								6,60000	-635
6,60833	-2245								6,60833	-626
6,61667	-2254								6,61667	-614
6,62500	-2261								6,62500	-600
6,63333	-2269								6,63333	-584
6,64167	-2275								6,64167	-564
6,65000	-2279								6,65000	-539
6,65833	-2280								6,65833	-512
6,66667	-2276								6,66667	-478
6,67500	-2267								6,67500	-440
6,68333	-2262								6,68333	-399
6,69167	-2257								6,69167	-355
6,70000	-2252								6,70000	-311
6,70833	-2248								6,70833	-273
6,71667	-2239								6,71667	-240
6,72500	-2233								6,72500	-215
6,73333	-2228								6,73333	-200
6,74167	-2228								6,74167	-193
6,75000	-2231								6,75000	-191
6,75833	-2233								6,75833	-194
6,76667	-2231								6,76667	-198
6,77500	-2221								6,77500	-202
6,78333	-2196								6,78333	-203
6,79167	-2173								6,79167	-201
6,80000	-2156								6,80000	-195
6,80833	-2149								6,80833	-184
6,81667	-2148								6,81667	-166
6,82500	-2153								6,82500	-144
6,83333	-2161								6,83333	-118
6,84167	-2169								6,84167	-86
6,85000	-2175								6,85000	-47
6,85833	-2168								6,85833	-4
6,86667	-2157								6,86667	45
6,87500	-2149								6,87500	101
6,88333	-2142								6,88333	164
6,89167	-2133								6,89167	234
6,90000	-2124								6,90000	307
6,90833	-2119								6,90833	382
6,91667	-2121								6,91667	458
6,92500	-2126								6,92500	530
6,93333	-2134								6,93333	599
6,94167	-2143								6,94167	665
6,95000	-2140								6,95000	727
6,95833	-2127								6,95833	789
6,96667	-2118								6,96667	852
6,97500	-2109								6,97500	922
6,98333	-2091								6,98333	1001
6,99167	-2076								6,99167	1093
7,00000	-2061								7,00000	1202
7,00833	-2043								7,00833	1331
7,01667	-2023								7,01667	1482
7,02500	-2003								7,02500	1657
7,03333	-1980								7,03333	1849
7,04167	-1965								7,04167	2053
7,05000	-1962								7,05000	2259
7,05833	-1964								7,05833	2456
7,06667	-1963								7,06667	2638
7,07500	-1947								7,07500	2801
7,08333	-1932								7,08333	2942
7,09167	-1921								7,09167	3065
7,10000	-1914								7,10000	3177
7,10833	-1911								7,10833	3281
7,11667	-1910								7,11667	3383
7,12500	-1911								7,12500	3491
7,13333	-1911								7,13333	3614
7,14167	-1906								7,14167	3755
7,15000	-1889								7,15000	3924
7,15833	-1873								7,15833	4126
7,16667	-1865								7,16667	4370
7,17500	-1862								7,17500	4671
7,18333	-1863								7,18333	5052
7,19167	-1862								7,19167	5534
7,20000	-1839								7,20000	6126
7,20833	-1795								7,20833	6801
7,21667	-1749								7,21667	7493
7,22500	-1717								7,22500	8107
7,23333	-1698								7,23333	8549
7,24167	-1653								7,24167	8752
7,25000	-1556								7,25000	8688
7,25833	-1465								7,25833	8375
7,26667	-1387								7,26667	7861
7,27500	-1302								7,27500	7210
7,28333	-1231								7,28333	6489
7,29167	-1156								7,29167	5757
7,30000	-1006								7,30000	5058
7,30833	-861								7,30833	4423
7,31667	-761								7,31667	3872
7,32500	-704								7,32500	3411
7,33333	-669								7,33333	3042
7,34167	-635								7,34167	2764
7,35000	-614								7,35000	2569
7,35833	-605								7,35833	2448
7,36667	-609								7,36667	2392
7,37500	-616								7,37500	2388
7,38333	-615								7,38333	2425
7,39167	-610								7,39167	2492
7,40000	-605								7,40000	2580
7,40833	-601								7,40833	2686
7,41667	-601								7,41667	2803
7,42500	-603								7,42500	2929
7,43333	-607								7,43333	3063
7,44167	-615								7,44167	3203
7,45000	-628								7,45000	3348
7,45833	-641								7,45833	3499
7,46667	-647								7,46667	3653
7,47500	-649								7,47500	3804
7,48333	-650								7,48333	3948
7,49167	-652								7,49167	4080
7,50000	-651								7,50000	4221
7,50833	-645								7,50833	4478
7,51667	-628								7,51667	5169
7,52500	-596								7,52500	6923
7,53333	-557								7,53333	10664
7,54167	-525								7,54167	17434
7,55000	-500								7,55000	28161
7,55833	-481								7,55833	43436
7,56667	-469								7,56667	63334
7,57500	-460								7,57500	87212
7,58333	-453								7,58333	113463
7,59167	-452								7,59167	139555
7,60000	-461								7,60000	162496
7,60833	-470								7,60833	179538
7,61667	-470								7,61667	188795
7,62500	-463								7,62500	189589
7,63333	-457								7,63333	182443
7,64167	-450								7,64167	168810
7,65000	-437								7,65000	150686
7,65833	-424								7,65833	130185
7,66667	-414								7,66667	109208
7,67500	-410								7,67500	89231
7,68333	-402								7,68333	71248
7,69167	-388								7,69167	55797
7,70000	-377								7,70000	43043
7,70833	-369								7,70833	32879
7,71667	-363								7,71667	25032
7,72500	-360								7,72500	19148
7,73333	-353								7,73333	14850
7,74167	-342								7,74167	11790
7,75000	-329								7,75000	9663
7,75833	-297								7,75833	8218
7,76667	-248								7,76667	7257
7,77500	-197								7,77500	6637
7,78333	-151								7,78333	6255
7,79167	-111								7,79167	6040
7,80000	-77								7,80000	5946
7,80833	-47								7,80833	5941
7,81667	-19								7,81667	5997
7,82500	14								7,82500	6093
7,83333	58								7,83333	6211
7,84167	98								7,84167	6337
7,85000	133								7,85000	6463
7,85833	165								7,85833	6584
7,86667	198								7,86667	6700
7,87500	230								7,87500	6811
7,88333	262								7,88333	6910
7,89167	300								7,89167	6990
7,90000	342								7,90000	7045
7,90833	374								7,90833	7084
7,91667	394								7,91667	7135
7,92500	418								7,92500	7246
7,93333	442								7,93333	7457
7,94167	459								7,94167	7778
7,95000	483								7,95000	8185
7,95833	520								7,95833	8619
7,96667	553								7,96667	9004
7,97500	580								7,97500	9273
7,98333	598								7,98333	9392
7,99167	611								7,99167	9371
8,00000	616								8,00000	9256
8,00833	611								8,00833	9115
8,01667	589								8,01667	9017
8,02500	550								8,02500	9001
8,03333	497								8,03333	9079
8,04167	471								8,04167	9222
8,05000	571								8,05000	9379
8,05833	698								8,05833	9493
8,06667	784								8,06667	9513
8,07500	825								8,07500	9404
8,08333	836								8,08333	9153
8,09167	830								8,09167	8769
8,10000	816								8,10000	8272
8,10833	799								8,10833	7693
8,11667	784								8,11667	7074
8,12500	782								8,12500	6449
8,13333	794								8,13333	5851
8,14167	808								8,14167	5305
8,15000	821								8,15000	4829
8,15833	835								8,15833	4437
8,16667	854								8,16667	4134
8,17500	876								8,17500	3919
8,18333	903								8,18333	3786
8,19167	931								8,19167	3725
8,20000	965								8,20000	3723
8,20833	1009								8,20833	3767
8,21667	1041								8,21667	3837
8,22500	1055								8,22500	3917
8,23333	1049								8,23333	3994
8,24167	1026								8,24167	4061
8,25000	992								8,25000	4114
8,25833	953								8,25833	4154
8,26667	910								8,26667	4185
8,27500	867								8,27500	4209
8,28333	826								8,28333	4233
8,29167	791								8,29167	4262
8,30000	763								8,30000	4300
8,30833	742								8,30833	4351
8,31667	732								8,31667	4418
8,32500	728								8,32500	4504
8,33333	728								8,33333	4613
8,34167	727								8,34167	4752
8,35000	724								8,35000	4926
8,35833	720								8,35833	5147
8,36667	718								8,36667	5421
8,37500	720								8,37500	5750
8,38333	727								8,38333	6127
8,39167	744								8,39167	6535
8,40000	769								8,40000	6951
8,40833	803								8,40833	7348
8,41667	849								8,41667	7698
8,42500	915								8,42500	7979
8,43333	1005								8,43333	8175
8,44167	1122								8,44167	8277
8,45000	1264								8,45000	8290
8,45833	1426								8,45833	8224
8,46667	1607								8,46667	8093
8,47500	1797								8,47500	7908
8,48333	1989								8,48333	7677
8,49167	2182								8,49167	7403
8,50000	2376								8,50000	7095
8,50833	2567								8,50833	6765
8,51667	2751								8,51667	6426
8,52500	2921								8,52500	6091
8,53333	3079								8,53333	5770
8,54167	3225								8,54167	5470
8,55000	3343								8,55000	5187
8,55833	3431								8,55833	4919
8,56667	3489								8,56667	4662
8,57500	3524								8,57500	4417
8,58333	3549								8,58333	4185
8,59167	3578								8,59167	3973
8,60000	3616								8,60000	3785
8,60833	3682								8,60833	3628
8,61667	3775								8,61667	3504
8,62500	3882								8,62500	3416
8,63333	4005								8,63333	3363
8,64167	4146								8,64167	3341
8,65000	4310								8,65000	3351
8,65833	4501								8,65833	3386
8,66667	4716								8,66667	3443
8,67500	4959								8,67500	3516
8,68333	5231								8,68333	3599
8,69167	5529								8,69167	3690
8,70000	5849								8,70000	3786
8,70833	6185								8,70833	3883
8,71667	6533								8,71667	3977
8,72500	6893								8,72500	4066
8,73333	7259								8,73333	4152
8,74167	7632								8,74167	4247
8,75000	8015								8,75000	4367
8,75833	8394								8,75833	4536
8,76667	8758								8,76667	4782
8,77500	9100								8,77500	5135
8,78333	9423								8,78333	5615
8,79167	9730								8,79167	6237
8,80000	10031								8,80000	7010
8,80833	10337								8,80833	7932
8,81667	10667								8,81667	8995
8,82500	11028								8,82500	10175
8,83333	11447								8,83333	11439
8,84167	11956								8,84167	12745
8,85000	12567								8,85000	14046
8,85833	13276								8,85833	15292
8,86667	14065								8,86667	16441
8,87500	14895								8,87500	17461
8,88333	15692								8,88333	18335
8,89167	16380								8,89167	19066
8,90000	16900								8,90000	19671
8,90833	17213								8,90833	20174
8,91667	17304								8,91667	20614
8,92500	17178								8,92500	21026
8,93333	16851								8,93333	21430
8,94167	16343								8,94167	21835
8,95000	15671								8,95000	22230
8,95833	14843								8,95833	22589
8,96667	13877								8,96667	22885
8,97500	12800								8,97500	23087
8,98333	11650								8,98333	23171
8,99167	10474								8,99167	23125
9,00000	9325								9,00000	22951
9,00833	8253								9,00833	22666
9,01667	7308								9,01667	22298
9,02500	6525								9,02500	21884
9,03333	5926								9,03333	21469
9,04167	5511								9,04167	21095
9,05000	5276								9,05000	20804
9,05833	5214								9,05833	20633
9,06667	5278								9,06667	20617
9,07500	5431								9,07500	20790
9,08333	5643								9,08333	21175
9,09167	5893								9,09167	21781
9,10000	6158								9,10000	22587
9,10833	6430								9,10833	23535
9,11667	6706								9,11667	24526
9,12500	6979								9,12500	25436
9,13333	7271								9,13333	26138
9,14167	7609								9,14167	26520
9,15000	7994								9,15000	26513
9,15833	8421								9,15833	26105
9,16667	8870								9,16667	25335
9,17500	9301								9,17500	24283
9,18333	9665								9,18333	23054
9,19167	9907								9,19167	21763
9,20000	9977								9,20000	20520
9,20833	9859								9,20833	19422
9,21667	9567								9,21667	18552
9,22500	9140								9,22500	17981
9,23333	8630								9,23333	17770
9,24167	8096								9,24167	17966
9,25000	7585								9,25000	18592
9,25833	7134								9,25833	19635
9,26667	6770								9,26667	21046
9,27500	6499								9,27500	22743
9,28333	6311								9,28333	24613
9,29167	6201								9,29167	26536
9,30000	6163								9,30000	28394
9,30833	6196								9,30833	30100
9,31667	6282								9,31667	31598
9,32500	6388								9,32500	32864
9,33333	6495								9,33333	33901
9,34167	6582								9,34167	34734
9,35000	6625								9,35000	35413
9,35833	6607								9,35833	36069
9,36667	6528								9,36667	37072
9,37500	6371								9,37500	39333
9,38333	6147								9,38333	44731
9,39167	5899								9,39167	56453
9,40000	5672								9,40000	78880
9,40833	5444								9,40833	116851
9,41667	5219								9,41667	174666
9,42500	5014								9,42500	254942
9,43333	4851								9,43333	357640
9,44167	4725								9,44167	479784
9,45000	4639								9,45000	615863
9,45833	4618								9,45833	758381
9,46667	4695								9,46667	898274
9,47500	4894								9,47500	1025301
9,48333	5239								9,48333	1128881
9,49167	5761								9,49167	1199613
9,50000	6485								9,50000	1230861
9,50833	7437								9,50833	1219906
9,51667	8648								9,51667	1168494
9,52500	10144								9,52500	1082604
9,53333	11950								9,53333	971333
9,54167	14087								9,54167	845256
9,55000	16549								9,55000	714824
9,55833	19285								9,55833	588875
9,56667	22215								9,56667	473642
9,57500	25223								9,57500	372783
9,58333	28181								9,58333	287831
9,59167	30966								9,59167	218685
9,60000	33484								9,60000	164100
9,60833	35667								9,60833	122161
9,61667	37459								9,61667	90695
9,62500	38762								9,62500	67558
9,63333	39459								9,63333	50824
9,64167	39440								9,64167	38864
9,65000	38626								9,65000	30380
9,65833	36999								9,65833	24371
9,66667	34623								9,66667	20099
9,67500	31660								9,67500	17034
9,68333	28309								9,68333	14801
9,69167	24768								9,69167	13146
9,70000	21286								9,70000	11894
9,70833	18043								9,70833	10924
9,71667	15098								9,71667	10152
9,72500	12505								9,72500	9520
9,73333	10296								9,73333	8990
9,74167	8473								9,74167	8534
9,75000	7014								9,75000	8135
9,75833	5878								9,75833	7781
9,76667	5023								9,76667	7465
9,77500	4411								9,77500	7182
9,78333	4005								9,78333	6924
9,79167	3775								9,79167	6684
9,80000	3698								9,80000	6460
9,80833	3758								9,80833	6249
9,81667	3945								9,81667	6050
9,82500	4234								9,82500	5869
9,83333	4607								9,83333	5720
9,84167	5038								9,84167	5635
9,85000	5496								9,85000	5677
9,85833	5943								9,85833	5942
9,86667	6343								9,86667	6558
9,87500	6665								9,87500	7647
9,88333	6880								9,88333	9282
9,89167	6976								9,89167	11443
9,90000	6955								9,90000	13986
9,90833	6836								9,90833	16653
9,91667	6641								9,91667	19122
9,92500	6398								9,92500	21088
9,93333	6135								9,93333	22338
9,94167	5869								9,94167	22799
9,95000	5620								9,95000	22555
9,95833	5394								9,95833	21826
9,96667	5195								9,96667	20911
9,97500	5027								9,97500	20120
9,98333	4889								9,98333	19712
9,99167	4771								9,99167	19841
10,00000	4665								10,00000	20535
10,00833	4566								10,00833	21685
10,01667	4476								10,01667	23073
10,02500	4412								10,02500	24420
10,03333	4373								10,03333	25448
10,04167	4358								10,04167	25945
10,05000	4372								10,05000	25799
10,05833	4492								10,05833	25015
10,06667	4846								10,06667	23694
10,07500	5298								10,07500	22006
10,08333	5776								10,08333	20140
10,09167	6264								10,09167	18272
10,10000	6760								10,10000	16544
10,10833	7256								10,10833	15040
10,11667	7742								10,11667	13791
10,12500	8210								10,12500	12784
10,13333	8653								10,13333	11977
10,14167	9102								10,14167	11317
10,15000	9561								10,15000	10757
10,15833	9971								10,15833	10257
10,16667	10317								10,16667	9797
10,17500	10588								10,17500	9370
10,18333	10773								10,18333	8977
10,19167	10857								10,19167	8620
10,20000	10818								10,20000	8292
10,20833	10642								10,20833	7986
10,21667	10329								10,21667	7685
10,22500	9890								10,22500	7375
10,23333	9354								10,23333	7048
10,24167	8755								10,24167	6705
10,25000	8120								10,25000	6349
10,25833	7481								10,25833	5994
10,26667	6869								10,26667	5655
10,27500	6322								10,27500	5345
10,28333	5937								10,28333	5078
10,29167	5966								10,29167	4865
10,30000	7092								10,30000	4715
10,30833	10916								10,30833	4636
10,31667	20602								10,31667	4633
10,32500	41438								10,32500	4705
10,33333	80922								10,33333	4844
10,34167	147951								10,34167	5036
10,35000	250922								10,35000	5261
10,35833	395702								10,35833	5490
10,36667	583221								10,36667	5693
10,37500	806458								10,37500	5844
10,38333	1048917								10,38333	5920
10,39167	1287129								10,39167	5914
10,40000	1497013								10,40000	5830
10,40833	1660136								10,40833	5684
10,41667	1765875								10,41667	5499
10,42500	1809377								10,42500	5303
10,43333	1789708								10,43333	5122
10,44167	1710345								10,44167	4980
10,45000	1579997								10,45000	4911
10,45833	1411992								10,45833	4965
10,46667	1222456								10,46667	5229
10,47500	1027466								10,47500	5846
10,48333	840417								10,48333	7020
10,49167	670730								10,49167	8994
10,50000	523766								10,50000	11980
10,50833	401409								10,50833	16092
10,51667	302965								10,51667	21262
10,52500	226100								10,52500	27194
10,53333	167654								10,53333	33369
10,54167	124186								10,54167	39131
10,55000	92423								10,55000	43814
10,55833	69531								10,55833	46894
10,56667	53198								10,56667	48098
10,57500	41606								10,57500	47419
10,58333	33380								10,58333	45087
10,59167	27506								10,59167	41495
10,60000	23255								10,60000	37111
10,60833	20115								10,60833	32390
10,61667	17741								10,61667	27721
10,62500	15906								10,62500	23392
10,63333	14455								10,63333	19585
10,64167	13290								10,64167	16385
10,65000	12354								10,65000	13796
10,65833	11582								10,65833	11763
10,66667	10936								10,66667	10200
10,67500	10403								10,67500	9009
10,68333	9979								10,68333	8100
10,69167	9689								10,69167	7401
10,70000	9447								10,70000	6852
10,70833	9041								10,70833	6407
10,71667	8547								10,71667	6033
10,72500	8122								10,72500	5704
10,73333	7947								10,73333	5406
10,74167	8292								10,74167	5128
10,75000	9529								10,75000	4864
10,75833	12110								10,75833	4615
10,76667	16457								10,76667	4385
10,77500	22793								10,77500	4176
10,78333	30969								10,78333	3993
10,79167	40389								10,79167	3840
10,80000	50066								10,80000	3720
10,80833	58825								10,80833	3631
10,81667	65612								10,81667	3573
10,82500	69656								10,82500	3541
10,83333	70612								10,83333	3530
10,84167	68587								10,84167	3534
10,85000	64048								10,85000	3550
10,85833	57692								10,85833	3578
10,86667	50298								10,86667	3616
10,87500	42581								10,87500	3663
10,88333	35113								10,88333	3714
10,89167	28302								10,89167	3762
10,90000	22374								10,90000	3800
10,90833	17405								10,90833	3822
10,91667	13367								10,91667	3822
10,92500	10168								10,92500	3799
10,93333	7685								10,93333	3755
10,94167	5788								10,94167	3700
10,95000	4395								10,95000	3643
10,95833	3363								10,95833	3595
10,96667	2507								10,96667	3565
10,97500	1512								10,97500	3567
10,98333	458								10,98333	3609
10,99167	-504								10,99167	3693
11,00000	-1314								11,00000	3812
11,00833	-1955								11,00833	3957
11,01667	-2441								11,01667	4113
11,02500	-2828								11,02500	4263
11,03333	-3138								11,03333	4394
11,04167	-3403								11,04167	4494
11,05000	-3639								11,05000	4558
11,05833	-3863								11,05833	4581
11,06667	-4090								11,06667	4562
11,07500	-4325								11,07500	4504
11,08333	-4563								11,08333	4417
11,09167	-4813								11,09167	4310
11,10000	-5069								11,10000	4194
11,10833	-5320								11,10833	4084
11,11667	-5538								11,11667	3997
11,12500	-5681								11,12500	3946
11,13333	-5704								11,13333	3947
11,14167	-5585								11,14167	4007
11,15000	-5328								11,15000	4128
11,15833	-4960								11,15833	4304
11,16667	-4528								11,16667	4523
11,17500	-4101								11,17500	4767
11,18333	-3748								11,18333	5020
11,19167	-3526								11,19167	5263
11,20000	-3466								11,20000	5477
11,20833	-3581								11,20833	5644
11,21667	-3858								11,21667	5747
11,22500	-4269								11,22500	5775
11,23333	-4776								11,23333	5722
11,24167	-5337								11,24167	5597
11,25000	-5911								11,25000	5412
11,25833	-6463								11,25833	5191
11,26667	-6963								11,26667	4958
11,27500	-7385								11,27500	4740
11,28333	-7703								11,28333	4559
11,29167	-7883								11,29167	4433
11,30000	-7868								11,30000	4370
11,30833	-7598								11,30833	4376
11,31667	-7011								11,31667	4458
11,32500	-6069								11,32500	4629
11,33333	-4821								11,33333	4912
11,34167	-3397								11,34167	5340
11,35000	-1972								11,35000	5946
11,35833	-724								11,35833	6755
11,36667	223								11,36667	7768
11,37500	785								11,37500	8952
11,38333	971								11,38333	10237
11,39167	874								11,39167	11521
11,40000	631								11,40000	12684
11,40833	380								11,40833	13605
11,41667	226								11,41667	14184
11,42500	218								11,42500	14363
11,43333	340								11,43333	14136
11,44167	516								11,44167	13540
11,45000	640								11,45000	12651
11,45833	608								11,45833	11571
11,46667	346								11,46667	10401
11,47500	-157								11,47500	9232
11,48333	-909								11,48333	8137
11,49167	-1888								11,49167	7163
11,50000	-3018								11,50000	6334
11,50833	-4212								11,50833	5654
11,51667	-5392								11,51667	5117
11,52500	-6490								11,52500	4707
11,53333	-7465								11,53333	4402
11,54167	-8288								11,54167	4182
11,55000	-8966								11,55000	4028
11,55833	-9523								11,55833	3921
11,56667	-9980								11,56667	3851
11,57500	-10349								11,57500	3807
11,58333	-10616								11,58333	3780
11,59167	-10800								11,59167	3766
11,60000	-10935								11,60000	3762
11,60833	-11026								11,60833	3767
11,61667	-11093								11,61667	3781
11,62500	-11157								11,62500	3802
11,63333	-11203								11,63333	3827
11,64167	-11234								11,64167	3854
11,65000	-11260								11,65000	3881
11,65833	-11291								11,65833	3904
11,66667	-11334								11,66667	3922
11,67500	-11382								11,67500	3934
11,68333	-11428								11,68333	3941
11,69167	-11462								11,69167	3944
11,70000	-11486								11,70000	3942
11,70833	-11487								11,70833	3940
11,71667	-11467								11,71667	3939
11,72500	-11446								11,72500	3946
11,73333	-11429								11,73333	3963
11,74167	-11425								11,74167	3992
11,75000	-11418								11,75000	4032
11,75833	-11408								11,75833	4081
11,76667	-11419								11,76667	4135
11,77500	-11445								11,77500	4191
11,78333	-11465								11,78333	4245
11,79167	-11484								11,79167	4291
11,80000	-11496								11,80000	4325
11,80833	-11492								11,80833	4346
11,81667	-11479								11,81667	4356
11,82500	-11461								11,82500	4356
11,83333	-11437								11,83333	4352
11,84167	-11414								11,84167	4348
11,85000	-11399								11,85000	4350
11,85833	-11385								11,85833	4361
11,86667	-11364								11,86667	4379
11,87500	-11350								11,87500	4403
11,88333	-11356								11,88333	4429
11,89167	-11368								11,89167	4453
11,90000	-11371								11,90000	4474
11,90833	-11363								11,90833	4490
11,91667	-11333								11,91667	4503
11,92500	-11281								11,92500	4518
11,93333	-11220								11,93333	4538
11,94167	-11145								11,94167	4566
11,95000	-11053								11,95000	4603
11,95833	-10908								11,95833	4649
11,96667	-10723								11,96667	4705
11,97500	-10557								11,97500	4767
11,98333	-10397								11,98333	4836
11,99167	-10247								11,99167	4912
12,00000	-10089								12,00000	4992
12,00833	-9881								12,00833	5076
12,01667	-9565								12,01667	5164
12,02500	-9118								12,02500	5254
12,03333	-8544								12,03333	5345
12,04167	-7892								12,04167	5436
12,05000	-7255								12,05000	5524
12,05833	-6727								12,05833	5607
12,06667	-6372								12,06667	5686
12,07500	-6220								12,07500	5760
12,08333	-6248								12,08333	5827
12,09167	-6411								12,09167	5886
12,10000	-6643								12,10000	5934
12,10833	-6860								12,10833	5970
12,11667	-6941								12,11667	5991
12,12500	-6756								12,12500	5996
12,13333	-6231								12,13333	5983
12,14167	-5357								12,14167	5951
12,15000	-4209								12,15000	5900
12,15833	-2962								12,15833	5832
12,16667	-1822								12,16667	5751
12,17500	-957								12,17500	5659
12,18333	-488								12,18333	5558
12,19167	-479								12,19167	5453
12,20000	-906								12,20000	5350
12,20833	-1688								12,20833	5249
12,21667	-2704								12,21667	5152
12,22500	-3818								12,22500	5062
12,23333	-4928								12,23333	4980
12,24167	-5954								12,24167	4907
12,25000	-6844								12,25000	4842
12,25833	-7580								12,25833	4787
12,26667	-8172								12,26667	4740
12,27500	-8644								12,27500	4703
12,28333	-9010								12,28333	4672
12,29167	-9296								12,29167	4646
12,30000	-9521								12,30000	4622
12,30833	-9699								12,30833	4600
12,31667	-9824								12,31667	4579
12,32500	-9897								12,32500	4557
12,33333	-9927								12,33333	4532
12,34167	-9941								12,34167	4505
12,35000	-9945								12,35000	4476
12,35833	-9942								12,35833	4445
12,36667	-9934								12,36667	4410
12,37500	-9921								12,37500	4373
12,38333	-9902								12,38333	4334
12,39167	-9883								12,39167	4293
12,40000	-9866								12,40000	4251
12,40833	-9844								12,40833	4208
12,41667	-9820								12,41667	4163
12,42500	-9805								12,42500	4118
12,43333	-9797								12,43333	4078
12,44167	-9798								12,44167	4041
12,45000	-9813								12,45000	4010
12,45833	-9835								12,45833	3990
12,46667	-9850								12,46667	3979
12,47500	-9850								12,47500	3981
12,48333	-9840								12,48333	3991
12,49167	-9830								12,49167	4006
12,50000	-9815								12,50000	4021
12,50833	-9774								12,50833	4033
12,51667	-9690								12,51667	4037
12,52500	-9602								12,52500	4030
12,53333	-9562								12,53333	4012
12,54167	-9569								12,54167	3987
12,55000	-9587								12,55000	3959
12,55833	-9623								12,55833	3929
12,56667	-9679								12,56667	3901
12,57500	-9743								12,57500	3874
12,58333	-9793								12,58333	3851
12,59167	-9825								12,59167	3832
12,60000	-9861								12,60000	3817
12,60833	-9906								12,60833	3808
12,61667	-9941								12,61667	3808
12,62500	-9971								12,62500	3816
12,63333	-10018								12,63333	3837
12,64167	-10083								12,64167	3868
12,65000	-10121								12,65000	3908
12,65833	-10035								12,65833	3953
12,66667	-9770								12,66667	3993
12,67500	-9531								12,67500	4026
12,68333	-9383								12,68333	4050
12,69167	-9311								12,69167	4060
12,70000	-9289								12,70000	4058
12,70833	-9275								12,70833	4047
12,71667	-9267								12,71667	4031
12,72500	-9270								12,72500	4012
12,73333	-9280								12,73333	3993
12,74167	-9271								12,74167	3974
12,75000	-9252								12,75000	3959
12,75833	-9224								12,75833	3948
12,76667	-9164								12,76667	3941
12,77500	-9056								12,77500	3940
12,78333	-8960								12,78333	3946
12,79167	-8903								12,79167	3958
12,80000	-8875								12,80000	3975
12,80833	-8870								12,80833	3997
12,81667	-8889								12,81667	4023
12,82500	-8914								12,82500	4052
12,83333	-8933								12,83333	4083
12,84167	-8935								12,84167	4116
12,85000	-8930								12,85000	4151
12,85833	-8895								12,85833	4187
12,86667	-8776								12,86667	4224
12,87500	-8638								12,87500	4265
12,88333	-8507								12,88333	4312
12,89167	-8407								12,89167	4366
12,90000	-8334								12,90000	4424
12,90833	-8287								12,90833	4487
12,91667	-8267								12,91667	4555
12,92500	-8256								12,92500	4632
12,93333	-8245								12,93333	4720
12,94167	-8245								12,94167	4826
12,95000	-8261								12,95000	4950
12,95833	-8287								12,95833	5097
12,96667	-8306								12,96667	5265
12,97500	-8310								12,97500	5445
12,98333	-8295								12,98333	5621
12,99167	-8252								12,99167	5776
13,00000	-8191								13,00000	5894
13,00833	-8114								13,00833	5963
13,01667	-8023								13,01667	5976
13,02500	-7925								13,02500	5938
13,03333	-7828								13,03333	5858
13,04167	-7719								13,04167	5748
13,05000	-7608								13,05000	5626
13,05833	-7537								13,05833	5503
13,06667	-7515								13,06667	5387
13,07500	-7526								13,07500	5283
13,08333	-7595								13,08333	5191
13,09167	-7700								13,09167	5108
13,10000	-7768								13,10000	5032
13,10833	-7771								13,10833	4964
13,11667	-7707								13,11667	4902
13,12500	-7549								13,12500	4846
13,13333	-7307								13,13333	4796
13,14167	-7032								13,14167	4755
13,15000	-6682								13,15000	4724
13,15833	-6296								13,15833	4704
13,16667	-5910								13,16667	4695
13,17500	-5551								13,17500	4694
13,18333	-5279								13,18333	4698
13,19167	-5090								13,19167	4706
13,20000	-4978								13,20000	4718
13,20833	-4932								13,20833	4731
13,21667	-4943								13,21667	4752
13,22500	-4997								13,22500	4780
13,23333	-5089								13,23333	4812
13,24167	-5213								13,24167	4847
13,25000	-5364								13,25000	4881
13,25833	-5528								13,25833	4909
13,26667	-5691								13,26667	4930
13,27500	-5838								13,27500	4943
13,28333	-5964								13,28333	4948
13,29167	-6072								13,29167	4946
13,30000	-6162								13,30000	4941
13,30833	-6231								13,30833	4933
13,31667	-6279								13,31667	4927
13,32500	-6313								13,32500	4924
13,33333	-6322								13,33333	4927
13,34167	-6304								13,34167	4939
13,35000	-6285								13,35000	4960
13,35833	-6287								13,35833	4987
13,36667	-6300								13,36667	5017
13,37500	-6280								13,37500	5045
13,38333	-6228								13,38333	5068
13,39167	-6170								13,39167	5082
13,40000	-6127								13,40000	5088
13,40833	-6099								13,40833	5089
13,41667	-6075								13,41667	5085
13,42500	-6058								13,42500	5082
13,43333	-6045								13,43333	5083
13,44167	-6036								13,44167	5089
13,45000	-6019								13,45000	5103
13,45833	-5993								13,45833	5126
13,46667	-5968								13,46667	5156
13,47500	-5944								13,47500	5188
13,48333	-5917								13,48333	5220
13,49167	-5885								13,49167	5250
13,50000	-5852								13,50000	5276
13,50833	-5815								13,50833	5297
13,51667	-5751								13,51667	5312
13,52500	-5687								13,52500	5318
13,53333	-5637								13,53333	5318
13,54167	-5594								13,54167	5315
13,55000	-5548								13,55000	5307
13,55833	-5476								13,55833	5299
13,56667	-5363								13,56667	5292
13,57500	-5228								13,57500	5284
13,58333	-5074								13,58333	5279
13,59167	-4903								13,59167	5278
13,60000	-4729								13,60000	5281
13,60833	-4569								13,60833	5286
13,61667	-4430								13,61667	5293
13,62500	-4281								13,62500	5302
13,63333	-4124								13,63333	5313
13,64167	-3926								13,64167	5324
13,65000	-3720								13,65000	5336
13,65833	-3547								13,65833	5350
13,66667	-3414								13,66667	5366
13,67500	-3329								13,67500	5383
13,68333	-3309								13,68333	5400
13,69167	-3362								13,69167	5419
13,70000	-3441								13,70000	5436
13,70833	-3518								13,70833	5451
13,71667	-3640								13,71667	5465
13,72500	-3796								13,72500	5477
13,73333	-3963								13,73333	5488
13,74167	-4121								13,74167	5498
13,75000	-4214								13,75000	5507
13,75833	-4260								13,75833	5518
13,76667	-4289								13,76667	5532
13,77500	-4285								13,77500	5548
13,78333	-4250								13,78333	5566
13,79167	-4185								13,79167	5584
13,80000	-4099								13,80000	5603
13,80833	-4011								13,80833	5621
13,81667	-3939								13,81667	5639
13,82500	-3895								13,82500	5656
13,83333	-3892								13,83333	5671
13,84167	-3941								13,84167	5688
13,85000	-4027								13,85000	5704
13,85833	-4118								13,85833	5719
13,86667	-4170								13,86667	5735
13,87500	-4225								13,87500	5749
13,88333	-4295								13,88333	5761
13,89167	-4374								13,89167	5771
13,90000	-4451								13,90000	5780
13,90833	-4519								13,90833	5789
13,91667	-4576								13,91667	5798
13,92500	-4617								13,92500	5807
13,93333	-4638								13,93333	5820
13,94167	-4637								13,94167	5835
13,95000	-4630								13,95000	5851
13,95833	-4623								13,95833	5865
13,96667	-4610								13,96667	5878
13,97500	-4599								13,97500	5890
13,98333	-4606								13,98333	5899
13,99167	-4625								13,99167	5904
14,00000	-4645								14,00000	5907
14,00833	-4669								14,00833	5909
14,01667	-4694								14,01667	5910
14,02500	-4724								14,02500	5911
14,03333	-4764								14,03333	5912
14,04167	-4807								14,04167	5914
14,05000	-4841								14,05000	5917
14,05833	-4862								14,05833	5922
14,06667	-4886								14,06667	5928
14,07500	-4911								14,07500	5935
14,08333	-4934								14,08333	5942
14,09167	-4952								14,09167	5948
14,10000	-4970								14,10000	5952
14,10833	-4952								14,10833	5956
14,11667	-4910								14,11667	5958
14,12500	-4876								14,12500	5962
14,13333	-4861								14,13333	5969
14,14167	-4866								14,14167	5978
14,15000	-4889								14,15000	5990
14,15833	-4911								14,15833	6002
14,16667	-4877								14,16667	6011
14,17500	-4790								14,17500	6017
14,18333	-4656								14,18333	6017
14,19167	-4529								14,19167	6011
14,20000	-4420								14,20000	6000
14,20833	-4327								14,20833	5986
14,21667	-4250								14,21667	5968
14,22500	-4194								14,22500	5948
14,23333	-4166								14,23333	5927
14,24167	-4170								14,24167	5907
14,25000	-4207								14,25000	5889
14,25833	-4252								14,25833	5874
14,26667	-4271								14,26667	5862
14,27500	-4305								14,27500	5853
14,28333	-4363								14,28333	5847
14,29167	-4437								14,29167	5842
14,30000	-4523								14,30000	5836
14,30833	-4616								14,30833	5831
14,31667	-4713								14,31667	5827
14,32500	-4805								14,32500	5825
14,33333	-4882								14,33333	5825
14,34167	-4950								14,34167	5829
14,35000	-4923								14,35000	5838
14,35833	-4860								14,35833	5850
14,36667	-4833								14,36667	5864
14,37500	-4851								14,37500	5876
14,38333	-4900								14,38333	5883
14,39167	-4963								14,39167	5886
14,40000	-5031								14,40000	5881
14,40833	-5099								14,40833	5872
14,41667	-5165								14,41667	5857
14,42500	-5228								14,42500	5839
14,43333	-5291								14,43333	5818
14,44167	-5357								14,44167	5795
14,45000	-5430								14,45000	5772
14,45833	-5504								14,45833	5748
14,46667	-5575								14,46667	5724
14,47500	-5642								14,47500	5700
14,48333	-5701								14,48333	5676
14,49167	-5760								14,49167	5651
14,50000	-5819								14,50000	5625
14,50833	-5839								14,50833	5599
14,51667	-5807								14,51667	5572
14,52500	-5790								14,52500	5546
14,53333	-5810								14,53333	5521
14,54167	-5860								14,54167	5496
14,55000	-5929								14,55000	5470
14,55833	-6005								14,55833	5445
14,56667	-6097								14,56667	5421
14,57500	-6202								14,57500	5398
14,58333	-6310								14,58333	5374
14,59167	-6408								14,59167	5350
14,60000	-6462								14,60000	5327
14,60833	-6489								14,60833	5302
14,61667	-6526								14,61667	5277
14,62500	-6590								14,62500	5252
14,63333	-6699								14,63333	5230
14,64167	-6823								14,64167	5208
14,65000	-6940								14,65000	5187
14,65833	-7047								14,65833	5168
14,66667	-7115								14,66667	5150
14,67500	-7157								14,67500	5133
14,68333	-7201								14,68333	5120
14,69167	-7253								14,69167	5109
14,70000	-7310								14,70000	5099
14,70833	-7365								14,70833	5088
14,71667	-7407								14,71667	5076
14,72500	-7440								14,72500	5060
14,73333	-7483								14,73333	5039
14,74167	-7546								14,74167	5015
14,75000	-7617								14,75000	4985
14,75833	-7694								14,75833	4951
14,76667	-7776								14,76667	4913
14,77500	-7867								14,77500	4871
14,78333	-7969								14,78333	4827
14,79167	-8078								14,79167	4782
14,80000	-8194								14,80000	4737
14,80833	-8314								14,80833	4693
14,81667	-8433								14,81667	4649
14,82500	-8552								14,82500	4608
14,83333	-8668								14,83333	4567
14,84167	-8776								14,84167	4528
14,85000	-8877								14,85000	4488
14,85833	-8967								14,85833	4447
14,86667	-9059								14,86667	4406
14,87500	-9147								14,87500	4367
14,88333	-9224								14,88333	4326
14,89167	-9304								14,89167	4283
14,90000	-9383								14,90000	4239
14,90833	-9430								14,90833	4194
14,91667	-9450								14,91667	4148
14,92500	-9462								14,92500	4101
14,93333	-9489								14,93333	4055
14,94167	-9522								14,94167	4008
14,95000	-9571								14,95000	3961
14,95833	-9641								14,95833	3914
14,96667	-9728								14,96667	3870
14,97500	-9825								14,97500	3827
14,98333	-9925								14,98333	3783
14,99167	-10028								14,99167	3742
15,00000	-10138								15,00000	3700

## Sheet: Figure 2c_Aryl bromide scope
Figure 2c	Aryl bromide scope
	Name	SMILES	Conversion (%)
1	4-bromo phenyl acetic acid	OC(=O)CC1=CC=C(Br)C=C1	95
2	2-Bromophenylacetic acid	OC(=O)CC1=C(Br)C=CC=C1	25
3	3-(4-bromophenyl)propanoic acid	OC(=O)CCC1=CC=C(Br)C=C1	94
4	4-Bromocinnamic acid	OC(=O)\C=C\C1=CC=C(Br)C=C1	25
5	4-bromobenzoic acid	OC(=O)C1=CC=C(Br)C=C1	67
6	3-bromobenzoic acid	OC(=O)C1=CC(Br)=CC=C1	88
7	3-bromo-4-hydroxybenzoic acid	OC(=O)C1=CC(Br)=C(O)C=C1	4
8	3-bromo-5-hydroxybenzoic acid	OC(=O)C1=CC(O)=CC(Br)=C1	30
9	2-bromo-4-fluorobenzoic acid	OC(=O)C1=C(Br)C=C(F)C=C1	74
10	4-Bromo-3,5-dimethoxybenzoic acid	COC1=CC(=CC(OC)=C1Br)C(O)=O	36
11	5-Bromo-2-naphtoic acid	OC(=O)C1=CC2=CC=CC(Br)=C2C=C1	58
12	6-bromochroman-2-carboxylic acid	OC(=O)C1CCC2=CC(Br)=CC=C2O1	79
13	2-(6-Bromoimidazo[1,2-a]pyridin-2-yl)acetic acid	OC(=O)CC1=CN2C=C(Br)C=CC2=N1	21
14	1-(3-bromophenyl)-5-oxopyrrolidine-3-carboxylic acid	OC(=O)C1CN(C(=O)C1)C1=CC=CC(Br)=C1	62
15	5-(4-bromphenyl)isoxazole-3-carboxylic acid	OC(=O)C1=NOC(=C1)C1=CC=C(Br)C=C1	14
16	1-(4-bromophenyl)-cyclopropane carboxylic acid	OC(=O)C1(CC1)C1=CC=C(Br)C=C1	75
17	L-FMOC-PHE(4-BR)-OH	OC(=O)[C@H](CC1=CC=C(Br)C=C1)NC(=O)OCC1C2=C(C=CC=C2)C2=C1C=CC=C2	77
18	Fmoc-(5-bromo-1H-indol-3-yl) propanoic acid	OC(=O)[C@@H](CC1=CNC2=CC=C(Br)C=C12)NC(=O)OCC1C2=CC=CC=C2C2=CC=CC=C12	32
19	Fmoc-(5-bromothiophen-2-yl)propanoic acid	OC(=O)[C@H](CC1=CC=C(Br)S1)NC(=O)OCC1C2=CC=CC=C2C2=CC=CC=C12	54

## Sheet: Figure 2c_Boronic acid scope
Figure 2c	Boronic acid scope
	Boronic acid CAS no	Name	SMILES	Conversion (%)
1	5122-94-1	(4-phenylphenyl)boronic acid	OB(O)c1ccc(-c2ccccc2)cc1	93
2	5467-74-3	(4-bromophenyl)boronic acid	OB(O)c1ccc(Br)cc1	20
3	89598-96-9	(3-bromophenyl)boronic acid	OB(O)c1cccc(Br)c1	6
4	244205-40-1	(2-bromophenyl)boronic acid	OB(O)c1ccccc1Br	9
5	182344-13-4	(3-chloro-4-hydroxyphenyl)boronic acid	OB(O)c1ccc(O)c(Cl)c1	92
6	144432-85-9	(3-chloro-4-fluorophenyl)boronic acid	OB(O)c1ccc(F)c(Cl)c1	84
7	175883-60-0	(3-chloro-4-methoxyphenyl)boronic acid	COc1ccc(B(O)O)cc1Cl	51
8	166316-48-9	3-(4-boronophenyl)propanoic acid	O=C(O)CCc1ccc(B(O)O)cc1	80
9	63503-60-6	(3-chlorophenyl)boronic acid	OB(O)c1cccc(Cl)c1	91
10	3900-89-8	(2-chlorophenyl)boronic acid	OB(O)c1ccccc1Cl	94
11	1679-18-1	(4-chlorophenyl)boronic acid	OB(O)c1ccc(Cl)cc1	85
12	126747-14-6	(4-cyanophenyl)boronic acid	N#Cc1ccc(B(O)O)cc1	92
13	151169-75-4	(3,4-dichlorophenyl)boronic acid	OB(O)c1ccc(Cl)c(Cl)c1	78
14	68716-47-2	(2,4-dichlorophenyl)boronic acid	OB(O)c1ccc(Cl)cc1Cl	84
15	73852-17-2	(2,6-dichlorophenyl)boronic acid	OB(O)c1c(Cl)cccc1Cl	0
16	135145-90-3	(2,5-dichlorophenyl)boronic acid	OB(O)c1cc(Cl)ccc1Cl	0
17	67492-50-6	(3,5-dichlorophenyl)boronic acid	OB(O)c1cc(Cl)cc(Cl)c1	75
18	168267-41-2	(3,4-difluorophenyl)boronic acid	OB(O)c1ccc(F)c(F)c1	90
19	156545-07-2	(3,5-difluorophenyl)boronic acid	OB(O)c1cc(F)cc(F)c1	>95
20	122775-35-3	(3,4-dimethoxyphenyl)boronic acid	COc1ccc(B(O)O)cc1OC	>95
21	133730-34-4	(2,4-dimethoxyphenyl)boronic acid	COc1ccc(B(O)O)c(OC)c1	>95
22	13331-23-2	furan-2-ylboronic acid	OB(O)c1ccco1	10
23	1765-93-1	(4-fluorophenyl)boronic acid	OB(O)c1ccc(F)cc1	>95
24	768-35-4	(3-fluorophenyl)boronic acid	OB(O)c1cccc(F)c1	>95
25	1993-03-9	(2-fluorophenyl)boronic acid	OB(O)c1ccccc1F	95
26	87199-18-6	(3-hydroxyphenyl)boronic acid	OB(O)c1cccc(O)c1	78
27	71597-85-8	(4-hydroxyphenyl)boronic acid	OB(O)c1ccc(O)cc1	73
28	153624-46-5	(4-propan-2-yloxyphenyl)boronic acid	CC(C)Oc1ccc(B(O)O)cc1	94
29	99769-19-4	(3-methoxycarbonylphenyl)boronic acid	COC(=O)c1cccc(B(O)O)c1	>95
30	99768-12-4	(4-methoxycarbonylphenyl)boronic acid	COC(=O)c1ccc(B(O)O)cc1	>95
31	374538-03-1	(2-methoxycarbonylphenyl)boronic acid	COC(=O)c1ccccc1B(O)O	65
32	5720-06-9	(2-methoxyphenyl)boronic acid	COc1ccccc1B(O)O	90
33	10365-98-7	(3-methoxyphenyl)boronic acid	COc1cccc(B(O)O)c1	>95
34	5720-07-0	(4-methoxyphenyl)boronic acid	COc1ccc(B(O)O)cc1	90
35	352526-01-3	(3-sulfanylphenyl)boronic acid	OB(O)c1cccc(S)c1	0
36	237429-33-3	(4-sulfanylphenyl)boronic acid	OB(O)c1ccc(S)cc1	0
37	5570-19-4	(2-nitrophenyl)boronic acid	O=[N+]([O-])c1ccccc1B(O)O	90
38	24067-17-2	(4-nitrophenyl)boronic acid	O=[N+]([O-])c1ccc(B(O)O)cc1	65
39	13331-27-6	(3-nitrophenyl)boronic acid	O=[N+]([O-])c1cccc(B(O)O)c1	90
40	98-80-6	phenylboronic acid	OB(O)c1ccccc1	92
41	24388-23-6	4,4,5,5-tetramethyl-2-phenyl-1,3,2-dioxaborolane	CC1(C)OB(c2ccccc2)OC1(C)C	94
42	16419-60-6	(2-methylphenyl)boronic acid	Cc1ccccc1B(O)O	88
43	17933-03-8	(3-methylphenyl)boronic acid	Cc1cccc(B(O)O)c1	>95
44	5720-05-8	(4-methylphenyl)boronic acid	Cc1ccc(B(O)O)cc1	92
45	139301-27-2	[4-(trifluoromethoxy)phenyl]boronic acid	OB(O)c1ccc(OC(F)(F)F)cc1	94
46	128796-39-4	[4-(trifluoromethyl)phenyl]boronic acid	OB(O)c1ccc(C(F)(F)F)cc1	0
47	162607-20-7	(5-methylthiophen-2-yl)boronic acid	Cc1ccc(B(O)O)s1	0
48	219735-99-6	(2-chloro-4-methoxyphenyl)boronic acid	COc1ccc(B(O)O)c(Cl)c1	82
49	214360-73-3	4-(4,4,5,5-tetramethyl-1,3,2-dioxaborolan-2-yl)aniline	CC1(C)OB(c2ccc(N)cc2)OC1(C)C	12
50	100379-00-8	(2,6-dimethylphenyl)boronic acid	Cc1cccc(C)c1B(O)O	11
51	138008-97-6	(2-propan-2-yloxyphenyl)boronic acid	CC(C)Oc1ccccc1B(O)O	89
52	175676-65-0	[2-(trifluoromethoxy)phenyl]boronic acid	OB(O)c1ccccc1OC(F)(F)F	92
53	63139-21-9	(4-ethylphenyl)boronic acid	CCc1ccc(B(O)O)cc1	89
54	352535-82-1	(3-chloro-2-fluorophenyl)boronic acid	OB(O)c1cccc(Cl)c1F	65
55	163105-89-3	(6-methoxypyridin-3-yl)boronic acid	COc1ccc(B(O)O)cn1	42
56	30418-59-8	(3-aminophenyl)boronic acid	Nc1cccc(B(O)O)c1	0
57	40138-16-7	(2-formylphenyl)boronic acid	O=Cc1ccccc1B(O)O	0
58	197958-29-5	pyridin-2-ylboronic acid	OB(O)c1ccccn1	0
59	1692-15-5	pyridin-4-ylboronic acid	OB(O)c1ccncc1	0
60	613660-87-0	(4-sulfamoylphenyl)boronic acid	NS(=O)(=O)c1ccc(B(O)O)cc1	42
61	149507-26-6	(3-fluoro-4-methoxyphenyl)boronic acid	COc1ccc(B(O)O)cc1F	>95
62	208399-66-0	(4-methoxy-2-methylphenyl)boronic acid	COc1ccc(B(O)O)c(C)c1	93
63	175883-62-2	(4-methoxy-3-methylphenyl)boronic acid	COc1ccc(B(O)O)cc1C	>95
64	59016-93-2	[4-(hydroxymethyl)phenyl]boronic acid	OCc1ccc(B(O)O)cc1	29
65	22237-13-4	(4-ethoxyphenyl)boronic acid	CCOc1ccc(B(O)O)cc1	92
66	170981-26-7	(2-fluoro-4-methylphenyl)boronic acid	Cc1ccc(B(O)O)c(F)c1	>95
67	55499-43-9	(3,4-dimethylphenyl)boronic acid	Cc1ccc(B(O)O)cc1C	90
68	168267-99-0	(3-fluoro-4-methylphenyl)boronic acid	Cc1ccc(B(O)O)cc1F	92
69	121219-16-7	(2,3-difluorophenyl)boronic acid	OB(O)c1cccc(F)c1F	93
70	162101-25-9	(2,6-difluorophenyl)boronic acid	OB(O)c1c(F)cccc1F	42
71	1423-27-4	[2-(trifluoromethyl)phenyl]boronic acid	OB(O)c1ccccc1C(F)(F)F	70
72	226396-32-3	(2,3,4-trifluorophenyl)boronic acid	OB(O)c1ccc(F)c(F)c1F	81
73	279262-11-2	[4-(methoxymethyl)phenyl]boronic acid	COCc1ccc(B(O)O)cc1	61
74	134150-01-9	(4-propylphenyl)boronic acid	CCCc1ccc(B(O)O)cc1	>95
75	1692-25-7	pyridin-3-ylboronic acid	OB(O)c1cccnc1	0
76	145240-28-4	(4-butylphenyl)boronic acid	CCCCc1ccc(B(O)O)cc1	90
77	87100-28-5	BENZYLBORONIC ACID PINACOL ESTER	B1(OC(C(O1)(C)C)(C)C)CC2=CC=CC=C2	0
78	4441-56-9	CYCLOHEXYL BORONIC ACID	B(C1CCCCC1)(O)O	0
79	13061-96-6	METHYLBORONIC ACID	B(C)(O)O	0
80	34420-17-2	PHENETHYLBORONIC ACID	B(CCC1=CC=CC=C1)(O)O	0
81	6783-05-7	TRANS-2-PHENYLVINYLBORONIC ACID	B(/C=C/C1=CC=CC=C1)(O)O	0
82	126726-62-3	ISOPROPENYLBORONIC ACID PINACOL ESTER, C	B1(OC(C(O1)(C)C)(C)C)C(=C)C	0
83	63076-51-7	CYCLOPENTYLBORONIC ACID	B(C1CCCC1)(O)O	0
84	849052-26-2	CYCLOBUTYLBORONIC ACID, =95.0%	B(C1CCC1)(O)O	0
85	411235-57-9	Cyclopropyl boronic acid	B(C1CC1)(O)O	0
86	208516-15-8	4-(N-(tert-Butyl)sulfamoyl)phenyl)boronic acid	O=S(C1=CC=C(B(O)O)C=C1)(NC(C)(C)C)=O	56

## Sheet: Figure 2c_LC-traces
Figure 2c	LC-traces
Su:31-7-47								Su:36-1-7
R.Time (min)	Intensity		m/z	Absolute Intensity	Relative Intensity			R.Time (min)	Intensity		m/z	Absolute Intensity	Relative Intensity
0,00000	-358		160,80	5	0,00			0,00000	-230		161,10	93	0,01
0,00833	-358		161,60	324	0,06			0,00833	-230		162,20	117	0,01
0,01667	-17		162,85	274	0,05			0,01667	-12		163,20	37	0,00
0,02500	-32		163,90	360	0,06			0,02500	-8		165,30	8	0,00
0,03333	-49		165,10	40	0,01			0,03333	-15		166,10	1032	0,06
0,04167	-68		166,80	12	0,00			0,04167	-22		167,30	95	0,01
0,05000	-87		167,75	22	0,00			0,05000	-28		168,00	71	0,00
0,05833	-103		168,30	5	0,00			0,05833	-33		169,25	80	0,00
0,06667	-117		169,20	15	0,00			0,06667	-37		170,20	313	0,02
0,07500	-130		169,85	52	0,01			0,07500	-42		171,10	65	0,00
0,08333	-142		171,15	187	0,03			0,08333	-47		172,25	97	0,01
0,09167	-154		172,05	816	0,14			0,09167	-52		173,25	360	0,02
0,10000	-166		173,20	96	0,02			0,10000	-57		174,10	6	0,00
0,10833	-177		174,05	258	0,05			0,10833	-62		175,20	12	0,00
0,11667	-189		174,85	26	0,00			0,11667	-65		176,10	28	0,00
0,12500	-200		175,90	97	0,02			0,12500	-68		177,10	228	0,01
0,13333	-213		177,15	97	0,02			0,13333	-71		179,20	384	0,02
0,14167	-226		177,80	80	0,01			0,14167	-75		180,30	12	0,00
0,15000	-239		179,05	51	0,01			0,15000	-81		181,20	1	0,00
0,15833	-253		180,10	298	0,05			0,15833	-86		182,00	197	0,01
0,16667	-267		180,90	88	0,02			0,16667	-91		183,40	7	0,00
0,17500	-281		181,40	164	0,03			0,17500	-95		184,15	75	0,00
0,18333	-296		182,20	92	0,02			0,18333	-100		186,20	261	0,02
0,19167	-310		183,20	24	0,00			0,19167	-106		187,20	26	0,00
0,20000	-321		183,95	29	0,01			0,20000	-111		188,20	8	0,00
0,20833	-332		184,80	13	0,00			0,20833	-116		190,05	445	0,03
0,21667	-343		186,15	20	0,00			0,21667	-120		191,15	18	0,00
0,22500	-352		187,00	4	0,00			0,22500	-125		192,10	139	0,01
0,23333	-358		187,90	120	0,02			0,23333	-129		192,75	18	0,00
0,24167	-364		188,40	21	0,00			0,24167	-133		193,95	5	0,00
0,25000	-370		188,95	10	0,00			0,25000	-135		195,40	118	0,01
0,25833	-376		189,95	246	0,04			0,25833	-137		196,15	82	0,00
0,26667	-380		190,70	15	0,00			0,26667	-139		197,15	22	0,00
0,27500	-384		191,95	261	0,05			0,27500	-142		197,85	18	0,00
0,28333	-390		192,75	16	0,00			0,28333	-145		199,15	620	0,04
0,29167	-399		193,90	20	0,00			0,29167	-147		201,10	1	0,00
0,30000	-408		195,20	57	0,01			0,30000	-149		202,85	8	0,00
0,30833	-420		196,35	31	0,01			0,30833	-149		204,20	193	0,01
0,31667	-433		197,30	150	0,03			0,31667	-150		207,15	2123	0,12
0,32500	-449		198,30	152	0,03			0,32500	-149		208,20	3	0,00
0,33333	-466		198,90	211	0,04			0,33333	-150		211,00	114	0,01
0,34167	-483		199,45	233	0,04			0,34167	-152		211,90	2	0,00
0,35000	-501		200,10	21	0,00			0,35000	-154		212,45	15	0,00
0,35833	-518		200,90	128	0,02			0,35833	-156		214,15	2564	0,15
0,36667	-537		201,80	28	0,00			0,36667	-159		215,05	496	0,03
0,37500	-555		202,60	16	0,00			0,37500	-163		216,15	134	0,01
0,38333	-574		203,20	336	0,06			0,38333	-167		216,55	73	0,00
0,39167	-593		204,00	937	0,16			0,39167	-173		217,30	546	0,03
0,40000	-611		205,40	31	0,01			0,40000	-179		218,05	12	0,00
0,40833	-629		206,30	6	0,00			0,40833	-185		219,00	7	0,00
0,41667	-647		207,10	18	0,00			0,41667	-193		219,60	20	0,00
0,42500	-664		207,95	1742	0,30			0,42500	-202		220,35	32	0,00
0,43333	-679		208,95	2404	0,42			0,43333	-209		221,25	130	0,01
0,44167	-693		209,95	261	0,05			0,44167	-217		222,20	1	0,00
0,45000	-708		210,95	168	0,03			0,45000	-223		223,05	247	0,01
0,45833	-724		212,25	30	0,01			0,45833	-228		223,90	245	0,01
0,46667	-740		213,15	216	0,04			0,46667	-232		225,30	172	0,01
0,47500	-757		214,00	17246	3,02			0,47500	-236		226,20	230	0,01
0,48333	-773		215,00	3165	0,55			0,48333	-239		227,05	118	0,01
0,49167	-789		215,90	351	0,06			0,49167	-243		228,05	226	0,01
0,50000	-808		216,65	53	0,01			0,50000	-247		228,90	2	0,00
0,50833	-832		217,50	6	0,00			0,50833	-252		230,25	27	0,00
0,51667	-861		218,45	32	0,01			0,51667	-261		231,00	1	0,00
0,52500	-897		219,80	37	0,01			0,52500	-273		231,85	5	0,00
0,53333	-940		221,20	165	0,03			0,53333	-289		233,20	261	0,02
0,54167	-992		222,40	45	0,01			0,54167	-310		234,05	59	0,00
0,55000	-1049		224,05	801	0,14			0,55000	-337		234,90	247	0,01
0,55833	-1108		225,10	84	0,01			0,55833	-370		235,25	182	0,01
0,56667	-1163		226,00	261	0,05			0,56667	-410		236,00	110	0,01
0,57500	-1212		227,00	12	0,00			0,57500	-453		236,90	2	0,00
0,58333	-1248		228,10	3262	0,57			0,58333	-496		237,70	258	0,01
0,59167	-1270		229,10	634	0,11			0,59167	-535		238,25	135	0,01
0,60000	-1275		229,70	610	0,11			0,60000	-567		239,05	305	0,02
0,60833	-1262		230,70	171	0,03			0,60833	-591		240,25	810	0,05
0,61667	-1233		231,20	188	0,03			0,61667	-604		241,35	309	0,02
0,62500	-1190		232,05	1169	0,20			0,62500	-603		241,80	45	0,00
0,63333	-1140		232,95	595	0,10			0,63333	-591		242,30	135	0,01
0,64167	-1086		233,80	208	0,04			0,64167	-568		243,35	12	0,00
0,65000	-1033		235,10	240	0,04			0,65000	-537		244,25	182	0,01
0,65833	-984		236,00	334	0,06			0,65833	-499		245,10	21	0,00
0,66667	-941		236,80	56	0,01			0,66667	-459		246,15	4783	0,28
0,67500	-908		238,20	734	0,13			0,67500	-418		247,05	768	0,04
0,68333	-884		239,10	765	0,13			0,68333	-380		248,10	766	0,04
0,69167	-869		240,00	15	0,00			0,69167	-347		249,20	313	0,02
0,70000	-861		240,85	111	0,02			0,70000	-321		250,20	8	0,00
0,70833	-857		241,40	18	0,00			0,70833	-297		251,05	1988	0,12
0,71667	-854		242,30	73	0,01			0,71667	-274		252,10	43	0,00
0,72500	-845		243,10	606	0,11			0,72500	-253		253,10	2	0,00
0,73333	-815		243,55	33	0,01			0,73333	-227		254,30	221	0,01
0,74167	-730		244,80	198	0,03			0,74167	-185		255,20	4805	0,28
0,75000	-530		245,40	343	0,06			0,75000	-111		256,00	628	0,04
0,75833	-138		246,30	12	0,00			0,75833	35		256,65	192	0,01
0,76667	537		247,00	59	0,01			0,76667	308		257,15	232	0,01
0,77500	1570		248,10	189	0,03			0,77500	769		258,05	905	0,05
0,78333	2987		249,05	13249	2,32			0,78333	1468		259,10	3	0,00
0,79167	4716		250,00	2483	0,43			0,79167	2425		260,25	100	0,01
0,80000	6607		250,70	95	0,02			0,80000	3635		261,00	965	0,06
0,80833	8510		251,55	627	0,11			0,80833	5055		262,05	150	0,01
0,81667	10334		252,05	767	0,13			0,81667	6595		263,20	7	0,00
0,82500	12055		253,00	1142	0,20			0,82500	8136		264,25	793	0,05
0,83333	13678		254,00	85	0,01			0,83333	9597		265,15	965	0,06
0,84167	15212		255,05	6921	1,21			0,84167	10976		266,00	616	0,04
0,85000	16655		256,10	1203	0,21			0,85000	12329		267,15	116	0,01
0,85833	18000		257,05	1837	0,32			0,85833	13715		268,10	31	0,00
0,86667	19265		257,55	124	0,02			0,86667	15178		269,10	4	0,00
0,87500	20501		258,15	155	0,03			0,87500	16743		270,10	526	0,03
0,88333	21806		259,25	13	0,00			0,88333	18423		270,85	235	0,01
0,89167	23335		260,30	290	0,05			0,89167	20248		271,80	282	0,02
0,90000	25294		260,80	419	0,07			0,90000	22283		274,25	68	0,00
0,90833	27902		261,65	301	0,05			0,90833	24648		275,20	105	0,01
0,91667	31300		262,30	8	0,00			0,91667	27516		276,00	136	0,01
0,92500	35459		263,20	6	0,00			0,92500	31083		277,05	10	0,00
0,93333	40136		264,05	71	0,01			0,93333	35473		278,15	249	0,01
0,94167	44899		265,05	560	0,10			0,94167	40634		279,15	288	0,02
0,95000	49233		265,70	428	0,07			0,95000	46292		279,60	23	0,00
0,95833	52646		267,05	278	0,05			0,95833	51983		281,20	26	0,00
0,96667	54746		268,00	5	0,00			0,96667	57159		282,05	143	0,01
0,97500	55255		269,00	479	0,08			0,97500	61317		282,55	185	0,01
0,98333	54017		270,00	163	0,03			0,98333	64100		283,15	943	0,05
0,99167	51030		271,20	105	0,02			0,99167	65331		284,10	361	0,02
1,00000	46490		272,35	296	0,05			1,00000	64963		285,05	2799	0,16
1,00833	40803		273,10	61	0,01			1,00833	63011		286,00	20	0,00
1,01667	34516		274,10	1199	0,21			1,01667	59523		286,80	1272	0,07
1,02500	28206		275,10	29	0,01			1,02500	54609		287,25	571	0,03
1,03333	22357		276,10	703	0,12			1,03333	48515		288,15	226	0,01
1,04167	17285		276,50	28	0,00			1,04167	41648		289,20	225	0,01
1,05000	13120		277,35	15	0,00			1,05000	34539		290,30	9	0,00
1,05833	9837		278,10	445	0,08			1,05833	27733		291,30	4	0,00
1,06667	7323		279,10	115	0,02			1,06667	21659		292,20	147	0,01
1,07500	5429		280,05	9252	1,62			1,07500	16555		292,90	803	0,05
1,08333	4015		281,00	807	0,14			1,08333	12475		294,00	982	0,06
1,09167	2964		281,70	37	0,01			1,09167	9336		295,00	158	0,01
1,10000	2187		282,45	550	0,10			1,10000	6983		295,80	5	0,00
1,10833	1615		283,25	998	0,17			1,10833	5245		296,60	541	0,03
1,11667	1191		283,80	275	0,05			1,11667	3973		297,20	248	0,01
1,12500	877		284,25	492	0,09			1,12500	3044		298,30	240	0,01
1,13333	641		284,85	62	0,01			1,13333	2364		299,00	68	0,00
1,14167	458		285,45	31	0,01			1,14167	1863		299,35	63	0,00
1,15000	312		286,05	24	0,00			1,15000	1489		300,15	310	0,02
1,15833	190		287,05	1033	0,18			1,15833	1206		301,20	135	0,01
1,16667	85		288,05	1207	0,21			1,16667	987		302,20	6	0,00
1,17500	-8		289,20	930	0,16			1,17500	813		304,20	2	0,00
1,18333	-93		290,00	307	0,05			1,18333	675		305,05	357	0,02
1,19167	-175		291,40	1506	0,26			1,19167	565		306,35	17	0,00
1,20000	-252		292,10	84	0,01			1,20000	481		308,20	286	0,02
1,20833	-323		293,30	120	0,02			1,20833	422		309,10	641	0,04
1,21667	-392		293,95	808	0,14			1,21667	390		310,10	4	0,00
1,22500	-458		295,20	251	0,04			1,22500	384		311,10	185	0,01
1,23333	-521		296,05	2178	0,38			1,23333	407		311,80	80	0,00
1,24167	-580		297,20	427	0,07			1,24167	455		313,25	153	0,01
1,25000	-636		298,20	179	0,03			1,25000	525		314,20	51	0,00
1,25833	-689		298,70	19	0,00			1,25833	612		314,80	13	0,00
1,26667	-737		299,55	37	0,01			1,26667	708		315,30	6	0,00
1,27500	-781		300,70	147	0,03			1,27500	805		316,05	14	0,00
1,28333	-821		301,25	11	0,00			1,28333	897		316,95	103	0,01
1,29167	-859		302,15	4210	0,74			1,29167	977		317,95	19	0,00
1,30000	-895		303,15	86	0,02			1,30000	1041		318,80	183	0,01
1,30833	-929		303,80	292	0,05			1,30833	1088		320,15	5	0,00
1,31667	-961		305,15	621	0,11			1,31667	1115		321,20	170	0,01
1,32500	-990		305,65	48	0,01			1,32500	1125		322,05	22496	1,31
1,33333	-1017		307,05	689	0,12			1,33333	1118		323,10	3018	0,18
1,34167	-1044		308,00	43373	7,59			1,34167	1096		324,05	188	0,01
1,35000	-1068		309,00	8288	1,45			1,35000	1064		325,15	553	0,03
1,35833	-1091		310,00	2035	0,36			1,35833	1025		326,15	723	0,04
1,36667	-1113		311,10	82	0,01			1,36667	980		327,25	279	0,02
1,37500	-1136		312,00	659	0,12			1,37500	930		328,05	618	0,04
1,38333	-1158		312,95	27	0,00			1,38333	877		329,10	25	0,00
1,39167	-1182		313,95	370	0,06			1,39167	824		330,15	179	0,01
1,40000	-1206		314,90	6	0,00			1,40000	770		330,75	14	0,00
1,40833	-1230		316,15	244	0,04			1,40833	719		331,50	7	0,00
1,41667	-1256		317,05	11	0,00			1,41667	669		332,20	49	0,00
1,42500	-1285		318,00	475	0,08			1,42500	622		333,05	33	0,00
1,43333	-1312		318,60	1040	0,18			1,43333	579		334,10	1	0,00
1,44167	-1339		319,05	471	0,08			1,44167	537		336,05	91	0,01
1,45000	-1364		319,90	773	0,14			1,45000	497		337,40	557	0,03
1,45833	-1390		321,20	780	0,14			1,45833	461		338,05	601	0,03
1,46667	-1413		321,90	308	0,05			1,46667	426		339,00	222	0,01
1,47500	-1435		322,35	87	0,02			1,47500	393		340,00	85	0,00
1,48333	-1458		323,20	538	0,09			1,48333	364		340,60	82	0,00
1,49167	-1480		324,20	6571	1,15			1,49167	338		341,10	9	0,00
1,50000	-1499		325,05	571497	100,00			1,50000	314		342,05	134	0,01
1,50833	-1515		326,05	129344	22,63			1,50833	292		343,25	12	0,00
1,51667	-1531		327,00	23105	4,04			1,51667	274		344,30	165	0,01
1,52500	-1546		328,00	2662	0,47			1,52500	257		345,30	4	0,00
1,53333	-1559		328,85	7204	1,26			1,53333	240		346,35	106	0,01
1,54167	-1571		329,95	1302	0,23			1,54167	225		347,30	294	0,02
1,55000	-1582		330,95	589	0,10			1,55000	210		348,30	1	0,00
1,55833	-1592		332,15	1111	0,19			1,55833	194		349,20	3291	0,19
1,56667	-1602		333,10	6	0,00			1,56667	178		350,05	202037	11,72
1,57500	-1611		333,95	203	0,04			1,57500	161		351,10	45151	2,62
1,58333	-1618		335,20	31	0,01			1,58333	143		352,10	3975	0,23
1,59167	-1625		336,40	6	0,00			1,59167	126		353,00	4325	0,25
1,60000	-1634		337,40	12	0,00			1,60000	110		354,20	854	0,05
1,60833	-1642		338,40	704	0,12			1,60833	95		355,75	8	0,00
1,61667	-1652		338,95	380	0,07			1,61667	81		358,30	151	0,01
1,62500	-1662		339,90	970	0,17			1,62500	65		359,00	24	0,00
1,63333	-1672		341,30	244	0,04			1,63333	50		360,05	180	0,01
1,64167	-1682		342,20	23	0,00			1,64167	36		360,90	44	0,00
1,65000	-1691		343,15	2110	0,37			1,65000	23		362,30	579	0,03
1,65833	-1700		344,20	325	0,06			1,65833	11		363,10	8968	0,52
1,66667	-1709		345,30	609	0,11			1,66667	0		364,00	1993	0,12
1,67500	-1718		346,05	16488	2,89			1,67500	-10		364,90	245	0,01
1,68333	-1727		346,95	7863	1,38			1,68333	-20		365,30	62	0,00
1,69167	-1736		348,10	1377	0,24			1,69167	-29		366,20	19721	1,14
1,70000	-1746		349,00	9871	1,73			1,70000	-37		367,05	1723376	100,00
1,70833	-1756		350,10	2025	0,35			1,70833	-46		368,00	345577	20,05
1,71667	-1766		350,65	175	0,03			1,71667	-55		369,00	51059	2,96
1,72500	-1775		351,80	14	0,00			1,72500	-62		370,00	3114	0,18
1,73333	-1783		352,95	301	0,05			1,73333	-69		371,15	302	0,02
1,74167	-1792		353,60	451	0,08			1,74167	-77		373,20	15	0,00
1,75000	-1801		354,20	731	0,13			1,75000	-86		374,10	112	0,01
1,75833	-1811		355,25	545	0,10			1,75833	-95		374,90	440	0,03
1,76667	-1822		355,85	460	0,08			1,76667	-103		375,90	50	0,00
1,77500	-1832		357,25	108	0,02			1,77500	-111		376,90	432	0,03
1,78333	-1840		358,05	148	0,03			1,78333	-119		377,90	24	0,00
1,79167	-1848		358,80	790	0,14			1,79167	-127		378,70	8	0,00
1,80000	-1855		359,30	217	0,04			1,80000	-136		380,25	4	0,00
1,80833	-1861		360,10	97	0,02			1,80833	-145		381,10	230	0,01
1,81667	-1866		360,80	298	0,05			1,81667	-153		382,25	95	0,01
1,82500	-1872		361,75	486	0,09			1,82500	-162		383,30	80	0,00
1,83333	-1877		362,60	1325	0,23			1,83333	-170		384,10	245	0,01
1,84167	-1879		363,30	151	0,03			1,84167	-178		385,10	1337	0,08
1,85000	-1882		364,20	155	0,03			1,85000	-184		385,90	564	0,03
1,85833	-1885		364,65	269	0,05			1,85833	-191		387,15	294	0,02
1,86667	-1888		366,05	24679	4,32			1,86667	-199		388,25	857	0,05
1,87500	-1889		367,10	6390	1,12			1,87500	-207		389,05	362	0,02
1,88333	-1889		368,05	2429	0,43			1,88333	-216		390,20	2860	0,17
1,89167	-1890		368,95	1437	0,25			1,89167	-226		391,10	150441	8,73
1,90000	-1894		370,10	302	0,05			1,90000	-235		392,10	40839	2,37
1,90833	-1898		370,90	1259	0,22			1,90833	-244		393,10	4305	0,25
1,91667	-1901		371,35	526	0,09			1,91667	-252		393,90	311	0,02
1,92500	-1904		372,10	248	0,04			1,92500	-261		394,40	241	0,01
1,93333	-1907		373,10	6603	1,16			1,93333	-271		395,50	472	0,03
1,94167	-1910		373,80	1601	0,28			1,94167	-281		396,30	247	0,01
1,95000	-1914		375,20	295	0,05			1,95000	-292		398,60	2212	0,13
1,95833	-1918		376,00	247	0,04			1,95833	-304		399,35	887	0,05
1,96667	-1922		377,35	22	0,00			1,96667	-316		401,30	4	0,00
1,97500	-1926		378,40	4	0,00			1,97500	-327		402,15	252	0,01
1,98333	-1930		379,60	49	0,01			1,98333	-340		402,95	2200	0,13
1,99167	-1934		380,30	61	0,01			1,99167	-353		404,15	240	0,01
2,00000	-1937		381,50	1035	0,18			2,00000	-366		404,95	1615	0,09
2,00833	-1941		382,50	10	0,00			2,00833	-380		405,95	510	0,03
2,01667	-1943		383,40	332	0,06			2,01667	-395		406,90	737	0,04
2,02500	-1945		384,25	381	0,07			2,02500	-410		408,10	146672	8,51
2,03333	-1949		385,05	1609	0,28			2,03333	-426		409,05	35082	2,04
2,04167	-1952		385,65	788	0,14			2,04167	-443		410,00	4354	0,25
2,05000	-1955		386,35	417	0,07			2,05000	-460		411,35	853	0,05
2,05833	-1957		387,30	375	0,07			2,05833	-479		412,20	400	0,02
2,06667	-1959		388,10	20423	3,57			2,06667	-499		413,15	307	0,02
2,07500	-1963		389,10	5154	0,90			2,07500	-518		414,25	165	0,01
2,08333	-1966		390,10	12241	2,14			2,08333	-538		414,75	250	0,01
2,09167	-1970		391,15	3783	0,66			2,09167	-559		415,25	254	0,01
2,10000	-1975		392,05	108	0,02			2,10000	-581		415,70	233	0,01
2,10833	-1980		393,10	29	0,01			2,10833	-602		416,30	825	0,05
2,11667	-1984		394,30	3288	0,58			2,11667	-624		418,10	80	0,00
2,12500	-1988		394,95	4728	0,83			2,12500	-644		419,20	690	0,04
2,13333	-1992		395,90	1527	0,27			2,13333	-665		419,95	211	0,01
2,14167	-1995		396,85	1215	0,21			2,14167	-684		421,15	1758	0,10
2,15000	-2000		397,30	995	0,17			2,15000	-703		422,20	146	0,01
2,15833	-2005		397,75	1120	0,20			2,15833	-722		422,70	259	0,02
2,16667	-2008		398,95	39	0,01			2,16667	-740		423,25	180	0,01
2,17500	-2012		399,70	382	0,07			2,17500	-757		425,05	316	0,02
2,18333	-2017		400,70	406	0,07			2,18333	-774		426,20	98	0,01
2,19167	-2022		401,25	589	0,10			2,19167	-790		427,10	765	0,04
2,20000	-2026		402,20	1620	0,28			2,20000	-805		427,90	6	0,00
2,20833	-2030		402,85	2456	0,43			2,20833	-820		429,00	26	0,00
2,21667	-2034		403,40	1444	0,25			2,21667	-833		430,10	17311	1,00
2,22500	-2038		404,25	487	0,09			2,22500	-846		431,05	3813	0,22
2,23333	-2041		405,00	75	0,01			2,23333	-860		432,15	1016	0,06
2,24167	-2043		405,70	1007	0,18			2,24167	-873		433,10	2	0,00
2,25000	-2045		406,20	1393	0,24			2,25000	-885		434,10	56	0,00
2,25833	-2047		407,00	1184	0,21			2,25833	-898		435,20	1159	0,07
2,26667	-2049		407,50	223	0,04			2,26667	-910		435,70	431	0,03
2,27500	-2052		408,25	95	0,02			2,27500	-923		436,25	729	0,04
2,28333	-2055		409,00	752	0,13			2,28333	-935		437,05	1298	0,08
2,29167	-2058		409,45	380	0,07			2,29167	-947		438,15	1293	0,08
2,30000	-2062		410,20	691	0,12			2,30000	-959		439,15	116	0,01
2,30833	-2065		411,10	24	0,00			2,30833	-972		440,30	168	0,01
2,31667	-2067		412,05	7272	1,27			2,31667	-985		441,20	391	0,02
2,32500	-2071		413,15	1054	0,18			2,32500	-998		442,15	89	0,01
2,33333	-2073		414,20	1083	0,19			2,33333	-1010		443,00	42	0,00
2,34167	-2076		414,90	486	0,09			2,34167	-1022		444,00	204	0,01
2,35000	-2079		415,55	504	0,09			2,35000	-1034		447,50	342	0,02
2,35833	-2082		416,25	234	0,04			2,35833	-1046		449,05	34	0,00
2,36667	-2085		417,10	1075	0,19			2,36667	-1060		450,30	148	0,01
2,37500	-2090		417,65	2174	0,38			2,37500	-1073		451,55	32	0,00
2,38333	-2093		418,70	956	0,17			2,38333	-1084		452,30	3	0,00
2,39167	-2098		419,90	221	0,04			2,39167	-1095		453,40	310	0,02
2,40000	-2100		420,50	60	0,01			2,40000	-1105		455,90	62	0,00
2,40833	-2103		421,40	71	0,01			2,40833	-1116		457,05	114	0,01
2,41667	-2107		422,30	721	0,13			2,41667	-1124		458,45	633	0,04
2,42500	-2111		423,40	2951	0,52			2,42500	-1132		459,25	764	0,04
2,43333	-2115		424,10	809	0,14			2,43333	-1140		460,10	1347	0,08
2,44167	-2119		425,10	260	0,05			2,44167	-1148		461,60	19	0,00
2,45000	-2123		426,30	104	0,02			2,45000	-1156		462,10	45	0,00
2,45833	-2126		427,15	538	0,09			2,45833	-1164		463,40	7	0,00
2,46667	-2128		428,15	2237	0,39			2,46667	-1170		464,25	59	0,00
2,47500	-2131		429,30	416	0,07			2,47500	-1176		465,40	29	0,00
2,48333	-2134		430,35	454	0,08			2,48333	-1182		466,15	1095	0,06
2,49167	-2136		430,85	392	0,07			2,49167	-1188		467,40	35	0,00
2,50000	-2138		431,40	848	0,15			2,50000	-1195		468,20	908	0,05
2,50833	-2140		432,15	1028	0,18			2,50833	-1201		468,95	156	0,01
2,51667	-2142		433,00	2000	0,35			2,51667	-1206		469,90	4	0,00
2,52500	-2144		434,15	11822	2,07			2,52500	-1209		470,75	585	0,03
2,53333	-2147		435,20	2483	0,43			2,53333	-1212		471,85	17	0,00
2,54167	-2149		436,05	716	0,13			2,54167	-1217		473,00	723	0,04
2,55000	-2151		437,05	1855	0,32			2,55000	-1222		473,40	170	0,01
2,55833	-2153		438,10	817	0,14			2,55833	-1226		474,05	59	0,00
2,56667	-2155		438,95	283	0,05			2,56667	-1230		475,00	602	0,03
2,57500	-2158		440,00	436	0,08			2,57500	-1234		476,20	152	0,01
2,58333	-2161		440,50	122	0,02			2,58333	-1237		476,60	33	0,00
2,59167	-2163		441,85	3389	0,59			2,59167	-1241		477,60	5	0,00
2,60000	-2165		442,90	10	0,00			2,60000	-1246		478,90	231	0,01
2,60833	-2168		443,90	411	0,07			2,60833	-1250		479,85	202	0,01
2,61667	-2171		445,30	109	0,02			2,61667	-1254		480,50	696	0,04
2,62500	-2172		446,30	613	0,11			2,62500	-1256		481,40	705	0,04
2,63333	-2173		446,95	599	0,10			2,63333	-1259		482,05	207	0,01
2,64167	-2174		447,85	1977	0,35			2,64167	-1261		482,70	203	0,01
2,65000	-2176		448,25	900	0,16			2,65000	-1264		483,35	502	0,03
2,65833	-2177		448,65	343	0,06			2,65833	-1267		484,15	304	0,02
2,66667	-2178		450,10	1666	0,29			2,66667	-1271		485,20	539	0,03
2,67500	-2178		451,20	2523	0,44			2,67500	-1274		486,10	2	0,00
2,68333	-2177		452,05	1030	0,18			2,68333	-1279		487,05	4	0,00
2,69167	-2175		452,75	792	0,14			2,69167	-1283		488,40	846	0,05
2,70000	-2172		453,40	355	0,06			2,70000	-1287		489,20	284	0,02
2,70833	-2168		454,25	1255	0,22			2,70833	-1290		490,45	545	0,03
2,71667	-2165		455,00	1604	0,28			2,71667	-1292		491,50	244	0,01
2,72500	-2160		456,15	8804	1,54			2,72500	-1294		492,50	344	0,02
2,73333	-2155		457,20	3192	0,56			2,73333	-1295		493,30	3673	0,21
2,74167	-2149		458,10	458	0,08			2,74167	-1297		494,35	678	0,04
2,75000	-2143		459,15	3141	0,55			2,75000	-1300		495,05	63	0,00
2,75833	-2136		460,25	174	0,03			2,75833	-1301		496,10	62	0,00
2,76667	-2131		461,40	2663	0,47			2,76667	-1302		496,90	13	0,00
2,77500	-2123		461,85	924	0,16			2,77500	-1305		497,60	1593	0,09
2,78333	-2116		462,40	275	0,05			2,78333	-1307		498,70	371	0,02
2,79167	-2108		463,25	477	0,08			2,79167	-1309		499,95	285	0,02
2,80000	-2101		464,10	28	0,00			2,80000	-1311		501,15	715	0,04
2,80833	-2095		465,00	1650	0,29			2,80833	-1312		502,15	302	0,02
2,81667	-2089		466,25	1910	0,33			2,81667	-1314		502,70	51	0,00
2,82500	-2084		467,45	3869	0,68			2,82500	-1316		503,90	6158	0,36
2,83333	-2080		468,25	3055	0,53			2,83333	-1318		505,10	1015	0,06
2,84167	-2079		469,05	632	0,11			2,84167	-1319		506,25	219	0,01
2,85000	-2079		469,80	1516	0,27			2,85000	-1322		507,55	912	0,05
2,85833	-2080		471,20	2488	0,44			2,85833	-1324		508,50	3	0,00
2,86667	-2079		472,45	3090	0,54			2,86667	-1326		509,65	491	0,03
2,87500	-2079		473,20	539	0,09			2,87500	-1328		510,50	1	0,00
2,88333	-2079		474,05	964	0,17			2,88333	-1331		511,40	19	0,00
2,89167	-2081		475,30	28229	4,94			2,89167	-1333		512,20	3265	0,19
2,90000	-2083		476,35	11571	2,02			2,90000	-1335		513,00	1655	0,10
2,90833	-2085		477,25	4433	0,78			2,90833	-1337		513,90	40	0,00
2,91667	-2086		478,25	5168	0,90			2,91667	-1339		514,75	2300	0,13
2,92500	-2087		479,10	83	0,01			2,92500	-1341		515,25	628	0,04
2,93333	-2088		479,95	1293	0,23			2,93333	-1343		515,80	197	0,01
2,94167	-2091		480,45	1175	0,21			2,94167	-1345		516,60	58	0,00
2,95000	-2095		480,95	431	0,08			2,95000	-1347		517,35	1148	0,07
2,95833	-2099		481,50	848	0,15			2,95833	-1348		518,25	1890	0,11
2,96667	-2102		482,00	450	0,08			2,96667	-1348		519,00	381	0,02
2,97500	-2106		482,50	992	0,17			2,97500	-1349		519,50	277	0,02
2,98333	-2109		483,65	5010	0,88			2,98333	-1351		520,15	1209	0,07
2,99167	-2112		484,35	2342	0,41			2,99167	-1352		520,75	764	0,04
3,00000	-2116		485,15	522	0,09			3,00000	-1355		521,30	1032	0,06
3,00833	-2118		485,80	2622	0,46			3,00833	-1358		522,25	548	0,03
3,01667	-2121		486,35	1012	0,18			3,01667	-1360		523,70	813	0,05
3,02500	-2124		487,05	2644	0,46			3,02500	-1361		524,65	701	0,04
3,03333	-2126		487,65	1556	0,27			3,03333	-1363		525,85	6004	0,35
3,04167	-2129		488,25	552	0,10			3,04167	-1364		527,20	5933	0,34
3,05000	-2131		488,90	768	0,13			3,05000	-1367		528,50	902	0,05
3,05833	-2133		489,70	1618	0,28			3,05833	-1368		529,70	5	0,00
3,06667	-2136		490,50	4740	0,83			3,06667	-1370		530,30	8	0,00
3,07500	-2139		491,30	7414	1,30			3,07500	-1372		531,15	963	0,06
3,08333	-2144		492,35	2710	0,47			3,08333	-1373		532,00	150	0,01
3,09167	-2148		493,00	3029	0,53			3,09167	-1375		532,90	3333	0,19
3,10000	-2152		493,50	2088	0,37			3,10000	-1377		534,30	3375	0,20
3,10833	-2155		494,30	3836	0,67			3,10833	-1378		534,90	1427	0,08
3,11667	-2159		494,85	2619	0,46			3,11667	-1379		535,35	547	0,03
3,12500	-2162		495,70	928	0,16			3,12500	-1381		536,95	5315	0,31
3,13333	-2165		496,45	4926	0,86			3,13333	-1383		537,85	262	0,02
3,14167	-2168		497,95	4109	0,72			3,14167	-1384		539,20	7	0,00
3,15000	-2172		498,85	4531	0,79			3,15000	-1385		540,20	541	0,03
3,15833	-2176		500,00	2130	0,37			3,15833	-1387		541,00	92	0,01
3,16667	-2182		500,65	1224	0,21			3,16667	-1389		541,75	4571	0,27
3,17500	-2188		501,60	8608	1,51			3,17500	-1390		542,50	891	0,05
3,18333	-2193		502,55	1792	0,31			3,18333	-1392		543,25	1777	0,10
3,19167	-2200		503,60	6044	1,06			3,19167	-1394		544,05	435	0,03
3,20000	-2207		504,55	2177	0,38			3,20000	-1395		545,45	4958	0,29
3,20833	-2213		506,05	9906	1,73			3,20833	-1396		545,95	1844	0,11
3,21667	-2220		507,30	13188	2,31			3,21667	-1398		546,65	1101	0,06
3,22500	-2226		507,90	2466	0,43			3,22500	-1400		547,85	15436	0,90
3,23333	-2233		509,45	5156	0,90			3,23333	-1402		548,70	4376	0,25
3,24167	-2240		510,00	2052	0,36			3,24167	-1404		549,35	896	0,05
3,25000	-2247		510,75	2590	0,45			3,25000	-1407		550,20	58	0,00
3,25833	-2255		511,70	6330	1,11			3,25833	-1408		551,05	552	0,03
3,26667	-2263		512,30	1020	0,18			3,26667	-1410		552,00	38	0,00
3,27500	-2271		513,00	1614	0,28			3,27500	-1411		552,85	1110	0,06
3,28333	-2278		513,75	8557	1,50			3,28333	-1413		553,85	1214	0,07
3,29167	-2285		514,30	9555	1,67			3,29167	-1415		555,10	1398	0,08
3,30000	-2292		515,50	25218	4,41			3,30000	-1417		556,40	11916	0,69
3,30833	-2298		516,25	9057	1,58			3,30833	-1419		557,40	1493	0,09
3,31667	-2306		516,80	2841	0,50			3,31667	-1422		558,60	2930	0,17
3,32500	-2314		517,60	10897	1,91			3,32500	-1424		559,25	4774	0,28
3,33333	-2320		518,65	2790	0,49			3,33333	-1426		560,50	3984	0,23
3,34167	-2326		519,40	5050	0,88			3,34167	-1429		561,50	3452	0,20
3,35000	-2330		520,55	16359	2,86			3,35000	-1431		562,25	6259	0,36
3,35833	-2335		521,45	5359	0,94			3,35833	-1432		563,50	810	0,05
3,36667	-2339		522,35	5397	0,94			3,36667	-1434		564,40	856	0,05
3,37500	-2343		523,75	23206	4,06			3,37500	-1435		565,20	2444	0,14
3,38333	-2346		524,50	6663	1,17			3,38333	-1436		565,80	1952	0,11
3,39167	-2348		525,30	3946	0,69			3,39167	-1437		567,15	6788	0,39
3,40000	-2350		526,50	7973	1,40			3,40000	-1438		567,95	7071	0,41
3,40833	-2353		527,35	10474	1,83			3,40833	-1439		568,90	2634	0,15
3,41667	-2356		528,05	8387	1,47			3,41667	-1440		569,75	22886	1,33
3,42500	-2357		528,80	1388	0,24			3,42500	-1441		570,30	8975	0,52
3,43333	-2358		529,55	5230	0,92			3,43333	-1442		571,00	3802	0,22
3,44167	-2358		530,10	2341	0,41			3,44167	-1443		571,90	2876	0,17
3,45000	-2358		530,75	7859	1,38			3,45000	-1444		573,35	2773	0,16
3,45833	-2357		531,45	18785	3,29			3,45833	-1445		574,25	550	0,03
3,46667	-2356		532,40	3623	0,63			3,46667	-1447		575,70	5105	0,30
3,47500	-2355		533,10	22103	3,87			3,47500	-1450		576,75	7264	0,42
3,48333	-2353		534,40	18998	3,32			3,48333	-1451		577,40	1273	0,07
3,49167	-2349		535,70	16152	2,83			3,49167	-1451		578,45	27520	1,60
3,50000	-2347		537,00	20140	3,52			3,50000	-1452		579,60	8249	0,48
3,50833	-2347		537,90	3920	0,69			3,50833	-1453		580,75	4938	0,29
3,51667	-2345		538,85	14486	2,53			3,51667	-1453		581,30	2341	0,14
3,52500	-2343		539,65	6897	1,21			3,52500	-1455		581,85	1795	0,10
3,53333	-2341		540,60	5158	0,90			3,53333	-1455		582,55	2004	0,12
3,54167	-2338		541,50	21651	3,79			3,54167	-1457		583,80	3722	0,22
3,55000	-2334		542,65	9316	1,63			3,55000	-1458		584,55	1175	0,07
3,55833	-2330		543,30	13806	2,42			3,55833	-1459		585,75	4364	0,25
3,56667	-2326		544,00	3636	0,64			3,56667	-1460		586,95	13725	0,80
3,57500	-2324		545,40	23999	4,20			3,57500	-1461		587,80	808	0,05
3,58333	-2323		546,85	15673	2,74			3,58333	-1462		588,65	2855	0,17
3,59167	-2321		547,70	3544	0,62			3,59167	-1463		589,30	9534	0,55
3,60000	-2319		548,40	11168	1,95			3,60000	-1464		589,90	4520	0,26
3,60833	-2317		550,00	36500	6,39			3,60833	-1464		590,45	2709	0,16
3,61667	-2316		550,90	3918	0,69			3,61667	-1464		591,90	29394	1,71
3,62500	-2314		551,75	6719	1,18			3,62500	-1465		592,70	3216	0,19
3,63333	-2313		552,35	11913	2,08			3,63333	-1466		593,40	3142	0,18
3,64167	-2311		553,70	30059	5,26			3,64167	-1466		594,20	86	0,00
3,65000	-2310		554,65	6387	1,12			3,65000	-1467		595,20	1797	0,10
3,65833	-2310		556,25	36194	6,33			3,65833	-1469		595,90	920	0,05
3,66667	-2310		557,50	34638	6,06			3,66667	-1471		596,35	172	0,01
3,67500	-2309		558,30	10711	1,87			3,67500	-1472		597,00	519	0,03
3,68333	-2310		559,25	31834	5,57			3,68333	-1473		597,50	425	0,02
3,69167	-2313		560,25	16767	2,93			3,69167	-1474		598,25	582	0,03
3,70000	-2316		561,00	17698	3,10			3,70000	-1474		598,90	1420	0,08
3,70833	-2318		561,75	7117	1,25			3,70833	-1475		599,50	1521	0,09
3,71667	-2318		562,95	28876	5,05			3,71667	-1476		600,20	10372	0,60
3,72500	-2319		564,60	20197	3,53			3,72500	-1478		600,80	11532	0,67
3,73333	-2321		565,20	16425	2,87			3,73333	-1479		602,00	2454	0,14
3,74167	-2323		566,10	12855	2,25			3,74167	-1480		602,80	6473	0,38
3,75000	-2324		566,90	8403	1,47			3,75000	-1481		603,45	7071	0,41
3,75833	-2326		567,50	49506	8,66			3,75833	-1482		604,50	2190	0,13
3,76667	-2328		568,70	19317	3,38			3,76667	-1483		605,85	1005	0,06
3,77500	-2330		569,60	996	0,17			3,77500	-1484		606,35	1340	0,08
3,78333	-2332		570,55	20395	3,57			3,78333	-1485		606,85	210	0,01
3,79167	-2333		571,75	26037	4,56			3,79167	-1487		607,70	955	0,06
3,80000	-2334		572,30	16484	2,88			3,80000	-1488		609,00	19888	1,15
3,80833	-2334		573,00	20912	3,66			3,80833	-1490		610,20	2912	0,17
3,81667	-2336		573,95	18394	3,22			3,81667	-1491		611,30	20545	1,19
3,82500	-2338		574,60	6609	1,16			3,82500	-1491		612,10	15462	0,90
3,83333	-2339		575,50	22357	3,91			3,83333	-1491		612,90	1859	0,11
3,84167	-2340		576,95	14464	2,53			3,84167	-1492		614,00	44147	2,56
3,85000	-2341		578,05	23878	4,18			3,85000	-1493		614,80	5753	0,33
3,85833	-2342		579,45	42318	7,40			3,85833	-1495		616,25	1746	0,10
3,86667	-2342		580,50	13955	2,44			3,86667	-1497		617,30	1586	0,09
3,87500	-2343		581,15	9872	1,73			3,87500	-1499		618,20	48	0,00
3,88333	-2344		581,70	13009	2,28			3,88333	-1500		618,95	3423	0,20
3,89167	-2344		582,30	13034	2,28			3,89167	-1501		619,80	544	0,03
3,90000	-2346		583,00	18831	3,30			3,90000	-1502		620,85	3213	0,19
3,90833	-2347		584,25	12840	2,25			3,90833	-1503		622,60	26420	1,53
3,91667	-2348		585,35	27750	4,86			3,91667	-1504		623,40	3288	0,19
3,92500	-2350		586,15	13164	2,30			3,92500	-1504		624,40	3623	0,21
3,93333	-2351		587,15	30665	5,37			3,93333	-1504		625,30	8445	0,49
3,94167	-2350		588,20	7980	1,40			3,94167	-1506		626,15	2250	0,13
3,95000	-2349		588,90	40016	7,00			3,95000	-1507		627,10	1868	0,11
3,95833	-2349		589,85	19584	3,43			3,95833	-1507		627,85	2913	0,17
3,96667	-2349		591,20	23729	4,15			3,96667	-1508		628,60	681	0,04
3,97500	-2350		592,40	22241	3,89			3,97500	-1509		629,35	1670	0,10
3,98333	-2351		593,10	7104	1,24			3,98333	-1511		630,40	3898	0,23
3,99167	-2352		594,10	60415	10,57			3,99167	-1512		631,20	35294	2,05
4,00000	-2351		595,15	19962	3,49			4,00000	-1512		632,35	5224	0,30
4,00833	-2350		595,90	10182	1,78			4,00833	-1514		633,30	16576	0,96
4,01667	-2350		596,55	15370	2,69			4,01667	-1515		633,90	6626	0,38
4,02500	-2351		597,95	53953	9,44			4,02500	-1516		634,40	3162	0,18
4,03333	-2352		598,80	6302	1,10			4,03333	-1516		636,00	55051	3,19
4,04167	-2353		599,55	22165	3,88			4,04167	-1517		636,60	9263	0,54
4,05000	-2352		600,35	16787	2,94			4,05000	-1519		637,00	7029	0,41
4,05833	-2353		601,65	46448	8,13			4,05833	-1519		638,20	321	0,02
4,06667	-2353		602,40	15864	2,78			4,06667	-1521		638,75	1651	0,10
4,07500	-2352		603,30	31800	5,56			4,07500	-1522		639,50	141	0,01
4,08333	-2351		604,40	27093	4,74			4,08333	-1523		640,10	241	0,01
4,09167	-2350		605,30	23861	4,18			4,09167	-1524		641,40	2675	0,16
4,10000	-2349		606,10	7890	1,38			4,10000	-1525		642,85	1638	0,10
4,10833	-2349		606,75	48825	8,54			4,10833	-1526		643,90	3194	0,19
4,11667	-2348		607,70	16726	2,93			4,11667	-1526		644,95	30778	1,79
4,12500	-2348		608,95	43547	7,62			4,12500	-1526		645,80	2662	0,15
4,13333	-2348		609,70	6648	1,16			4,13333	-1526		646,85	14593	0,85
4,14167	-2348		610,35	29868	5,23			4,14167	-1526		647,75	6812	0,40
4,15000	-2348		611,15	31786	5,56			4,15000	-1526		648,70	478	0,03
4,15833	-2347		611,95	15893	2,78			4,15833	-1526		649,70	1118	0,06
4,16667	-2348		612,75	17316	3,03			4,16667	-1526		650,50	1529	0,09
4,17500	-2347		613,60	18838	3,30			4,17500	-1526		650,90	1486	0,09
4,18333	-2346		614,45	25995	4,55			4,18333	-1526		651,80	4062	0,24
4,19167	-2348		616,10	71642	12,54			4,19167	-1526		652,80	20599	1,20
4,20000	-2348		617,00	6590	1,15			4,20000	-1526		653,35	16855	0,98
4,20833	-2349		618,25	9135	1,60			4,20833	-1527		654,35	2543	0,15
4,21667	-2350		618,95	24055	4,21			4,21667	-1528		655,55	42885	2,49
4,22500	-2350		619,65	23471	4,11			4,22500	-1529		656,75	4301	0,25
4,23333	-2349		620,30	19210	3,36			4,23333	-1529		657,75	32747	1,90
4,24167	-2349		621,10	23491	4,11			4,24167	-1528		658,45	28231	1,64
4,25000	-2350		621,95	20666	3,62			4,25000	-1528		659,30	4109	0,24
4,25833	-2350		623,25	41893	7,33			4,25833	-1529		660,50	1197	0,07
4,26667	-2350		624,35	66391	11,62			4,26667	-1530		661,00	726	0,04
4,27500	-2349		625,35	13312	2,33			4,27500	-1531		661,80	952	0,06
4,28333	-2348		626,70	52782	9,24			4,28333	-1532		662,30	183	0,01
4,29167	-2348		627,85	12266	2,15			4,29167	-1533		663,30	3604	0,21
4,30000	-2348		628,50	12794	2,24			4,30000	-1535		664,25	650	0,04
4,30833	-2349		629,70	30017	5,25			4,30833	-1536		665,30	1001	0,06
4,31667	-2350		630,75	30301	5,30			4,31667	-1536		666,55	40199	2,33
4,32500	-2350		632,20	18562	3,25			4,32500	-1538		667,40	3862	0,22
4,33333	-2349		633,55	54272	9,50			4,33333	-1539		668,75	12711	0,74
4,34167	-2348		634,50	14710	2,57			4,34167	-1540		669,95	4986	0,29
4,35000	-2347		635,50	10936	1,91			4,35000	-1540		670,70	669	0,04
4,35833	-2347		636,65	19666	3,44			4,35833	-1541		671,50	1411	0,08
4,36667	-2348		637,25	27476	4,81			4,36667	-1542		672,45	1027	0,06
4,37500	-2349		638,40	47561	8,32			4,37500	-1543		672,95	1084	0,06
4,38333	-2348		639,70	30101	5,27			4,38333	-1543		674,00	2067	0,12
4,39167	-2345		640,65	11790	2,06			4,39167	-1544		675,10	58351	3,39
4,40000	-2343		642,15	90601	15,85			4,40000	-1543		676,25	8724	0,51
4,40833	-2342		643,00	10227	1,79			4,40833	-1544		677,60	53271	3,09
4,41667	-2341		643,80	43994	7,70			4,41667	-1544		678,65	5470	0,32
4,42500	-2342		644,80	12816	2,24			4,42500	-1545		679,70	40320	2,34
4,43333	-2342		645,75	43798	7,66			4,43333	-1546		680,40	45863	2,66
4,44167	-2341		646,80	30251	5,29			4,44167	-1547		681,50	7410	0,43
4,45000	-2340		647,60	20067	3,51			4,45000	-1548		682,50	1399	0,08
4,45833	-2339		649,10	45391	7,94			4,45833	-1548		683,25	2550	0,15
4,46667	-2338		650,20	34267	6,00			4,46667	-1549		683,75	4169	0,24
4,47500	-2335		651,40	83027	14,53			4,47500	-1550		684,90	4520	0,26
4,48333	-2332		652,00	13276	2,32			4,48333	-1551		685,65	2464	0,14
4,49167	-2329		653,00	28306	4,95			4,49167	-1550		686,35	3569	0,21
4,50000	-2326		653,80	16556	2,90			4,50000	-1550		687,30	1262	0,07
4,50833	-2322		654,70	57446	10,05			4,50833	-1550		688,65	42258	2,45
4,51667	-2318		655,60	20016	3,50			4,51667	-1551		689,30	7008	0,41
4,52500	-2313		656,15	12554	2,20			4,52500	-1552		690,20	1433	0,08
4,53333	-2307		657,55	16284	2,85			4,53333	-1552		691,15	20702	1,20
4,54167	-2302		658,30	7772	1,36			4,54167	-1554		692,25	1736	0,10
4,55000	-2297		658,90	35276	6,17			4,55000	-1556		693,50	4016	0,23
4,55833	-2291		660,25	58259	10,19			4,55833	-1557		694,35	818	0,05
4,56667	-2285		661,45	12480	2,18			4,56667	-1558		694,90	929	0,05
4,57500	-2279		662,15	6803	1,19			4,57500	-1559		695,45	941	0,05
4,58333	-2275		663,30	34119	5,97			4,58333	-1560		696,80	43866	2,55
4,59167	-2270		664,15	29105	5,09			4,59167	-1561		697,50	32539	1,89
4,60000	-2266		665,10	12905	2,26			4,60000	-1561		698,45	5319	0,31
4,60833	-2261		665,95	37537	6,57			4,60833	-1560		699,25	23441	1,36
4,61667	-2258		666,80	22129	3,87			4,61667	-1560		700,00	16746	0,97
4,62500	-2254		667,60	9361	1,64			4,62500	-1560		700,80	8994	0,52
4,63333	-2252		668,70	98691	17,27			4,63333	-1562		701,80	48466	2,81
4,64167	-2250		669,50	13508	2,36			4,64167	-1563		702,45	48802	2,83
4,65000	-2248		670,90	19151	3,35			4,65000	-1564		703,20	5398	0,31
4,65833	-2246		671,50	21462	3,76			4,65833	-1564		704,00	1574	0,09
4,66667	-2244		672,10	22098	3,87			4,66667	-1565		704,65	2891	0,17
4,67500	-2243		672,75	24877	4,35			4,67500	-1564		705,25	1197	0,07
4,68333	-2244		673,80	29200	5,11			4,68333	-1564		706,00	1502	0,09
4,69167	-2246		674,30	7071	1,24			4,69167	-1565		706,60	1339	0,08
4,70000	-2247		675,05	23599	4,13			4,70000	-1567		707,45	4082	0,24
4,70833	-2247		676,40	30608	5,36			4,70833	-1569		708,20	1139	0,07
4,71667	-2250		677,65	72518	12,69			4,71667	-1571		708,70	669	0,04
4,72500	-2252		678,70	6596	1,15			4,72500	-1572		709,70	3591	0,21
4,73333	-2254		679,60	18965	3,32			4,73333	-1572		710,75	60560	3,51
4,74167	-2256		680,10	10999	1,92			4,74167	-1573		711,70	5659	0,33
4,75000	-2257		681,10	14255	2,49			4,75000	-1573		712,95	14280	0,83
4,75833	-2257		682,05	27213	4,76			4,75833	-1574		713,70	4847	0,28
4,76667	-2259		682,70	9802	1,72			4,76667	-1576		714,15	3078	0,18
4,77500	-2262		683,65	14009	2,45			4,77500	-1576		715,15	1066	0,06
4,78333	-2266		684,25	12186	2,13			4,78333	-1576		716,25	3885	0,23
4,79167	-2269		684,80	13829	2,42			4,79167	-1577		716,85	2846	0,17
4,80000	-2271		686,25	56040	9,81			4,80000	-1576		717,40	823	0,05
4,80833	-2273		687,50	30507	5,34			4,80833	-1576		717,75	500	0,03
4,81667	-2275		688,70	4625	0,81			4,81667	-1576		719,10	65177	3,78
4,82500	-2276		690,05	19477	3,41			4,82500	-1577		720,00	7114	0,41
4,83333	-2279		690,70	13227	2,31			4,83333	-1579		721,45	39626	2,30
4,84167	-2281		691,20	6597	1,15			4,84167	-1579		722,15	14336	0,83
4,85000	-2286		692,70	33618	5,88			4,85000	-1579		722,90	2438	0,14
4,85833	-2290		693,50	6900	1,21			4,85833	-1580		724,10	110577	6,42
4,86667	-2293		694,30	9051	1,58			4,86667	-1582		724,80	16007	0,93
4,87500	-2297		695,25	50533	8,84			4,87500	-1582		726,25	2355	0,14
4,88333	-2302		696,40	24412	4,27			4,88333	-1582		726,80	508	0,03
4,89167	-2306		697,30	9345	1,64			4,89167	-1581		727,90	494	0,03
4,90000	-2309		698,70	62551	10,95			4,90000	-1581		729,05	8051	0,47
4,90833	-2312		699,20	13472	2,36			4,90833	-1580		730,05	1348	0,08
4,91667	-2316		700,05	16934	2,96			4,91667	-1580		731,15	3645	0,21
4,92500	-2320		700,90	25175	4,41			4,92500	-1581		732,40	28038	1,63
4,93333	-2323		702,30	53625	9,38			4,93333	-1583		733,10	41455	2,41
4,94167	-2327		703,00	11651	2,04			4,94167	-1583		734,10	15468	0,90
4,95000	-2331		703,95	72918	12,76			4,95000	-1583		735,20	22220	1,29
4,95833	-2335		705,05	13517	2,37			4,95833	-1583		736,20	4132	0,24
4,96667	-2339		705,80	15144	2,65			4,96667	-1583		736,95	2553	0,15
4,97500	-2343		706,80	16376	2,87			4,97500	-1585		737,60	695	0,04
4,98333	-2346		708,00	8806	1,54			4,98333	-1585		738,15	1446	0,08
4,99167	-2350		709,60	62826	10,99			4,99167	-1584		738,75	2152	0,12
5,00000	-2354		710,20	11628	2,03			5,00000	-1583		739,40	746	0,04
5,00833	-2358		711,35	44172	7,73			5,00833	-1583		741,05	60005	3,48
5,01667	-2362		712,60	58104	10,17			5,01667	-1582		741,90	6597	0,38
5,02500	-2367		713,55	24985	4,37			5,02500	-1582		743,15	21667	1,26
5,03333	-2371		714,35	15664	2,74			5,03333	-1581		743,85	18875	1,10
5,04167	-2376		715,45	30046	5,26			5,04167	-1581		744,50	5816	0,34
5,05000	-2381		716,85	29300	5,13			5,05000	-1582		745,40	11154	0,65
5,05833	-2384		717,80	12487	2,18			5,05833	-1582		746,10	86370	5,01
5,06667	-2388		718,55	22006	3,85			5,06667	-1582		747,10	5991	0,35
5,07500	-2391		719,35	17178	3,01			5,07500	-1582		747,55	7481	0,43
5,08333	-2394		720,55	22781	3,99			5,08333	-1581		749,30	266	0,02
5,09167	-2396		721,40	40967	7,17			5,09167	-1580		750,05	683	0,04
5,10000	-2397		722,25	17653	3,09			5,10000	-1580		750,80	1020	0,06
5,10833	-2399		723,30	25140	4,40			5,10833	-1580		751,55	3709	0,22
5,11667	-2401		724,45	20668	3,62			5,11667	-1580		752,45	3185	0,18
5,12500	-2403		725,60	54821	9,59			5,12500	-1579		753,10	2377	0,14
5,13333	-2404		726,85	22490	3,94			5,13333	-1578		754,00	7366	0,43
5,14167	-2405		727,60	11817	2,07			5,14167	-1576		754,80	34201	1,98
5,15000	-2405		728,20	11303	1,98			5,15000	-1574		755,80	3074	0,18
5,15833	-2405		729,10	10679	1,87			5,15833	-1573		757,00	10177	0,59
5,16667	-2406		730,05	31863	5,58			5,16667	-1572		757,65	1972	0,11
5,17500	-2408		730,90	24522	4,29			5,17500	-1572		758,10	1227	0,07
5,18333	-2409		731,80	32155	5,63			5,18333	-1571		758,85	3403	0,20
5,19167	-2410		732,95	14183	2,48			5,19167	-1569		759,45	2995	0,17
5,20000	-2410		733,90	7251	1,27			5,20000	-1567		760,50	5977	0,35
5,20833	-2409		734,75	27833	4,87			5,20833	-1564		761,40	1161	0,07
5,21667	-2408		735,85	25542	4,47			5,21667	-1561		762,40	4100	0,24
5,22500	-2408		736,70	24746	4,33			5,22500	-1559		763,15	40007	2,32
5,23333	-2407		737,30	7372	1,29			5,23333	-1557		764,05	10946	0,64
5,24167	-2406		737,80	13051	2,28			5,24167	-1554		765,40	17015	0,99
5,25000	-2406		738,40	19886	3,48			5,25000	-1552		766,00	15060	0,87
5,25833	-2406		739,10	31421	5,50			5,25833	-1551		766,90	1710	0,10
5,26667	-2405		739,90	10482	1,83			5,26667	-1548		768,05	78927	4,58
5,27500	-2404		740,55	38947	6,81			5,27500	-1546		768,80	11509	0,67
5,28333	-2403		741,50	10131	1,77			5,28333	-1543		769,25	8271	0,48
5,29167	-2403		742,45	37710	6,60			5,29167	-1540		770,65	2439	0,14
5,30000	-2403		743,20	12731	2,23			5,30000	-1538		771,15	489	0,03
5,30833	-2401		743,85	15208	2,66			5,30833	-1536		772,20	2315	0,13
5,31667	-2398		745,05	37418	6,55			5,31667	-1533		773,65	4479	0,26
5,32500	-2396		745,85	12742	2,23			5,32500	-1529		774,45	2928	0,17
5,33333	-2393		746,40	10887	1,90			5,33333	-1525		775,35	4486	0,26
5,34167	-2391		747,70	21810	3,82			5,34167	-1521		776,25	11859	0,69
5,35000	-2391		748,50	30025	5,25			5,35000	-1518		777,00	13906	0,81
5,35833	-2390		749,40	10830	1,90			5,35833	-1514		778,15	4276	0,25
5,36667	-2389		750,60	19036	3,33			5,36667	-1512		779,30	6418	0,37
5,37500	-2386		751,50	8578	1,50			5,37500	-1508		779,85	4016	0,23
5,38333	-2384		752,30	20475	3,58			5,38333	-1503		780,60	3175	0,18
5,39167	-2382		753,40	39266	6,87			5,39167	-1498		781,95	1978	0,11
5,40000	-2379		754,50	32965	5,77			5,40000	-1494		783,00	6259	0,36
5,40833	-2377		755,60	8129	1,42			5,40833	-1489		783,85	764	0,04
5,41667	-2374		756,65	20965	3,67			5,41667	-1484		785,15	41101	2,38
5,42500	-2371		757,60	9007	1,58			5,42500	-1480		786,00	3860	0,22
5,43333	-2368		758,40	39390	6,89			5,43333	-1476		787,25	19313	1,12
5,44167	-2364		759,50	3753	0,66			5,44167	-1473		787,85	12489	0,72
5,45000	-2360		760,35	9161	1,60			5,45000	-1469		788,80	1241	0,07
5,45833	-2357		761,05	18955	3,32			5,45833	-1464		790,05	81438	4,73
5,46667	-2354		761,85	12194	2,13			5,46667	-1460		790,80	10440	0,61
5,47500	-2351		762,60	15369	2,69			5,47500	-1456		791,70	2237	0,13
5,48333	-2347		763,15	10749	1,88			5,48333	-1452		792,65	2904	0,17
5,49167	-2344		764,10	32990	5,77			5,49167	-1446		793,55	775	0,04
5,50000	-2341		765,30	6648	1,16			5,50000	-1442		794,45	2596	0,15
5,50833	-2339		765,95	23092	4,04			5,50833	-1439		795,50	3789	0,22
5,51667	-2336		766,95	15286	2,67			5,51667	-1436		796,15	1031	0,06
5,52500	-2332		767,95	16321	2,86			5,52500	-1431		796,85	2009	0,12
5,53333	-2328		769,10	29317	5,13			5,53333	-1428		797,60	2013	0,12
5,54167	-2323		769,95	22014	3,85			5,54167	-1425		798,45	13992	0,81
5,55000	-2317		770,80	16491	2,89			5,55000	-1422		799,20	10271	0,60
5,55833	-2312		771,70	6208	1,09			5,55833	-1418
5,56667	-2306		772,70	7918	1,39			5,56667	-1414
5,57500	-2300		773,55	42987	7,52			5,57500	-1409
5,58333	-2295		774,70	3846	0,67			5,58333	-1404
5,59167	-2290		775,75	23950	4,19			5,59167	-1399
5,60000	-2285		776,70	8909	1,56			5,60000	-1395
5,60833	-2280		777,35	12356	2,16			5,60833	-1392
5,61667	-2276		778,05	5111	0,89			5,61667	-1389
5,62500	-2272		778,90	13355	2,34			5,62500	-1386
5,63333	-2268		780,45	22813	3,99			5,63333	-1382
5,64167	-2264		781,10	18113	3,17			5,64167	-1379
5,65000	-2260		781,90	6570	1,15			5,65000	-1376
5,65833	-2254		782,50	37402	6,54			5,65833	-1371
5,66667	-2248		783,70	6592	1,15			5,66667	-1368
5,67500	-2242		785,10	26135	4,57			5,67500	-1364
5,68333	-2237		785,90	4271	0,75			5,68333	-1362
5,69167	-2231		786,50	25984	4,55			5,69167	-1360
5,70000	-2226		787,25	6019	1,05			5,70000	-1356
5,70833	-2221		787,80	5795	1,01			5,70833	-1353
5,71667	-2216		788,35	4943	0,86			5,71667	-1350
5,72500	-2210		788,95	9205	1,61			5,72500	-1347
5,73333	-2204		789,80	6283	1,10			5,73333	-1344
5,74167	-2198		790,35	19869	3,48			5,74167	-1341
5,75000	-2193		791,35	18314	3,20			5,75000	-1338
5,75833	-2189		792,00	15206	2,66			5,75833	-1333
5,76667	-2183		792,75	12515	2,19			5,76667	-1329
5,77500	-2178		793,65	21254	3,72			5,77500	-1327
5,78333	-2173		794,80	6119	1,07			5,78333	-1324
5,79167	-2168		796,10	18447	3,23			5,79167	-1321
5,80000	-2165		797,00	15869	2,78			5,80000	-1318
5,80833	-2160		797,70	11123	1,95			5,80833	-1315
5,81667	-2156		798,35	11694	2,05			5,81667	-1312
5,82500	-2151		799,30	5599	0,98			5,82500	-1311
5,83333	-2146							5,83333	-1309
5,84167	-2143							5,84167	-1307
5,85000	-2138							5,85000	-1304
5,85833	-2132							5,85833	-1300
5,86667	-2127							5,86667	-1297
5,87500	-2123							5,87500	-1294
5,88333	-2119							5,88333	-1292
5,89167	-2114							5,89167	-1289
5,90000	-2109							5,90000	-1286
5,90833	-2105							5,90833	-1283
5,91667	-2100							5,91667	-1280
5,92500	-2095							5,92500	-1278
5,93333	-2091							5,93333	-1276
5,94167	-2087							5,94167	-1274
5,95000	-2083							5,95000	-1271
5,95833	-2079							5,95833	-1268
5,96667	-2073							5,96667	-1266
5,97500	-2068							5,97500	-1264
5,98333	-2063							5,98333	-1261
5,99167	-2057							5,99167	-1258
6,00000	-2053							6,00000	-1255
6,00833	-2048							6,00833	-1252
6,01667	-2045							6,01667	-1249
6,02500	-2040							6,02500	-1247
6,03333	-2036							6,03333	-1244
6,04167	-2031							6,04167	-1241
6,05000	-2027							6,05000	-1237
6,05833	-2022							6,05833	-1235
6,06667	-2016							6,06667	-1231
6,07500	-2011							6,07500	-1227
6,08333	-2006							6,08333	-1223
6,09167	-2000							6,09167	-1219
6,10000	-1995							6,10000	-1216
6,10833	-1991							6,10833	-1213
6,11667	-1985							6,11667	-1211
6,12500	-1980							6,12500	-1210
6,13333	-1975							6,13333	-1207
6,14167	-1969							6,14167	-1202
6,15000	-1963							6,15000	-1198
6,15833	-1957							6,15833	-1193
6,16667	-1951							6,16667	-1189
6,17500	-1945							6,17500	-1185
6,18333	-1938							6,18333	-1180
6,19167	-1931							6,19167	-1173
6,20000	-1923							6,20000	-1167
6,20833	-1916							6,20833	-1161
6,21667	-1909							6,21667	-1156
6,22500	-1902							6,22500	-1150
6,23333	-1896							6,23333	-1144
6,24167	-1890							6,24167	-1137
6,25000	-1882							6,25000	-1129
6,25833	-1873							6,25833	-1122
6,26667	-1866							6,26667	-1116
6,27500	-1860							6,27500	-1110
6,28333	-1854							6,28333	-1104
6,29167	-1847							6,29167	-1098
6,30000	-1841							6,30000	-1091
6,30833	-1833							6,30833	-1083
6,31667	-1825							6,31667	-1076
6,32500	-1817							6,32500	-1069
6,33333	-1809							6,33333	-1062
6,34167	-1802							6,34167	-1055
6,35000	-1795							6,35000	-1048
6,35833	-1789							6,35833	-1041
6,36667	-1781							6,36667	-1034
6,37500	-1775							6,37500	-1026
6,38333	-1769							6,38333	-1018
6,39167	-1764							6,39167	-1010
6,40000	-1759							6,40000	-1003
6,40833	-1753							6,40833	-993
6,41667	-1747							6,41667	-983
6,42500	-1739							6,42500	-973
6,43333	-1730							6,43333	-962
6,44167	-1720							6,44167	-948
6,45000	-1708							6,45000	-934
6,45833	-1697							6,45833	-917
6,46667	-1683							6,46667	-896
6,47500	-1669							6,47500	-871
6,48333	-1654							6,48333	-844
6,49167	-1638							6,49167	-813
6,50000	-1623							6,50000	-779
6,50833	-1609							6,50833	-741
6,51667	-1596							6,51667	-700
6,52500	-1584							6,52500	-658
6,53333	-1571							6,53333	-613
6,54167	-1560							6,54167	-568
6,55000	-1550							6,55000	-521
6,55833	-1541							6,55833	-475
6,56667	-1533							6,56667	-429
6,57500	-1525							6,57500	-384
6,58333	-1515							6,58333	-343
6,59167	-1506							6,59167	-305
6,60000	-1495							6,60000	-268
6,60833	-1483							6,60833	-234
6,61667	-1469							6,61667	-204
6,62500	-1454							6,62500	-176
6,63333	-1436							6,63333	-153
6,64167	-1417							6,64167	-133
6,65000	-1399							6,65000	-115
6,65833	-1381							6,65833	-99
6,66667	-1365							6,66667	-86
6,67500	-1352							6,67500	-75
6,68333	-1340							6,68333	-66
6,69167	-1331							6,69167	-57
6,70000	-1324							6,70000	-51
6,70833	-1318							6,70833	-47
6,71667	-1314							6,71667	-45
6,72500	-1309							6,72500	-42
6,73333	-1304							6,73333	-41
6,74167	-1297							6,74167	-41
6,75000	-1290							6,75000	-41
6,75833	-1284							6,75833	-42
6,76667	-1279							6,76667	-44
6,77500	-1276							6,77500	-45
6,78333	-1275							6,78333	-49
6,79167	-1275							6,79167	-54
6,80000	-1275							6,80000	-61
6,80833	-1275							6,80833	-71
6,81667	-1273							6,81667	-82
6,82500	-1269							6,82500	-95
6,83333	-1262							6,83333	-108
6,84167	-1254							6,84167	-122
6,85000	-1245							6,85000	-137
6,85833	-1236							6,85833	-155
6,86667	-1224							6,86667	-172
6,87500	-1209							6,87500	-188
6,88333	-1185							6,88333	-202
6,89167	-1151							6,89167	-214
6,90000	-1101							6,90000	-226
6,90833	-1028							6,90833	-238
6,91667	-930							6,91667	-248
6,92500	-799							6,92500	-256
6,93333	-628							6,93333	-265
6,94167	-413							6,94167	-274
6,95000	-149							6,95000	-282
6,95833	164							6,95833	-289
6,96667	522							6,96667	-293
6,97500	915							6,97500	-297
6,98333	1329							6,98333	-301
6,99167	1748							6,99167	-304
7,00000	2156							7,00000	-305
7,00833	2542							7,00833	-304
7,01667	2898							7,01667	-297
7,02500	3218							7,02500	-284
7,03333	3499							7,03333	-258
7,04167	3740							7,04167	-210
7,05000	3949							7,05000	-134
7,05833	4130							7,05833	-19
7,06667	4295							7,06667	148
7,07500	4460							7,07500	378
7,08333	4638							7,08333	680
7,09167	4844							7,09167	1058
7,10000	5093							7,10000	1510
7,10833	5398							7,10833	2027
7,11667	5770							7,11667	2591
7,12500	6209							7,12500	3183
7,13333	6711							7,13333	3785
7,14167	7260							7,14167	4377
7,15000	7827							7,15000	4939
7,15833	8386							7,15833	5454
7,16667	8901							7,16667	5912
7,17500	9343							7,17500	6309
7,18333	9687							7,18333	6641
7,19167	9915							7,19167	6912
7,20000	10020							7,20000	7127
7,20833	10008							7,20833	7292
7,21667	9894							7,21667	7412
7,22500	9697							7,22500	7489
7,23333	9444							7,23333	7526
7,24167	9162							7,24167	7520
7,25000	8872							7,25000	7467
7,25833	8597							7,25833	7363
7,26667	8348							7,26667	7206
7,27500	8129							7,27500	6992
7,28333	7940							7,28333	6717
7,29167	7775							7,29167	6383
7,30000	7618							7,30000	5995
7,30833	7445							7,30833	5557
7,31667	7229							7,31667	5082
7,32500	6945							7,32500	4582
7,33333	6577							7,33333	4070
7,34167	6125							7,34167	3562
7,35000	5598							7,35000	3071
7,35833	5015							7,35833	2607
7,36667	4403							7,36667	2181
7,37500	3788							7,37500	1797
7,38333	3192							7,38333	1461
7,39167	2634							7,39167	1169
7,40000	2127							7,40000	921
7,40833	1682							7,40833	714
7,41667	1299							7,41667	545
7,42500	980							7,42500	409
7,43333	717							7,43333	302
7,44167	507							7,44167	221
7,45000	342							7,45000	159
7,45833	216							7,45833	112
7,46667	121							7,46667	77
7,47500	49							7,47500	54
7,48333	-3							7,48333	38
7,49167	-38							7,49167	28
7,50000	-59							7,50000	23
7,50833	-70							7,50833	22
7,51667	-72							7,51667	22
7,52500	-66							7,52500	25
7,53333	-55							7,53333	29
7,54167	-39							7,54167	33
7,55000	-19							7,55000	38
7,55833	1							7,55833	44
7,56667	21							7,56667	50
7,57500	42							7,57500	56
7,58333	66							7,58333	64
7,59167	92							7,59167	74
7,60000	120							7,60000	87
7,60833	151							7,60833	100
7,61667	184							7,61667	114
7,62500	216							7,62500	128
7,63333	244							7,63333	142
7,64167	267							7,64167	157
7,65000	283							7,65000	173
7,65833	295							7,65833	190
7,66667	302							7,66667	209
7,67500	306							7,67500	234
7,68333	308							7,68333	263
7,69167	310							7,69167	295
7,70000	314							7,70000	331
7,70833	322							7,70833	371
7,71667	333							7,71667	415
7,72500	346							7,72500	460
7,73333	362							7,73333	507
7,74167	380							7,74167	554
7,75000	398							7,75000	603
7,75833	417							7,75833	651
7,76667	435							7,76667	696
7,77500	451							7,77500	739
7,78333	466							7,78333	778
7,79167	480							7,79167	812
7,80000	492							7,80000	841
7,80833	504							7,80833	864
7,81667	515							7,81667	880
7,82500	525							7,82500	889
7,83333	535							7,83333	891
7,84167	546							7,84167	887
7,85000	557							7,85000	877
7,85833	567							7,85833	861
7,86667	576							7,86667	841
7,87500	586							7,87500	817
7,88333	597							7,88333	789
7,89167	609							7,89167	760
7,90000	620							7,90000	730
7,90833	632							7,90833	701
7,91667	646							7,91667	673
7,92500	661							7,92500	647
7,93333	680							7,93333	625
7,94167	700							7,94167	605
7,95000	722							7,95000	587
7,95833	746							7,95833	573
7,96667	770							7,96667	563
7,97500	797							7,97500	555
7,98333	827							7,98333	550
7,99167	865							7,99167	548
8,00000	914							8,00000	549
8,00833	974							8,00833	552
8,01667	1050							8,01667	557
8,02500	1143							8,02500	565
8,03333	1254							8,03333	576
8,04167	1383							8,04167	589
8,05000	1525							8,05000	606
8,05833	1676							8,05833	629
8,06667	1834							8,06667	661
8,07500	1997							8,07500	701
8,08333	2160							8,08333	749
8,09167	2321							8,09167	806
8,10000	2472							8,10000	869
8,10833	2610							8,10833	936
8,11667	2731							8,11667	1002
8,12500	2835							8,12500	1065
8,13333	2925							8,13333	1123
8,14167	3004							8,14167	1174
8,15000	3080							8,15000	1219
8,15833	3155							8,15833	1256
8,16667	3228							8,16667	1284
8,17500	3293							8,17500	1301
8,18333	3341							8,18333	1309
8,19167	3365							8,19167	1306
8,20000	3364							8,20000	1293
8,20833	3338							8,20833	1270
8,21667	3294							8,21667	1239
8,22500	3238							8,22500	1203
8,23333	3175							8,23333	1164
8,24167	3108							8,24167	1126
8,25000	3033							8,25000	1091
8,25833	2953							8,25833	1060
8,26667	2870							8,26667	1035
8,27500	2783							8,27500	1019
8,28333	2694							8,28333	1010
8,29167	2606							8,29167	1009
8,30000	2522							8,30000	1019
8,30833	2448							8,30833	1038
8,31667	2384							8,31667	1068
8,32500	2332							8,32500	1106
8,33333	2289							8,33333	1150
8,34167	2256							8,34167	1195
8,35000	2232							8,35000	1239
8,35833	2214							8,35833	1278
8,36667	2200							8,36667	1307
8,37500	2188							8,37500	1326
8,38333	2179							8,38333	1334
8,39167	2170							8,39167	1330
8,40000	2160							8,40000	1315
8,40833	2149							8,40833	1293
8,41667	2138							8,41667	1270
8,42500	2127							8,42500	1249
8,43333	2117							8,43333	1231
8,44167	2107							8,44167	1221
8,45000	2098							8,45000	1218
8,45833	2091							8,45833	1224
8,46667	2087							8,46667	1237
8,47500	2090							8,47500	1256
8,48333	2105							8,48333	1278
8,49167	2136							8,49167	1300
8,50000	2183							8,50000	1320
8,50833	2244							8,50833	1335
8,51667	2311							8,51667	1347
8,52500	2376							8,52500	1356
8,53333	2428							8,53333	1364
8,54167	2461							8,54167	1375
8,55000	2471							8,55000	1393
8,55833	2462							8,55833	1419
8,56667	2441							8,56667	1457
8,57500	2422							8,57500	1507
8,58333	2427							8,58333	1566
8,59167	2484							8,59167	1629
8,60000	2633							8,60000	1689
8,60833	2927							8,60833	1741
8,61667	3423							8,61667	1779
8,62500	4163							8,62500	1799
8,63333	5160							8,63333	1801
8,64167	6373							8,64167	1789
8,65000	7709							8,65000	1767
8,65833	9048							8,65833	1739
8,66667	10277							8,66667	1710
8,67500	11321							8,67500	1682
8,68333	12159							8,68333	1660
8,69167	12817							8,69167	1645
8,70000	13336							8,70000	1633
8,70833	13740							8,70833	1629
8,71667	14015							8,71667	1631
8,72500	14108							8,72500	1641
8,73333	13958							8,73333	1666
8,74167	13521							8,74167	1709
8,75000	12794							8,75000	1779
8,75833	11821							8,75833	1878
8,76667	10679							8,76667	2010
8,77500	9461							8,77500	2171
8,78333	8255							8,78333	2353
8,79167	7132							8,79167	2544
8,80000	6139							8,80000	2732
8,80833	5299							8,80833	2901
8,81667	4613							8,81667	3043
8,82500	4067							8,82500	3149
8,83333	3642							8,83333	3215
8,84167	3315							8,84167	3246
8,85000	3068							8,85000	3250
8,85833	2889							8,85833	3250
8,86667	2771							8,86667	3276
8,87500	2720							8,87500	3375
8,88333	2755							8,88333	3606
8,89167	2910							8,89167	4040
8,90000	3237							8,90000	4751
8,90833	3802							8,90833	5808
8,91667	4679							8,91667	7254
8,92500	5938							8,92500	9099
8,93333	7623							8,93333	11300
8,94167	9745							8,94167	13757
8,95000	12259							8,95000	16330
8,95833	15054							8,95833	18839
8,96667	17961							8,96667	21094
8,97500	20769							8,97500	22907
8,98333	23251							8,98333	24132
8,99167	25189							8,99167	24680
9,00000	26413							9,00000	24526
9,00833	26822							9,00833	23713
9,01667	26401							9,01667	22339
9,02500	25223							9,02500	20538
9,03333	23428							9,03333	18468
9,04167	21206							9,04167	16287
9,05000	18764							9,05000	14127
9,05833	16291							9,05833	12092
9,06667	13944							9,06667	10251
9,07500	11831							9,07500	8646
9,08333	10014							9,08333	7293
9,09167	8507							9,09167	6184
9,10000	7298							9,10000	5300
9,10833	6356							9,10833	4612
9,11667	5642							9,11667	4086
9,12500	5112							9,12500	3690
9,13333	4720							9,13333	3398
9,14167	4427							9,14167	3183
9,15000	4203							9,15000	3027
9,15833	4022							9,15833	2912
9,16667	3869							9,16667	2824
9,17500	3732							9,17500	2758
9,18333	3612							9,18333	2711
9,19167	3511							9,19167	2681
9,20000	3436							9,20000	2667
9,20833	3392							9,20833	2671
9,21667	3385							9,21667	2698
9,22500	3415							9,22500	2752
9,23333	3475							9,23333	2838
9,24167	3550							9,24167	2958
9,25000	3620							9,25000	3109
9,25833	3671							9,25833	3279
9,26667	3695							9,26667	3451
9,27500	3688							9,27500	3607
9,28333	3655							9,28333	3728
9,29167	3604							9,29167	3809
9,30000	3546							9,30000	3858
9,30833	3495							9,30833	3895
9,31667	3463							9,31667	3951
9,32500	3465							9,32500	4055
9,33333	3516							9,33333	4218
9,34167	3639							9,34167	4435
9,35000	3854							9,35000	4678
9,35833	4181							9,35833	4913
9,36667	4632							9,36667	5099
9,37500	5206							9,37500	5207
9,38333	5888							9,38333	5221
9,39167	6638							9,39167	5142
9,40000	7401							9,40000	4988
9,40833	8104							9,40833	4781
9,41667	8672							9,41667	4547
9,42500	9047							9,42500	4314
9,43333	9193							9,43333	4104
9,44167	9105							9,44167	3933
9,45000	8813							9,45000	3813
9,45833	8364							9,45833	3745
9,46667	7821							9,46667	3730
9,47500	7246							9,47500	3762
9,48333	6693							9,48333	3834
9,49167	6200							9,49167	3937
9,50000	5791							9,50000	4067
9,50833	5496							9,50833	4224
9,51667	5396							9,51667	4425
9,52500	5744							9,52500	4713
9,53333	7264							9,53333	5161
9,54167	11641							9,54167	5853
9,55000	22005							9,55000	6852
9,55833	42855							9,55833	8151
9,56667	78744							9,56667	9644
9,57500	131942							9,57500	11147
9,58333	200355							9,58333	12445
9,59167	276901							9,59167	13348
9,60000	350889							9,60000	13745
9,60833	411008							9,60833	13617
9,61667	448602							9,61667	13032
9,62500	459717							9,62500	12118
9,63333	445375							9,63333	11021
9,64167	410428							9,64167	9874
9,65000	361744							9,65000	8784
9,65833	306449							9,65833	7819
9,66667	250676							9,66667	7011
9,67500	198889							9,67500	6369
9,68333	153732							9,68333	5882
9,69167	116313							9,69167	5536
9,70000	86638							9,70000	5319
9,70833	64017							9,70833	5237
9,71667	47389							9,71667	5327
9,72500	35559							9,72500	5644
9,73333	27369							9,73333	6242
9,74167	21804							9,74167	7130
9,75000	18041							9,75000	8249
9,75833	15463							9,75833	9469
9,76667	13648							9,76667	10616
9,77500	12319							9,77500	11522
9,78333	11315							9,78333	12074
9,79167	10537							9,79167	12237
9,80000	9928							9,80000	12050
9,80833	9446							9,80833	11604
9,81667	9053							9,81667	11006
9,82500	8720							9,82500	10357
9,83333	8423							9,83333	9732
9,84167	8149							9,84167	9194
9,85000	7893							9,85000	8791
9,85833	7660							9,85833	8558
9,86667	7457							9,86667	8506
9,87500	7292							9,87500	8613
9,88333	7175							9,88333	8825
9,89167	7110							9,89167	9061
9,90000	7103							9,90000	9243
9,90833	7154							9,90833	9309
9,91667	7262							9,91667	9238
9,92500	7415							9,92500	9056
9,93333	7598							9,93333	8826
9,94167	7789							9,94167	8632
9,95000	7966							9,95000	8546
9,95833	8111							9,95833	8609
9,96667	8214							9,96667	8830
9,97500	8275							9,97500	9289
9,98333	8303							9,98333	10506
9,99167	8313							9,99167	14283
10,00000	8324							10,00000	25016
10,00833	8358							10,00833	50802
10,01667	8438							10,01667	102967
10,02500	8584							10,02500	192807
10,03333	8821							10,03333	325969
10,04167	9162							10,04167	497094
10,05000	9598							10,05000	688338
10,05833	10100							10,05833	873447
10,06667	10614							10,06667	1025449
10,07500	11082							10,07500	1123838
10,08333	11452							10,08333	1158415
10,09167	11691							10,09167	1130093
10,10000	11787							10,10000	1048975
10,10833	11748							10,10833	930732
10,11667	11592							10,11667	792707
10,12500	11344							10,12500	650665
10,13333	11031							10,13333	516746
10,14167	10681							10,14167	398685
10,15000	10319							10,15000	300124
10,15833	9966							10,15833	221534
10,16667	9647							10,16667	161297
10,17500	9402							10,17500	116693
10,18333	9287							10,18333	84647
10,19167	9355							10,19167	62193
10,20000	9637							10,20000	46745
10,20833	10125							10,20833	36227
10,21667	10776							10,21667	29067
10,22500	11528							10,22500	24135
10,23333	12327							10,23333	20663
10,24167	13138							10,24167	18151
10,25000	13925							10,25000	16294
10,25833	14632							10,25833	14927
10,26667	15181							10,26667	13968
10,27500	15479							10,27500	13385
10,28333	15462							10,28333	13149
10,29167	15111							10,29167	13204
10,30000	14467							10,30000	13460
10,30833	13622							10,30833	13799
10,31667	12693							10,31667	14104
10,32500	11799							10,32500	14296
10,33333	11032							10,33333	14361
10,34167	10446							10,34167	14359
10,35000	10053							10,35000	14381
10,35833	9821							10,35833	14503
10,36667	9688							10,36667	14739
10,37500	9584							10,37500	15047
10,38333	9449							10,38333	15356
10,39167	9242							10,39167	15592
10,40000	8952							10,40000	15700
10,40833	8589							10,40833	15652
10,41667	8178							10,41667	15439
10,42500	7750							10,42500	15064
10,43333	7335							10,43333	14540
10,44167	6959							10,44167	13888
10,45000	6635							10,45000	13141
10,45833	6372							10,45833	12349
10,46667	6167							10,46667	11574
10,47500	6014							10,47500	10883
10,48333	5907							10,48333	10342
10,49167	5839							10,49167	10006
10,50000	5802							10,50000	9899
10,50833	5790							10,50833	10013
10,51667	5793							10,51667	10298
10,52500	5807							10,52500	10674
10,53333	5820							10,53333	11048
10,54167	5830							10,54167	11339
10,55000	5831							10,55000	11497
10,55833	5821							10,55833	11543
10,56667	5798							10,56667	11588
10,57500	5764							10,57500	11876
10,58333	5721							10,58333	12786
10,59167	5672							10,59167	14769
10,60000	5622							10,60000	18205
10,60833	5575							10,60833	23209
10,61667	5533							10,61667	29486
10,62500	5497							10,62500	36315
10,63333	5468							10,63333	42716
10,64167	5448							10,64167	47711
10,65000	5437							10,65000	50591
10,65833	5434							10,65833	51070
10,66667	5442							10,66667	49282
10,67500	5462							10,67500	45681
10,68333	5496							10,68333	40891
10,69167	5543							10,69167	35556
10,70000	5598							10,70000	30219
10,70833	5657							10,70833	25275
10,71667	5711							10,71667	20959
10,72500	5752							10,72500	17368
10,73333	5777							10,73333	14502
10,74167	5786							10,74167	12296
10,75000	5779							10,75000	10657
10,75833	5765							10,75833	9478
10,76667	5749							10,76667	8656
10,77500	5739							10,77500	8098
10,78333	5736							10,78333	7728
10,79167	5742							10,79167	7482
10,80000	5758							10,80000	7317
10,80833	5779							10,80833	7202
10,81667	5804							10,81667	7118
10,82500	5832							10,82500	7052
10,83333	5858							10,83333	6997
10,84167	5883							10,84167	6948
10,85000	5905							10,85000	6900
10,85833	5925							10,85833	6850
10,86667	5944							10,86667	6798
10,87500	5964							10,87500	6746
10,88333	5986							10,88333	6701
10,89167	6012							10,89167	6671
10,90000	6043							10,90000	6669
10,90833	6080							10,90833	6704
10,91667	6123							10,91667	6777
10,92500	6172							10,92500	6884
10,93333	6226							10,93333	7010
10,94167	6282							10,94167	7132
10,95000	6337							10,95000	7227
10,95833	6386							10,95833	7280
10,96667	6424							10,96667	7284
10,97500	6445							10,97500	7246
10,98333	6446							10,98333	7177
10,99167	6426							10,99167	7097
11,00000	6391							11,00000	7034
11,00833	6347							11,00833	7031
11,01667	6299							11,01667	7170
11,02500	6255							11,02500	7577
11,03333	6217							11,03333	8415
11,04167	6186							11,04167	9834
11,05000	6159							11,05000	11902
11,05833	6133							11,05833	14534
11,06667	6106							11,06667	17467
11,07500	6077							11,07500	20315
11,08333	6046							11,08333	22666
11,09167	6012							11,09167	24201
11,10000	5979							11,10000	24768
11,10833	5949							11,10833	24397
11,11667	5922							11,11667	23255
11,12500	5897							11,12500	21579
11,13333	5878							11,13333	19619
11,14167	5863							11,14167	17589
11,15000	5853							11,15000	15652
11,15833	5848							11,15833	13914
11,16667	5850							11,16667	12427
11,17500	5861							11,17500	11207
11,18333	5881							11,18333	10240
11,19167	5910							11,19167	9500
11,20000	5944							11,20000	8951
11,20833	5978							11,20833	8561
11,21667	6005							11,21667	8303
11,22500	6024							11,22500	8160
11,23333	6035							11,23333	8125
11,24167	6040							11,24167	8191
11,25000	6043							11,25000	8355
11,25833	6054							11,25833	8616
11,26667	6086							11,26667	8971
11,27500	6165							11,27500	9410
11,28333	6329							11,28333	9915
11,29167	6613							11,29167	10456
11,30000	7041							11,30000	10988
11,30833	7609							11,30833	11458
11,31667	8276							11,31667	11812
11,32500	8979							11,32500	12008
11,33333	9657							11,33333	12025
11,34167	10277							11,34167	11873
11,35000	10837							11,35000	11584
11,35833	11360							11,35833	11211
11,36667	11856							11,36667	10821
11,37500	12308							11,37500	10471
11,38333	12664							11,38333	10203
11,39167	12857							11,39167	10034
11,40000	12829							11,40000	9957
11,40833	12554							11,40833	9944
11,41667	12051							11,41667	9964
11,42500	11377							11,42500	9989
11,43333	10611							11,43333	9999
11,44167	9833							11,44167	9990
11,45000	9111							11,45000	9966
11,45833	8492							11,45833	9932
11,46667	8000							11,46667	9890
11,47500	7639							11,47500	9840
11,48333	7395							11,48333	9781
11,49167	7244							11,49167	9712
11,50000	7156							11,50000	9636
11,50833	7105							11,50833	9563
11,51667	7067							11,51667	9496
11,52500	7027							11,52500	9433
11,53333	6979							11,53333	9370
11,54167	6924							11,54167	9296
11,55000	6867							11,55000	9203
11,55833	6816							11,55833	9082
11,56667	6781							11,56667	8934
11,57500	6767							11,57500	8764
11,58333	6778							11,58333	8580
11,59167	6811							11,59167	8396
11,60000	6862							11,60000	8220
11,60833	6923							11,60833	8060
11,61667	6981							11,61667	7920
11,62500	7024							11,62500	7801
11,63333	7046							11,63333	7704
11,64167	7045							11,64167	7630
11,65000	7023							11,65000	7585
11,65833	6985							11,65833	7581
11,66667	6939							11,66667	7629
11,67500	6894							11,67500	7739
11,68333	6855							11,68333	7917
11,69167	6825							11,69167	8158
11,70000	6807							11,70000	8443
11,70833	6799							11,70833	8747
11,71667	6801							11,71667	9041
11,72500	6811							11,72500	9300
11,73333	6826							11,73333	9507
11,74167	6844							11,74167	9666
11,75000	6861							11,75000	9795
11,75833	6874							11,75833	9927
11,76667	6883							11,76667	10104
11,77500	6889							11,77500	10362
11,78333	6890							11,78333	10723
11,79167	6890							11,79167	11191
11,80000	6891							11,80000	11746
11,80833	6895							11,80833	12354
11,81667	6904							11,81667	12966
11,82500	6920							11,82500	13525
11,83333	6943							11,83333	13984
11,84167	6976							11,84167	14307
11,85000	7022							11,85000	14477
11,85833	7080							11,85833	14497
11,86667	7151							11,86667	14389
11,87500	7232							11,87500	14183
11,88333	7320							11,88333	13913
11,89167	7406							11,89167	13609
11,90000	7482							11,90000	13298
11,90833	7539							11,90833	12999
11,91667	7575							11,91667	12724
11,92500	7593							11,92500	12487
11,93333	7598							11,93333	12305
11,94167	7597							11,94167	12205
11,95000	7595							11,95000	12226
11,95833	7595							11,95833	12409
11,96667	7600							11,96667	12785
11,97500	7605							11,97500	13356
11,98333	7606							11,98333	14083
11,99167	7603							11,99167	14886
12,00000	7592							12,00000	15656
12,00833	7576							12,00833	16280
12,01667	7560							12,01667	16670
12,02500	7546							12,02500	16781
12,03333	7543							12,03333	16612
12,04167	7553							12,04167	16209
12,05000	7577							12,05000	15643
12,05833	7613							12,05833	14995
12,06667	7655							12,06667	14331
12,07500	7698							12,07500	13702
12,08333	7736							12,08333	13137
12,09167	7762							12,09167	12648
12,10000	7776							12,10000	12237
12,10833	7779							12,10833	11905
12,11667	7770							12,11667	11650
12,12500	7753							12,12500	11466
12,13333	7734							12,13333	11347
12,14167	7717							12,14167	11279
12,15000	7707							12,15000	11247
12,15833	7703							12,15833	11231
12,16667	7705							12,16667	11220
12,17500	7710							12,17500	11207
12,18333	7715							12,18333	11187
12,19167	7715							12,19167	11160
12,20000	7708							12,20000	11129
12,20833	7696							12,20833	11095
12,21667	7682							12,21667	11058
12,22500	7668							12,22500	11020
12,23333	7661							12,23333	10980
12,24167	7663							12,24167	10938
12,25000	7676							12,25000	10890
12,25833	7695							12,25833	10837
12,26667	7721							12,26667	10777
12,27500	7751							12,27500	10709
12,28333	7780							12,28333	10631
12,29167	7806							12,29167	10549
12,30000	7824							12,30000	10472
12,30833	7832							12,30833	10410
12,31667	7831							12,31667	10375
12,32500	7823							12,32500	10377
12,33333	7807							12,33333	10426
12,34167	7790							12,34167	10534
12,35000	7772							12,35000	10722
12,35833	7756							12,35833	11021
12,36667	7745							12,36667	11461
12,37500	7739							12,37500	12060
12,38333	7738							12,38333	12803
12,39167	7744							12,39167	13630
12,40000	7757							12,40000	14445
12,40833	7775							12,40833	15140
12,41667	7797							12,41667	15638
12,42500	7822							12,42500	15914
12,43333	7849							12,43333	16004
12,44167	7881							12,44167	15978
12,45000	7914							12,45000	15910
12,45833	7950							12,45833	15839
12,46667	7994							12,46667	15762
12,47500	8049							12,47500	15637
12,48333	8124							12,48333	15410
12,49167	8219							12,49167	15042
12,50000	8338							12,50000	14525
12,50833	8475							12,50833	13884
12,51667	8617							12,51667	13170
12,52500	8750							12,52500	12442
12,53333	8862							12,53333	11759
12,54167	8940							12,54167	11159
12,55000	8980							12,55000	10668
12,55833	8985							12,55833	10291
12,56667	8960							12,56667	10026
12,57500	8914							12,57500	9862
12,58333	8856							12,58333	9788
12,59167	8792							12,59167	9796
12,60000	8728							12,60000	9878
12,60833	8669							12,60833	10027
12,61667	8616							12,61667	10237
12,62500	8571							12,62500	10507
12,63333	8534							12,63333	10836
12,64167	8506							12,64167	11225
12,65000	8485							12,65000	11666
12,65833	8471							12,65833	12131
12,66667	8463							12,66667	12577
12,67500	8458							12,67500	12957
12,68333	8457							12,68333	13231
12,69167	8458							12,69167	13390
12,70000	8461							12,70000	13484
12,70833	8465							12,70833	13634
12,71667	8469							12,71667	14032
12,72500	8472							12,72500	14926
12,73333	8472							12,73333	16542
12,74167	8473							12,74167	18998
12,75000	8476							12,75000	22226
12,75833	8482							12,75833	25939
12,76667	8491							12,76667	29696
12,77500	8502							12,77500	33029
12,78333	8514							12,78333	35576
12,79167	8530							12,79167	37178
12,80000	8547							12,80000	37902
12,80833	8566							12,80833	37977
12,81667	8586							12,81667	37698
12,82500	8606							12,82500	37321
12,83333	8627							12,83333	36990
12,84167	8650							12,84167	36722
12,85000	8675							12,85000	36433
12,85833	8701							12,85833	35990
12,86667	8729							12,86667	35275
12,87500	8757							12,87500	34224
12,88333	8785							12,88333	32850
12,89167	8812							12,89167	31245
12,90000	8837							12,90000	29562
12,90833	8861							12,90833	27994
12,91667	8882							12,91667	26739
12,92500	8901							12,92500	25942
12,93333	8919							12,93333	25667
12,94167	8935							12,94167	25864
12,95000	8949							12,95000	26392
12,95833	8964							12,95833	27057
12,96667	8980							12,96667	27662
12,97500	8997							12,97500	28051
12,98333	9016							12,98333	28125
12,99167	9033							12,99167	27850
13,00000	9052							13,00000	27243
13,00833	9072							13,00833	26372
13,01667	9092							13,01667	25337
13,02500	9113							13,02500	24267
13,03333	9135							13,03333	23296
13,04167	9159							13,04167	22541
13,05000	9185							13,05000	22074
13,05833	9214							13,05833	21906
13,06667	9243							13,06667	21981
13,07500	9273							13,07500	22186
13,08333	9302							13,08333	22384
13,09167	9330							13,09167	22447
13,10000	9354							13,10000	22282
13,10833	9376							13,10833	21853
13,11667	9394							13,11667	21180
13,12500	9411							13,12500	20326
13,13333	9429							13,13333	19375
13,14167	9448							13,14167	18414
13,15000	9470							13,15000	17517
13,15833	9501							13,15833	16730
13,16667	9545							13,16667	16072
13,17500	9606							13,17500	15537
13,18333	9689							13,18333	15107
13,19167	9798							13,19167	14754
13,20000	9931							13,20000	14454
13,20833	10078							13,20833	14188
13,21667	10222							13,21667	13945
13,22500	10346							13,22500	13723
13,23333	10434							13,23333	13521
13,24167	10477							13,24167	13342
13,25000	10475							13,25000	13186
13,25833	10438							13,25833	13053
13,26667	10374							13,26667	12943
13,27500	10295							13,27500	12862
13,28333	10216							13,28333	12812
13,29167	10145							13,29167	12798
13,30000	10086							13,30000	12822
13,30833	10043							13,30833	12881
13,31667	10015							13,31667	12969
13,32500	10002							13,32500	13072
13,33333	10002							13,33333	13175
13,34167	10011							13,34167	13260
13,35000	10026							13,35000	13315
13,35833	10049							13,35833	13334
13,36667	10073							13,36667	13322
13,37500	10101							13,37500	13293
13,38333	10132							13,38333	13268
13,39167	10166							13,39167	13275
13,40000	10199							13,40000	13343
13,40833	10232							13,40833	13497
13,41667	10264							13,41667	13743
13,42500	10296							13,42500	14061
13,43333	10325							13,43333	14404
13,44167	10352							13,44167	14706
13,45000	10378							13,45000	14898
13,45833	10401							13,45833	14934
13,46667	10423							13,46667	14799
13,47500	10443							13,47500	14513
13,48333	10464							13,48333	14120
13,49167	10483							13,49167	13676
13,50000	10502							13,50000	13234
13,50833	10521							13,50833	12836
13,51667	10543							13,51667	12503
13,52500	10567							13,52500	12242
13,53333	10594							13,53333	12048
13,54167	10626							13,54167	11911
13,55000	10664							13,55000	11818
13,55833	10706							13,55833	11754
13,56667	10752							13,56667	11710
13,57500	10801							13,57500	11678
13,58333	10854							13,58333	11651
13,59167	10908							13,59167	11624
13,60000	10960							13,60000	11599
13,60833	11009							13,60833	11579
13,61667	11057							13,61667	11568
13,62500	11102							13,62500	11570
13,63333	11144							13,63333	11588
13,64167	11183							13,64167	11619
13,65000	11219							13,65000	11656
13,65833	11252							13,65833	11688
13,66667	11281							13,66667	11710
13,67500	11307							13,67500	11715
13,68333	11330							13,68333	11703
13,69167	11350							13,69167	11676
13,70000	11367							13,70000	11642
13,70833	11380							13,70833	11609
13,71667	11388							13,71667	11588
13,72500	11391							13,72500	11592
13,73333	11392							13,73333	11633
13,74167	11389							13,74167	11725
13,75000	11383							13,75000	11879
13,75833	11375							13,75833	12099
13,76667	11366							13,76667	12377
13,77500	11356							13,77500	12696
13,78333	11345							13,78333	13030
13,79167	11337							13,79167	13346
13,80000	11329							13,80000	13606
13,80833	11322							13,80833	13781
13,81667	11316							13,81667	13854
13,82500	11313							13,82500	13819
13,83333	11311							13,83333	13684
13,84167	11311							13,84167	13470
13,85000	11312							13,85000	13202
13,85833	11312							13,85833	12911
13,86667	11310							13,86667	12622
13,87500	11309							13,87500	12355
13,88333	11306							13,88333	12125
13,89167	11304							13,89167	11935
13,90000	11301							13,90000	11785
13,90833	11299							13,90833	11670
13,91667	11299							13,91667	11584
13,92500	11302							13,92500	11517
13,93333	11306							13,93333	11465
13,94167	11311							13,94167	11426
13,95000	11318							13,95000	11398
13,95833	11327							13,95833	11381
13,96667	11338							13,96667	11375
13,97500	11350							13,97500	11378
13,98333	11363							13,98333	11385
13,99167	11377							13,99167	11390
14,00000	11389							14,00000	11389
14,00833	11401							14,00833	11376
14,01667	11412							14,01667	11352
14,02500	11423							14,02500	11320
14,03333	11435							14,03333	11282
14,04167	11447							14,04167	11246
14,05000	11460							14,05000	11219
14,05833	11474							14,05833	11204
14,06667	11486							14,06667	11209
14,07500	11499							14,07500	11237
14,08333	11511							14,08333	11286
14,09167	11523							14,09167	11348
14,10000	11537							14,10000	11412
14,10833	11552							14,10833	11467
14,11667	11567							14,11667	11500
14,12500	11582							14,12500	11505
14,13333	11598							14,13333	11487
14,14167	11611							14,14167	11451
14,15000	11624							14,15000	11408
14,15833	11635							14,15833	11368
14,16667	11644							14,16667	11341
14,17500	11651							14,17500	11330
14,18333	11657							14,18333	11335
14,19167	11662							14,19167	11350
14,20000	11666							14,20000	11369
14,20833	11667							14,20833	11387
14,21667	11668							14,21667	11399
14,22500	11668							14,22500	11406
14,23333	11669							14,23333	11407
14,24167	11672							14,24167	11403
14,25000	11674							14,25000	11398
14,25833	11678							14,25833	11394
14,26667	11683							14,26667	11392
14,27500	11690							14,27500	11394
14,28333	11697							14,28333	11399
14,29167	11704							14,29167	11409
14,30000	11713							14,30000	11424
14,30833	11720							14,30833	11446
14,31667	11725							14,31667	11471
14,32500	11728							14,32500	11499
14,33333	11730							14,33333	11532
14,34167	11732							14,34167	11567
14,35000	11735							14,35000	11604
14,35833	11738							14,35833	11641
14,36667	11742							14,36667	11677
14,37500	11748							14,37500	11714
14,38333	11756							14,38333	11754
14,39167	11767							14,39167	11802
14,40000	11783							14,40000	11867
14,40833	11805							14,40833	11955
14,41667	11835							14,41667	12069
14,42500	11873							14,42500	12207
14,43333	11920							14,43333	12365
14,44167	11972							14,44167	12532
14,45000	12022							14,45000	12690
14,45833	12067							14,45833	12826
14,46667	12099							14,46667	12927
14,47500	12118							14,47500	12984
14,48333	12123							14,48333	12994
14,49167	12114							14,49167	12960
14,50000	12094							14,50000	12890
14,50833	12069							14,50833	12790
14,51667	12042							14,51667	12672
14,52500	12017							14,52500	12545
14,53333	11996							14,53333	12417
14,54167	11979							14,54167	12292
14,55000	11969							14,55000	12172
14,55833	11965							14,55833	12061
14,56667	11966							14,56667	11960
14,57500	11972							14,57500	11873
14,58333	11982							14,58333	11798
14,59167	11994							14,59167	11739
14,60000	12008							14,60000	11694
14,60833	12023							14,60833	11663
14,61667	12039							14,61667	11645
14,62500	12058							14,62500	11634
14,63333	12080							14,63333	11629
14,64167	12102							14,64167	11626
14,65000	12124							14,65000	11622
14,65833	12145							14,65833	11615
14,66667	12164							14,66667	11603
14,67500	12180							14,67500	11589
14,68333	12194							14,68333	11568
14,69167	12209							14,69167	11541
14,70000	12220							14,70000	11509
14,70833	12228							14,70833	11470
14,71667	12234							14,71667	11422
14,72500	12236							14,72500	11365
14,73333	12233							14,73333	11302
14,74167	12224							14,74167	11234
14,75000	12210							14,75000	11160
14,75833	12193							14,75833	11083
14,76667	12170							14,76667	11008
14,77500	12141							14,77500	10936
14,78333	12107							14,78333	10869
14,79167	12067							14,79167	10807
14,80000	12021							14,80000	10749
14,80833	11968							14,80833	10697
14,81667	11911							14,81667	10650
14,82500	11850							14,82500	10604
14,83333	11786							14,83333	10558
14,84167	11720							14,84167	10511
14,85000	11653							14,85000	10461
14,85833	11583							14,85833	10409
14,86667	11511							14,86667	10354
14,87500	11436							14,87500	10299
14,88333	11360							14,88333	10242
14,89167	11284							14,89167	10183
14,90000	11209							14,90000	10120
14,90833	11134							14,90833	10057
14,91667	11057							14,91667	9994
14,92500	10979							14,92500	9930
14,93333	10901							14,93333	9865
14,94167	10825							14,94167	9800
14,95000	10748							14,95000	9734
14,95833	10672							14,95833	9668
14,96667	10595							14,96667	9602
14,97500	10517							14,97500	9535
14,98333	10438							14,98333	9466
14,99167	10357							14,99167	9396
15,00000	10276							15,00000	9326

## Sheet: Figure 2d
Figure 2d	Molecular properties per SEL
SEL1										SEL2									SEL3
	Product SMILES	Hydrogen Bond Acceptors	Hydrogen Bond Donors	Topological Polar Surface Area	Molecular Weight	XLogP				Product SMILES	Hydrogen Bond Acceptors	Hydrogen Bond Donors	Topological Polar Surface Area	Molecular Weight	XLogP				Product SMILES	Hydrogen Bond Acceptors	Hydrogen Bond Donors	Topological Polar Surface Area	Molecular Weight	XLogP
1	CC(=O)N/C(=C\c1ccccc1)C(=O)NCC(=O)NCC(N)=O	8	4	130.39	318.133	-0.896				NC(=O)C(Cc1ccc(O)c(O)c1)NC(=O)c1ccc2c(c1)nc(C1CC=CCC1)n2CCN1CCCCC1	6	4	133.71	531.285	3.35				NC(=O)[C@H](Cc1ccc(O)c(O)c1)NC(=O)Cc1ccc(-c2ccc(-c3ccccc3)cc2)cc1	4	4	112.65	466.189	5.093
2	CC(=O)N1CCC(C(=O)NCC(=O)NCC(N)=O)CC1	8	3	121.6	284.148	-2.616				NC(=O)C(Cc1ccc(O)c(O)c1)NC(=O)c1ccc2c(c1)nc(-c1ccccc1)n2CCN1CCCCC1	6	4	133.71	527.253	3.67				NC(=O)[C@H](Cc1ccc(O)c(O)c1)NC(=O)Cc1ccc(-c2ccc(O)c(Cl)c2)cc1	4	5	132.88	440.114	3.369
3	NC(=O)CNC(=O)CNC(=O)C(=O)c1ccccc1	7	3	118.36	263.091	-1.133				NC(=O)C(Cc1ccc(O)c(O)c1)NC(=O)c1ccc2c(c1)nc(-c1cccc(O)c1)n2CCN1CCCCC1	6	5	153.94	543.248	3.264				NC(=O)[C@H](Cc1ccc(O)c(O)c1)NC(=O)Cc1ccc(-c2ccc(F)c(Cl)c2)cc1	4	4	112.65	442.11	3.936
4	NC(=O)CNC(=O)CNC(=O)[C@@H]1C[C@@H](O)CN1	8	5	133.55	244.117	-3.17				CCOc1ccc(-c2nc3cc(C(=O)NC(Cc4ccc(O)c(O)c4)C(N)=O)ccc3n2CCN2CCCCC2)cc1	6	4	142.94	571.279	4.008				NC(=O)[C@H](Cc1ccc(O)c(O)c1)NC(=O)Cc1ccc(-c2ccc(CCC(=O)O)cc2)cc1	6	5	149.95	462.179	2.749
5	CC(=O)Oc1ccc(C(=O)NCC(=O)NCC(N)=O)cc1	7	3	127.59	293.101	-0.962				C/C(=C\c1ccccc1)c1nc2cc(C(=O)NC(Cc3ccc(O)c(O)c3)C(N)=O)ccc2n1CCN1CCCCC1	6	4	133.71	567.285	4.123				NC(=O)[C@H](Cc1ccc(O)c(O)c1)NC(=O)Cc1ccc(-c2cccc(Cl)c2)cc1	4	4	112.65	424.119	3.775
6	NC(=O)CNC(=O)CNC(=O)c1ccc(Br)cc1	6	3	101.29	313.006	0.051				NC(=O)C(Cc1ccc(O)c(O)c1)NC(=O)c1ccc2c(c1)nc(-c1ccc(N3CCCCC3)cc1)n2CCN1CCCCC1	7	4	136.95	610.327	4.863				NC(=O)[C@H](Cc1ccc(O)c(O)c1)NC(=O)Cc1ccc(-c2ccccc2Cl)cc1	4	4	112.65	424.119	3.775
7	NC(=O)CNC(=O)CNC(=O)c1cc(Br)ccc1Cl	6	3	101.29	346.967	0.673				Cc1ccc(-c2nc3cc(C(=O)NC(Cc4ccc(O)c(O)c4)C(N)=O)ccc3n2CCN2CCCCC2)cc1	6	4	133.71	541.269	4.107				NC(=O)[C@H](Cc1ccc(O)c(O)c1)NC(=O)Cc1ccc(-c2ccc(Cl)cc2)cc1	4	4	112.65	424.119	3.775
8	NC(=O)CNC(=O)CNC(=O)CCc1ccc(Br)cc1	6	3	101.29	341.038	0.032				N#Cc1ccc(-c2nc3cc(C(=O)NC(Cc4ccc(O)c(O)c4)C(N)=O)ccc3n2CCN2CCCCC2)cc1	7	4	157.5	552.249	3.393				N#Cc1ccc(-c2ccc(CC(=O)N[C@@H](Cc3ccc(O)c(O)c3)C(N)=O)cc2)cc1	5	4	136.44	415.153	2.876
9	NC(=O)CNC(=O)CNC(=O)Cc1ccccc1Br	6	3	101.29	327.022	-0.137				NC(=O)C(Cc1ccc(O)c(O)c1)NC(=O)c1ccc2c(c1)nc(-c1ccc(Br)cc1)n2CCN1CCCCC1	6	4	133.71	605.164	4.468				NC(=O)[C@H](Cc1ccc(O)c(O)c1)NC(=O)Cc1ccc(-c2ccc(Cl)c(Cl)c2)cc1	4	4	112.65	458.08	4.397
10	CC(C)(C)c1ccc(C(=O)NCC(=O)NCC(N)=O)cc1	6	3	101.29	291.158	1.07				COc1cncc(-c2nc3cc(C(=O)NC(Cc4ccc(O)c(O)c4)C(N)=O)ccc3n2CCN2CCCCC2)c1	7	4	155.83	558.259	2.333				NC(=O)[C@H](Cc1ccc(O)c(O)c1)NC(=O)Cc1ccc(-c2ccc(Cl)cc2Cl)cc1	4	4	112.65	458.08	4.397
11	NC(=O)CNC(=O)CNC(=O)CCC(=O)c1ccc(Br)cc1	7	3	118.36	369.032	-0.317				Cn1cccc1-c1nc2cc(C(=O)NC(Cc3ccc(O)c(O)c3)C(N)=O)ccc2n1CCN1CCCCC1	6	4	138.64	530.264	2.784				NC(=O)[C@H](Cc1ccc(O)c(O)c1)NC(=O)Cc1ccc(-c2cc(Cl)cc(Cl)c2)cc1	4	4	112.65	458.08	4.397
12	COc1cc(C(=O)NCC(=O)NCC(N)=O)cc(OC)c1Br	6	3	119.75	373.027	-0.119				COc1ccc(-c2nc3cc(C(=O)NC(Cc4ccc(O)c(O)c4)C(N)=O)ccc3n2CCN2CCCCC2)cc1OC	6	4	152.17	587.274	3.5				NC(=O)[C@H](Cc1ccc(O)c(O)c1)NC(=O)Cc1ccc(-c2ccc(F)c(F)c2)cc1	4	4	112.65	426.139	3.475
13	NC(=O)CNC(=O)CNC(=O)CCCCl	6	3	101.29	235.072	-1.511				COc1cc(-c2nc3cc(C(=O)NC(Cc4ccc(O)c(O)c4)C(N)=O)ccc3n2CCN2CCCCC2)ccc1O	6	5	163.17	573.259	3.179				NC(=O)[C@H](Cc1ccc(O)c(O)c1)NC(=O)Cc1ccc(-c2cc(F)cc(F)c2)cc1	4	4	112.65	426.139	3.475
14	NC(=O)CNC(=O)CNC(=O)CCC(=O)c1ccc(Cl)cc1	7	3	118.36	325.083	-0.493				NC(=O)C(Cc1ccc(O)c(O)c1)NC(=O)c1ccc2c(c1)nc(-c1ccc(O)cc1)n2CCN1CCCCC1	6	5	153.94	543.248	3.264				COc1ccc(-c2ccc(CC(=O)N[C@@H](Cc3ccc(O)c(O)c3)C(N)=O)cc2)cc1OC	4	4	131.11	450.179	2.983
15	NC(=O)CNC(=O)CNC(=O)CCc1ccc(B(O)O)cc1	8	5	141.75	307.134	-1.741				COc1ccc(-c2nc3cc(C(=O)NC(Cc4ccc(O)c(O)c4)C(N)=O)ccc3n2CCN2CCCCC2)cc1	6	4	142.94	557.264	3.585				COc1ccc(-c2ccc(CC(=O)N[C@@H](Cc3ccc(O)c(O)c3)C(N)=O)cc2)c(OC)c1	4	4	131.11	450.179	2.983
16	NC(=O)CNC(=O)CNC(=O)c1ccc(F)c(Cl)c1	6	3	101.29	287.047	0.036				NC(=O)C(Cc1ccc(O)c(O)c1)NC(=O)c1ccc2c(c1)nc(-c1ccc(O)c(O)c1)n2CCN1CCCCC1	6	6	174.17	559.243	3.287				NC(=O)[C@H](Cc1ccc(O)c(O)c1)NC(=O)Cc1ccc(-c2ccc(F)cc2)cc1	4	4	112.65	408.149	3.314
17	NC(=O)CNC(=O)CNC(=O)c1cccc(Cl)c1	6	3	101.29	269.057	-0.125				NC(=O)C(Cc1ccc(O)c(O)c1)NC(=O)c1ccc2c(c1)nc(-c1ccc(F)nc1F)n2CCN1CCCCC1	7	4	146.6	564.23	2.918				NC(=O)[C@H](Cc1ccc(O)c(O)c1)NC(=O)Cc1ccc(-c2cccc(F)c2)cc1	4	4	112.65	408.149	3.314
18	Cc1cccc(Cl)c1C(=O)NCC(=O)NCC(N)=O	6	3	101.29	283.072	0.312				CC(Cc1nc2cc(C(=O)NC(Cc3ccc(O)c(O)c3)C(N)=O)ccc2n1CCN1CCCCC1)c1ccccc1	6	4	133.71	569.3	4.155				NC(=O)[C@H](Cc1ccc(O)c(O)c1)NC(=O)Cc1ccc(-c2ccccc2F)cc1	4	4	112.65	408.149	3.314
19	CCCC(=O)NCC(=O)NCC(N)=O	6	3	101.29	201.111	-1.642				Cn1cc(Cl)c(-c2nc3cc(C(=O)NC(Cc4ccc(O)c(O)c4)C(N)=O)ccc3n2CCN2CCCCC2)n1	7	4	151.53	565.22	2.74				NC(=O)[C@H](Cc1ccc(O)c(O)c1)NC(=O)Cc1ccc(-c2cccc(O)c2)cc1	4	5	132.88	406.153	2.747
20	N#Cc1ccc(C(=O)NCC(=O)NCC(N)=O)cc1	7	3	125.08	260.091	-1.024				Cc1cc(-c2nc3cc(C(=O)NC(Cc4ccc(O)c(O)c4)C(N)=O)ccc3n2CCN2CCCCC2)cnc1Cl	7	4	146.6	576.225	3.355				NC(=O)[C@H](Cc1ccc(O)c(O)c1)NC(=O)Cc1ccc(-c2ccc(O)cc2)cc1	4	5	132.88	406.153	2.747
21	N#CCC(=O)NCC(=O)NCC(N)=O	7	3	125.08	198.075	-3.152				Cc1ccc(-c2nc3cc(C(=O)NC(Cc4ccc(O)c(O)c4)C(N)=O)ccc3n2CCN2CCCCC2)cc1F	6	4	133.71	559.259	4.057				CC(C)Oc1ccc(-c2ccc(CC(=O)N[C@@H](Cc3ccc(O)c(O)c3)C(N)=O)cc2)cc1	4	4	121.88	448.2	3.951
22	NC(=O)CNC(=O)CNC(=O)c1c(Cl)cccc1Cl	6	3	101.29	303.018	0.497				CC1(C)[C@H]2CC=C(c3nc4cc(C(=O)NC(Cc5ccc(O)c(O)c5)C(N)=O)ccc4n3CCN3CCCCC3)[C@@H]1C2	6	4	133.71	571.316	4.755				COC(=O)c1cccc(-c2ccc(CC(=O)N[C@@H](Cc3ccc(O)c(O)c3)C(N)=O)cc2)c1	6	4	138.95	448.163	3.089
23	NC(=O)CNC(=O)CNC(=O)Cc1ccc(Cl)c(Cl)c1	6	3	101.29	317.033	0.309				COc1ccc(/C=C/c2nc3cc(C(=O)NC(Cc4ccc(O)c(O)c4)C(N)=O)ccc3n2CCN2CCCCC2)cc1	6	4	142.94	583.279	3.857				COC(=O)c1ccc(-c2ccc(CC(=O)N[C@@H](Cc3ccc(O)c(O)c3)C(N)=O)cc2)cc1	6	4	138.95	448.163	3.089
24	NCC(=O)NCC(N)=O	5	3	98.21	131.069	-2.74				NC(=O)C(Cc1ccc(O)c(O)c1)NC(=O)c1ccc2c(c1)nc(C1CCCCC1)n2CCN1CCCCC1	6	4	133.71	533.3	3.866				COC(=O)c1ccccc1-c1ccc(CC(=O)N[C@@H](Cc2ccc(O)c(O)c2)C(N)=O)cc1	6	4	138.95	448.163	3.089
25	CN(C)c1cccc(C(=O)NCC(=O)NCC(N)=O)c1	7	3	104.53	278.138	-0.538				NC(=O)C(Cc1ccc(O)c(O)c1)NC(=O)c1ccc2c(c1)nc(-c1cccc(F)n1)n2CCN1CCCCC1	7	4	146.6	546.239	2.757				COc1ccccc1-c1ccc(CC(=O)N[C@@H](Cc2ccc(O)c(O)c2)C(N)=O)cc1	4	4	121.88	420.169	3.068
26	COc1cc(C)c(C(=O)NCC(=O)NCC(N)=O)cc1OC	6	3	119.75	309.132	-0.748				NC(=O)C(Cc1ccc(O)c(O)c1)NC(=O)c1ccc2c(c1)nc(-c1ccc(Cl)o1)n2CCN1CCCCC1	6	4	146.85	551.194	3.002				COc1cccc(-c2ccc(CC(=O)N[C@@H](Cc3ccc(O)c(O)c3)C(N)=O)cc2)c1	4	4	121.88	420.169	3.068
27	NC(=O)CNC(=O)CNC(=O)C(c1ccccc1)c1ccccc1	6	3	101.29	325.143	0.732				NC(=O)C(Cc1ccc(O)c(O)c1)NC(=O)c1ccc2c(c1)nc(C1CCN(Cc3ccccc3)CC1)n2CCN1CCCCC1	7	4	136.95	624.342	3.722				COc1ccc(-c2ccc(CC(=O)N[C@@H](Cc3ccc(O)c(O)c3)C(N)=O)cc2)cc1	4	4	121.88	420.169	3.068
28	CN(C)Cc1ccc(C(=O)NCC(=O)NCC(N)=O)cc1	7	3	104.53	292.154	-0.996				NC(=O)C(Cc1ccc(O)c(O)c1)NC(=O)c1ccc2c(c1)nc(-c1cncc3ccccc13)n2CCN1CCCCC1	7	4	146.6	578.264	3.684				NC(=O)[C@H](Cc1ccc(O)c(O)c1)NC(=O)Cc1ccc(-c2ccccc2[N+](=O)[O-])cc1	4	4	155.79	435.143	3.045
29	CCc1ccc(C(=O)NCC(=O)NCC(N)=O)cc1	6	3	101.29	263.127	0.154				CCc1ccc(-c2nc3cc(C(=O)NC(Cc4ccc(O)c(O)c4)C(N)=O)ccc3n2CCN2CCCCC2)o1	6	4	146.85	545.264	2.859				NC(=O)[C@H](Cc1ccc(O)c(O)c1)NC(=O)Cc1ccc(-c2ccc([N+](=O)[O-])cc2)cc1	4	4	155.79	435.143	3.045
30	NC(=O)CNC(=O)CNC(=O)c1cccc(F)c1	6	3	101.29	253.086	-0.586				COc1cc(F)c(-c2nc3cc(C(=O)NC(Cc4ccc(O)c(O)c4)C(N)=O)ccc3n2CCN2CCCCC2)c(F)c1	6	4	142.94	593.245	3.907				NC(=O)[C@H](Cc1ccc(O)c(O)c1)NC(=O)Cc1ccc(-c2cccc([N+](=O)[O-])c2)cc1	4	4	155.79	435.143	3.045
31	NC(=O)CNC(=O)CNC(=O)Cc1ccc(F)cc1	6	3	101.29	267.102	-0.774				Cc1c(-c2nc3cc(C(=O)NC(Cc4ccc(O)c(O)c4)C(N)=O)ccc3n2CCN2CCCCC2)cnn1C	7	4	151.53	545.275	2.399				NC(=O)[C@H](Cc1ccc(O)c(O)c1)NC(=O)Cc1ccc(-c2ccccc2)cc1	4	4	112.65	390.158	3.153
32	NC(=O)CNC(=O)CNC(=O)c1ccc(N=C(N)N)cc1	9	5	165.69	292.128	-2.163				NC(=O)C(Cc1ccc(O)c(O)c1)NC(=O)c1ccc2c(c1)nc(C#Cc1ccccc1)n2CCN1CCCCC1	6	4	133.71	551.253	4.33				Cc1ccccc1-c1ccc(CC(=O)N[C@@H](Cc2ccc(O)c(O)c2)C(N)=O)cc1	4	4	112.65	404.174	3.59
33	CCCCCC(=O)NCC(=O)NCC(N)=O	6	3	101.29	229.143	-0.504				Cn1ccc(-c2nc3cc(C(=O)NC(Cc4ccc(O)c(O)c4)C(N)=O)ccc3n2CCN2CCCCC2)n1	7	4	151.53	531.259	2.163				Cc1cccc(-c2ccc(CC(=O)N[C@@H](Cc3ccc(O)c(O)c3)C(N)=O)cc2)c1	4	4	112.65	404.174	3.59
34	NC(=O)CNC(=O)CNC(=O)c1cccc(O)c1	6	4	121.52	251.091	-1.153				Cc1ccc(Cl)c(-c2nc3cc(C(=O)NC(Cc4ccc(O)c(O)c4)C(N)=O)ccc3n2CCN2CCCCC2)c1F	6	4	133.71	593.221	4.679				Cc1ccc(-c2ccc(CC(=O)N[C@@H](Cc3ccc(O)c(O)c3)C(N)=O)cc2)cc1	4	4	112.65	404.174	3.59
35	NC(=O)CNC(=O)CNC(=O)c1ccc(I)cc1	6	3	101.29	360.992	0.321				COc1cccc(Cl)c1-c1nc2cc(C(=O)NC(Cc3ccc(O)c(O)c3)C(N)=O)ccc2n1CCN1CCCCC1	6	4	142.94	591.225	4.207				NC(=O)[C@H](Cc1ccc(O)c(O)c1)NC(=O)Cc1ccc(-c2ccc(OC(F)(F)F)cc2)cc1	4	4	121.88	474.14	4.32
36	CC(C)Oc1ccc(C(=O)NCC(=O)NCC(N)=O)cc1	6	3	110.52	293.138	0.051				CCc1cccc(-c2nc3cc(C(=O)NC(Cc4ccc(O)c(O)c4)C(N)=O)ccc3n2CCN2CCCCC2)c1	6	4	133.71	555.285	4.571				COc1ccc(-c2ccc(CC(=O)N[C@@H](Cc3ccc(O)c(O)c3)C(N)=O)cc2)c(Cl)c1	4	4	121.88	454.13	3.69
37	NC(=O)CNC(=O)CNC(=O)Cc1ccccc1I	6	3	101.29	375.008	0.133				C=CCOc1ccc(-c2nc3cc(C(=O)NC(Cc4ccc(O)c(O)c4)C(N)=O)ccc3n2CCN2CCCCC2)cc1	6	4	142.94	583.279	4.2				CC(C)Oc1ccccc1-c1ccc(CC(=O)N[C@@H](Cc2ccc(O)c(O)c2)C(N)=O)cc1	4	4	121.88	448.2	3.951
38	COc1cccc(CC(=O)NCC(=O)NCC(N)=O)c1	6	3	110.52	279.122	-1.02				NC(=O)C(Cc1ccc(O)c(O)c1)NC(=O)c1ccc2c(c1)nc(CCCCO)n2CCN1CCCCC1	7	5	153.94	523.279	1.79				NC(=O)[C@H](Cc1ccc(O)c(O)c1)NC(=O)Cc1ccc(-c2ccccc2OC(F)(F)F)cc1	4	4	121.88	474.14	4.32
39	NC(=O)CNC(=O)CNC(=O)/C=C/c1ccc(O)c(O)c1	6	5	141.75	293.101	-1.126				NC(=O)C(Cc1ccc(O)c(O)c1)NC(=O)c1ccc2c(c1)nc(-c1ccc(OCc3ccccc3)cc1)n2CCN1CCCCC1	6	4	142.94	633.295	5.295				CCc1ccc(-c2ccc(CC(=O)N[C@@H](Cc3ccc(O)c(O)c3)C(N)=O)cc2)cc1	4	4	112.65	418.189	4.054
40	Cn1c(C(=O)NCC(=O)NCC(N)=O)cc2ccccc21	6	3	106.22	288.122	-0.277				NC(=O)C(Cc1ccc(O)c(O)c1)NC(=O)c1ccc2c(c1)nc(-c1ccccc1F)n2CCN1CCCCC1	6	4	133.71	545.244	3.831				NC(=O)[C@H](Cc1ccc(O)c(O)c1)NC(=O)Cc1ccc(-c2cccc(Cl)c2F)cc1	4	4	112.65	442.11	3.936
41	NC(=O)CNC(=O)CNC(=O)c1cccnc1	7	3	114.18	236.091	-1.999				NC(=O)C(Cc1ccc(O)c(O)c1)NC(=O)c1ccc2c(c1)nc(-c1cccc(N3CCOCC3)c1)n2CCN1CCCCC1	8	4	146.18	612.306	3.599				COc1ccc(-c2ccc(CC(=O)N[C@@H](Cc3ccc(O)c(O)c3)C(N)=O)cc2)cc1F	4	4	121.88	438.159	3.229
42	NC(=O)CNC(=O)CNC(=O)Cc1ccc(Oc2ccccc2)cc1	6	3	110.52	341.138	0.546				COc1cc(F)ccc1-c1nc2cc(C(=O)NC(Cc3ccc(O)c(O)c3)C(N)=O)ccc2n1CCN1CCCCC1	6	4	142.94	575.254	3.746				COc1ccc(-c2ccc(CC(=O)N[C@@H](Cc3ccc(O)c(O)c3)C(N)=O)cc2)c(C)c1	4	4	121.88	434.184	3.505
43	NC(=O)CNC(=O)CNC(=O)Cc1ccccc1	6	3	101.29	249.111	-0.935				NC(=O)C(Cc1ccc(O)c(O)c1)NC(=O)c1ccc2c(c1)nc(-c1ccc(F)cc1)n2CCN1CCCCC1	6	4	133.71	545.244	3.831				COc1ccc(-c2ccc(CC(=O)N[C@@H](Cc3ccc(O)c(O)c3)C(N)=O)cc2)cc1C	4	4	121.88	434.184	3.294
44	NC(=O)CNC(=O)CNC(=O)c1ccccc1-c1ccccc1	6	3	101.29	311.127	1.193				N#Cc1cc(F)c(-c2nc3cc(C(=O)NC(Cc4ccc(O)c(O)c4)C(N)=O)ccc3n2CCN2CCCCC2)c(F)c1	7	4	157.5	588.23	3.715				CCOc1ccc(-c2ccc(CC(=O)N[C@@H](Cc3ccc(O)c(O)c3)C(N)=O)cc2)cc1	4	4	121.88	434.184	3.491
45	NC(=O)CNC(=O)CNC(=O)c1nc(=O)[nH]c(=O)[nH]1	7	5	179.9	270.071	-3.118				NC(=O)C(Cc1ccc(O)c(O)c1)NC(=O)c1ccc2c(c1)nc(-c1cccnc1)n2CCN1CCCCC1	7	4	146.6	528.249	2.418				Cc1ccc(-c2ccc(CC(=O)N[C@@H](Cc3ccc(O)c(O)c3)C(N)=O)cc2)c(F)c1	4	4	112.65	422.164	3.751
46	NC(=O)CNC(=O)CNC(=O)c1ccc(O)c(O)c1	6	5	141.75	267.086	-1.398				NC(=O)C(Cc1ccc(O)c(O)c1)NC(=O)c1ccc2c(c1)nc(-c1csc(Cl)n1)n2CCN1CCCCC1	7	4	174.84	568.166	2.821				Cc1ccc(-c2ccc(CC(=O)N[C@@H](Cc3ccc(O)c(O)c3)C(N)=O)cc2)cc1C	4	4	112.65	418.189	4.027
47	CCCCCCCCCCCC(=O)NCC(=O)NCC(N)=O	6	3	101.29	313.237	2.91				NC(=O)C(Cc1ccc(O)c(O)c1)NC(=O)c1ccc2c(c1)nc(-c1cccc(OC(F)(F)F)c1)n2CCN1CCCCC1	6	4	142.94	611.236	4.837				Cc1ccc(-c2ccc(CC(=O)N[C@@H](Cc3ccc(O)c(O)c3)C(N)=O)cc2)cc1F	4	4	112.65	422.164	3.54
48	CC(=O)C(=O)NCC(=O)NCC(N)=O	7	3	118.36	201.075	-2.81				NC(=O)C(Cc1ccc(O)c(O)c1)NC(=O)c1ccc2c(c1)nc(-c1c(Cl)ncnc1Cl)n2CCN1CCCCC1	8	4	159.49	597.166	2.799				NC(=O)[C@H](Cc1ccc(O)c(O)c1)NC(=O)Cc1ccc(-c2cccc(F)c2F)cc1	4	4	112.65	426.139	3.475
49	NC(=O)CNC(=O)CNC(=O)c1cc(S(=O)(=O)O)ccc1O	9	5	184.27	331.047	-1.701				Cc1cccnc1-c1nc2cc(C(=O)NC(Cc3ccc(O)c(O)c3)C(N)=O)ccc2n1CCN1CCCCC1	7	4	146.6	542.264	2.733				NC(=O)[C@H](Cc1ccc(O)c(O)c1)NC(=O)Cc1ccc(-c2ccccc2C(F)(F)F)cc1	4	4	112.65	458.145	4.078
50	COc1cc(C(=O)NCC(=O)NCC(N)=O)cc(OC)c1O	6	4	139.98	311.112	-1.591				NC(=O)C(Cc1ccc(O)c(O)c1)NC(=O)c1ccc2c(c1)nc(-c1ccc3c(c1)CCO3)n2CCN1CCCCC1	6	4	142.94	569.264	3.431				NC(=O)[C@H](Cc1ccc(O)c(O)c1)NC(=O)Cc1ccc(-c2ccc(F)c(F)c2F)cc1	4	4	112.65	444.13	3.636
51	NC(=O)CNC(=O)CNC(=O)c1ccccc1C(F)(F)F	6	3	101.29	303.083	0.178				NC(=O)C(Cc1ccc(O)c(O)c1)NC(=O)c1ccc2c(c1)nc(-c1cnccn1)n2CCN1CCCCC1	8	4	159.49	529.244	1.255				COCc1ccc(-c2ccc(CC(=O)N[C@@H](Cc3ccc(O)c(O)c3)C(N)=O)cc2)cc1	5	4	121.88	434.184	2.861
52	NC(=O)CNC(=O)CNC(=O)CNC(=O)c1cccc(C(F)(F)F)c1	8	4	130.39	360.105	-0.65				NC(=O)C(Cc1ccc(O)c(O)c1)NC(=O)c1ccc2c(c1)nc(-c1c(F)cc(F)cc1F)n2CCN1CCCCC1	6	4	133.71	581.225	4.153				CCCCc1ccc(-c2ccc(CC(=O)N[C@@H](Cc3ccc(O)c(O)c3)C(N)=O)cc2)cc1	4	4	112.65	446.221	5.192
53	NC(=O)CNC(=O)CNC(=O)C(C(F)(F)F)C(F)(F)F	6	3	101.29	309.055	0.086				NC(=O)C(Cc1ccc(O)c(O)c1)NC(=O)c1ccc2c(c1)nc(-c1cccc(Cl)c1)n2CCN1CCCCC1	6	4	133.71	561.214	4.292				NC(=O)[C@H](Cc1ccc(O)c(O)c1)NC(=O)Cc1ccc(-c2ccc(S(N)(=O)=O)cc2)cc1	7	5	181.19	469.131	1.612
54	COc1cc(CC(=O)NCC(=O)NCC(N)=O)cc(OC)c1OC	6	3	128.98	339.143	-1.458				CC(C)Cc1nc2cc(C(=O)NC(Cc3ccc(O)c(O)c3)C(N)=O)ccc2n1CCN1CCCCC1	6	4	133.71	507.285	3.283				NC(=O)[C@H](Cc1ccc(O)c(O)c1)NC(=O)CCc1ccc(-c2ccc(-c3ccccc3)cc2)cc1	4	4	112.65	480.205	5.262
55	COc1cc(C(=O)NCC(=O)NCC(N)=O)cc(OC)c1OC	6	3	128.98	325.127	-1.27				Cc1cccc(-c2nc3cc(C(=O)NC(Cc4ccc(O)c(O)c4)C(N)=O)ccc3n2CCN2CCCCC2)c1	6	4	133.71	541.269	4.107				NC(=O)[C@H](Cc1ccc(O)c(O)c1)NC(=O)CCc1ccc(-c2ccc(O)c(Cl)c2)cc1	4	5	132.88	454.13	3.538
56	NC(=O)CNC(=O)CNC(=O)CCCCBr	6	3	101.29	293.038	-0.815				COc1ccc(-c2nc3cc(C(=O)NC(Cc4ccc(O)c(O)c4)C(N)=O)ccc3n2CCN2CCCCC2)cc1O	6	5	163.17	573.259	3.179				NC(=O)[C@H](Cc1ccc(O)c(O)c1)NC(=O)CCc1ccc(-c2ccc(F)c(Cl)c2)cc1	4	4	112.65	456.125	4.105
57	NC(=O)CNC(=O)CNC(=O)C1CCCCCC1	6	3	101.29	255.158	0.018				NC(=O)C(Cc1ccc(O)c(O)c1)NC(=O)c1ccc2c(c1)nc(-c1ccc(Cl)c(Cl)c1)n2CCN1CCCCC1	6	4	133.71	595.175	4.914				NC(=O)[C@H](Cc1ccc(O)c(O)c1)NC(=O)CCc1ccc(-c2ccc(CCC(=O)O)cc2)cc1	6	5	149.95	476.195	2.918
58	NC(=O)CNC(=O)CNC(=O)C1CCCCC1	6	3	101.29	241.143	-0.551				NC(=O)C(Cc1ccc(O)c(O)c1)NC(=O)c1ccc2c(c1)nc(-c1ncco1)n2CCN1CCCCC1	7	4	159.74	518.228	1.513				NC(=O)[C@H](Cc1ccc(O)c(O)c1)NC(=O)CCc1ccc(-c2cccc(Cl)c2)cc1	4	4	112.65	438.135	3.944
59	NC(=O)CNC(=O)CNC(=O)c1cc2ccccc2[nH]1	6	4	117.08	274.107	-0.581				NC(=O)C(Cc1ccc(O)c(O)c1)NC(=O)c1ccc2c(c1)nc(-c1ccc(OC(F)(F)F)cc1)n2CCN1CCCCC1	6	4	142.94	611.236	4.837				NC(=O)[C@H](Cc1ccc(O)c(O)c1)NC(=O)CCc1ccc(-c2ccccc2Cl)cc1	4	4	112.65	438.135	3.944
60	CC(C)c1ccc(C(=O)NCC(=O)NCC(N)=O)cc1	6	3	101.29	277.143	0.658				NC(=O)C(Cc1ccc(O)c(O)c1)NC(=O)c1ccc2c(c1)nc(C1CCCCCCC1)n2CCN1CCCCC1	6	4	133.71	561.332	5.004				NC(=O)[C@H](Cc1ccc(O)c(O)c1)NC(=O)CCc1ccc(-c2ccc(Cl)cc2)cc1	4	4	112.65	438.135	3.944
61	CSc1ccc(C(=O)NCC(=O)NCC(N)=O)cc1	6	3	126.59	281.083	-0.005				NC(=O)C(Cc1ccc(O)c(O)c1)NC(=O)c1ccc2c(c1)nc(-c1cc(F)ccc1Cl)n2CCN1CCCCC1	6	4	133.71	579.205	4.453				N#Cc1ccc(-c2ccc(CCC(=O)N[C@@H](Cc3ccc(O)c(O)c3)C(N)=O)cc2)cc1	5	4	136.44	429.169	3.045
62	NC(=O)CNC(=O)CNC(=O)Cc1ccc2ccccc2c1	6	3	101.29	299.127	0.331				NC(=O)C(Cc1ccc(O)c(O)c1)NC(=O)c1ccc2c(c1)nc(-c1cccc(Cl)c1F)n2CCN1CCCCC1	6	4	133.71	579.205	4.453				NC(=O)[C@H](Cc1ccc(O)c(O)c1)NC(=O)CCc1ccc(-c2ccc(Cl)c(Cl)c2)cc1	4	4	112.65	472.096	4.566
63	NC(=O)CNC(=O)CNC(=O)c1cc(=O)[nH]c(=O)[nH]1	6	5	167.01	269.076	-2.859				NC(=O)C(Cc1ccc(O)c(O)c1)NC(=O)c1ccc2c(c1)nc(-c1ccc(Cl)cc1Cl)n2CCN1CCCCC1	6	4	133.71	595.175	4.914				NC(=O)[C@H](Cc1ccc(O)c(O)c1)NC(=O)CCc1ccc(-c2ccc(Cl)cc2Cl)cc1	4	4	112.65	472.096	4.566
64	NC(=O)CNC(=O)CNC(=O)c1cc(-c2ccccc2)nc2ccccc12	7	3	114.18	362.138	1.385				CCOc1ccc(-c2nc3cc(C(=O)NC(Cc4ccc(O)c(O)c4)C(N)=O)ccc3n2CCN2CCCCC2)cn1	7	4	155.83	572.275	3.484				NC(=O)[C@H](Cc1ccc(O)c(O)c1)NC(=O)CCc1ccc(-c2cc(Cl)cc(Cl)c2)cc1	4	4	112.65	472.096	4.566
65	CCC(=O)NCC(=O)NCC(N)=O	6	3	101.29	187.096	-2.211				NC(=O)C(Cc1ccc(O)c(O)c1)NC(=O)c1ccc2c(c1)nc(-c1ccco1)n2CCN1CCCCC1	6	4	146.85	517.233	2.37				NC(=O)[C@H](Cc1ccc(O)c(O)c1)NC(=O)CCc1ccc(-c2ccc(F)c(F)c2)cc1	4	4	112.65	440.155	3.644
66	NC(=O)CNC(=O)CNC(=O)CCc1cccnc1	7	3	114.18	264.122	-2.018				NC(=O)C(Cc1ccc(O)c(O)c1)NC(=O)c1ccc2c(c1)nc(-c1cccs1)n2CCN1CCCCC1	6	4	161.95	533.21	2.732				NC(=O)[C@H](Cc1ccc(O)c(O)c1)NC(=O)CCc1ccc(-c2cc(F)cc(F)c2)cc1	4	4	112.65	440.155	3.644
67	NC(=O)CNC(=O)CNC(=O)c1ccc[nH]1	6	4	117.08	224.091	-1.937				CC1(c2nc3cc(C(=O)NC(Cc4ccc(O)c(O)c4)C(N)=O)ccc3n2CCN2CCCCC2)COC1	7	4	142.94	521.264	1.454				COc1ccc(-c2ccc(CCC(=O)N[C@@H](Cc3ccc(O)c(O)c3)C(N)=O)cc2)cc1OC	4	4	131.11	464.195	3.152
68	NC(=O)CNC(=O)CNC(=O)c1cnc2ccccc2c1	7	3	114.18	286.107	-0.644				NNC(=O)c1ccc(-n2c(C3CC=CCC3)nc3cc(C(=O)NC(Cc4ccc(O)c(O)c4)C(N)=O)ccc32)cc1	8	6	185.59	554.228	2.606				COc1ccc(-c2ccc(CCC(=O)N[C@@H](Cc3ccc(O)c(O)c3)C(N)=O)cc2)c(OC)c1	4	4	131.11	464.195	3.152
69	CCCCC(=O)NCC(=O)NCC(N)=O	6	3	101.29	215.127	-1.073				NNC(=O)c1ccc(-n2c(-c3ccccc3)nc3cc(C(=O)NC(Cc4ccc(O)c(O)c4)C(N)=O)ccc32)cc1	8	6	185.59	550.196	2.926				NC(=O)[C@H](Cc1ccc(O)c(O)c1)NC(=O)CCc1ccc(-c2ccc(F)cc2)cc1	4	4	112.65	422.164	3.483
70	NC(=O)CNC(=O)CNC(=O)Cc1cccc(C(F)(F)F)c1	6	3	101.29	317.099	-0.01				NNC(=O)c1ccc(-n2c(-c3cccc(O)c3)nc3cc(C(=O)NC(Cc4ccc(O)c(O)c4)C(N)=O)ccc32)cc1	8	7	205.82	566.191	2.52				NC(=O)[C@H](Cc1ccc(O)c(O)c1)NC(=O)CCc1ccc(-c2cccc(F)c2)cc1	4	4	112.65	422.164	3.483
71	NC(=O)CNC(=O)CNC(=O)c1ccccc1	6	3	101.29	235.096	-0.747				CCOc1ccc(-c2nc3cc(C(=O)NC(Cc4ccc(O)c(O)c4)C(N)=O)ccc3n2-c2ccc(C(=O)NN)cc2)cc1	8	6	194.82	594.223	3.264				NC(=O)[C@H](Cc1ccc(O)c(O)c1)NC(=O)CCc1ccc(-c2ccccc2F)cc1	4	4	112.65	422.164	3.483
72	C#CCCC(=O)NCC(=O)NCC(N)=O	6	3	101.29	211.096	-2.208				C/C(=C\c1ccccc1)c1nc2cc(C(=O)NC(Cc3ccc(O)c(O)c3)C(N)=O)ccc2n1-c1ccc(C(=O)NN)cc1	8	6	185.59	590.228	3.379				NC(=O)[C@H](Cc1ccc(O)c(O)c1)NC(=O)CCc1ccc(-c2cccc(O)c2)cc1	4	5	132.88	420.169	2.916
73	CS(=O)(=O)c1ccc(C(=O)NCC(=O)NCC(N)=O)cc1	8	3	143.81	313.073	-1.226				NNC(=O)c1ccc(-n2c(-c3ccc(N4CCCCC4)cc3)nc3cc(C(=O)NC(Cc4ccc(O)c(O)c4)C(N)=O)ccc32)cc1	9	6	188.83	633.27	4.119				NC(=O)[C@H](Cc1ccc(O)c(O)c1)NC(=O)CCc1ccc(-c2ccc(O)cc2)cc1	4	5	132.88	420.169	2.916
74	NC(=O)CNC(=O)CNC(=O)c1ccc(F)cc1Br	6	3	101.29	330.997	0.212				Cc1ccc(-c2nc3cc(C(=O)NC(Cc4ccc(O)c(O)c4)C(N)=O)ccc3n2-c2ccc(C(=O)NN)cc2)cc1	8	6	185.59	564.212	3.363				CC(C)Oc1ccc(-c2ccc(CCC(=O)N[C@@H](Cc3ccc(O)c(O)c3)C(N)=O)cc2)cc1	4	4	121.88	462.215	4.12
75	COc1cc(C(=O)NCC(=O)NCC(N)=O)ccc1O	6	4	130.75	281.101	-1.506				N#Cc1ccc(-c2nc3cc(C(=O)NC(Cc4ccc(O)c(O)c4)C(N)=O)ccc3n2-c2ccc(C(=O)NN)cc2)cc1	9	6	209.38	575.192	2.649				COC(=O)c1cccc(-c2ccc(CCC(=O)N[C@@H](Cc3ccc(O)c(O)c3)C(N)=O)cc2)c1	6	4	138.95	462.179	3.258
76	NC(=O)CNC(=O)CNC(=O)c1cccs1	6	3	129.53	241.052	-1.685				NNC(=O)c1ccc(-n2c(-c3ccc(Br)cc3)nc3cc(C(=O)NC(Cc4ccc(O)c(O)c4)C(N)=O)ccc32)cc1	8	6	185.59	628.107	3.724				COC(=O)c1ccc(-c2ccc(CCC(=O)N[C@@H](Cc3ccc(O)c(O)c3)C(N)=O)cc2)cc1	6	4	138.95	462.179	3.258
77	CC(=O)NCC(=O)NCC(N)=O	6	3	101.29	173.08	-2.464				COc1cncc(-c2nc3cc(C(=O)NC(Cc4ccc(O)c(O)c4)C(N)=O)ccc3n2-c2ccc(C(=O)NN)cc2)c1	9	6	207.71	581.202	1.589				COC(=O)c1ccccc1-c1ccc(CCC(=O)N[C@@H](Cc2ccc(O)c(O)c2)C(N)=O)cc1	6	4	138.95	462.179	3.258
78	C#CC(=O)NCC(=O)NCC(N)=O	6	3	101.29	183.064	-2.189				Cn1cccc1-c1nc2cc(C(=O)NC(Cc3ccc(O)c(O)c3)C(N)=O)ccc2n1-c1ccc(C(=O)NN)cc1	8	6	190.52	553.207	2.04				COc1ccccc1-c1ccc(CCC(=O)N[C@@H](Cc2ccc(O)c(O)c2)C(N)=O)cc1	4	4	121.88	434.184	3.237
79	CN(C)CC(=O)NCC(=O)NCC(N)=O	7	3	104.53	216.122	-2.939				COc1ccc(-c2nc3cc(C(=O)NC(Cc4ccc(O)c(O)c4)C(N)=O)ccc3n2-c2ccc(C(=O)NN)cc2)cc1OC	8	6	204.05	610.218	2.756				COc1cccc(-c2ccc(CCC(=O)N[C@@H](Cc3ccc(O)c(O)c3)C(N)=O)cc2)c1	4	4	121.88	434.184	3.237
80	Cc1cc(C(=O)NCC(=O)NCC(N)=O)cc(Cl)n1	7	3	114.18	284.068	-0.973				COc1cc(-c2nc3cc(C(=O)NC(Cc4ccc(O)c(O)c4)C(N)=O)ccc3n2-c2ccc(C(=O)NN)cc2)ccc1O	8	7	215.05	596.202	2.435				COc1ccc(-c2ccc(CCC(=O)N[C@@H](Cc3ccc(O)c(O)c3)C(N)=O)cc2)cc1	4	4	121.88	434.184	3.237
81	NC(=O)CNC(=O)CNC(=O)c1ccc(S(N)(=O)=O)cc1	9	4	169.83	314.068	-2.288				NNC(=O)c1ccc(-n2c(-c3ccc(O)cc3)nc3cc(C(=O)NC(Cc4ccc(O)c(O)c4)C(N)=O)ccc32)cc1	8	7	205.82	566.191	2.52				NC(=O)[C@H](Cc1ccc(O)c(O)c1)NC(=O)CCc1ccc(-c2ccccc2[N+](=O)[O-])cc1	4	4	155.79	449.159	3.214
82	Cc1cn(CC(=O)NCC(=O)NCC(N)=O)c(=O)[nH]c1=O	6	4	156.15	297.107	-2.518				COc1ccc(-c2nc3cc(C(=O)NC(Cc4ccc(O)c(O)c4)C(N)=O)ccc3n2-c2ccc(C(=O)NN)cc2)cc1	8	6	194.82	580.207	2.841				NC(=O)[C@H](Cc1ccc(O)c(O)c1)NC(=O)CCc1ccc(-c2ccc([N+](=O)[O-])cc2)cc1	4	4	155.79	449.159	3.214
83	C#Cc1cccc(C(=O)NCC(=O)NCC(N)=O)c1	6	3	101.29	259.096	-0.249				NNC(=O)c1ccc(-n2c(-c3ccc(O)c(O)c3)nc3cc(C(=O)NC(Cc4ccc(O)c(O)c4)C(N)=O)ccc32)cc1	8	8	226.05	582.186	2.543				NC(=O)[C@H](Cc1ccc(O)c(O)c1)NC(=O)CCc1ccc(-c2cccc([N+](=O)[O-])c2)cc1	4	4	155.79	449.159	3.214
84	CCCC(=O)NCC(=O)NCC(N)=O	6	3	101.29	201.111	-1.642				NNC(=O)c1ccc(-n2c(-c3ccc(F)nc3F)nc3cc(C(=O)NC(Cc4ccc(O)c(O)c4)C(N)=O)ccc32)cc1	9	6	198.48	587.173	2.174				NC(=O)[C@H](Cc1ccc(O)c(O)c1)NC(=O)CCc1ccc(-c2ccccc2)cc1	4	4	112.65	404.174	3.322
85	CC(C(=O)NCC(=O)NCC(N)=O)c1cccc(C(=O)c2ccccc2)c1	7	3	118.36	367.153	0.833				CC(Cc1nc2cc(C(=O)NC(Cc3ccc(O)c(O)c3)C(N)=O)ccc2n1-c1ccc(C(=O)NN)cc1)c1ccccc1	8	6	185.59	592.243	3.411				Cc1ccccc1-c1ccc(CCC(=O)N[C@@H](Cc2ccc(O)c(O)c2)C(N)=O)cc1	4	4	112.65	418.189	3.759
86	COc1ccc2cc([C@H](C)C(=O)NCC(=O)NCC(N)=O)ccc2c1	6	3	110.52	343.153	0.46				Cn1cc(Cl)c(-c2nc3cc(C(=O)NC(Cc4ccc(O)c(O)c4)C(N)=O)ccc3n2-c2ccc(C(=O)NN)cc2)n1	9	6	203.41	588.164	1.996				Cc1cccc(-c2ccc(CCC(=O)N[C@@H](Cc3ccc(O)c(O)c3)C(N)=O)cc2)c1	4	4	112.65	418.189	3.759
87	NCCOCC(=O)NCC(=O)NCC(N)=O	8	4	136.54	232.117	-3.758				Cc1cc(-c2nc3cc(C(=O)NC(Cc4ccc(O)c(O)c4)C(N)=O)ccc3n2-c2ccc(C(=O)NN)cc2)cnc1Cl	9	6	198.48	599.168	2.611				Cc1ccc(-c2ccc(CCC(=O)N[C@@H](Cc3ccc(O)c(O)c3)C(N)=O)cc2)cc1	4	4	112.65	418.189	3.759
88	NC(=O)CNC(=O)CNC(=O)c1ccoc1	6	3	114.43	225.075	-2.142				Cc1ccc(-c2nc3cc(C(=O)NC(Cc4ccc(O)c(O)c4)C(N)=O)ccc3n2-c2ccc(C(=O)NN)cc2)cc1F	8	6	185.59	582.203	3.313				NC(=O)[C@H](Cc1ccc(O)c(O)c1)NC(=O)CCc1ccc(-c2ccc(OC(F)(F)F)cc2)cc1	4	4	121.88	488.156	4.489
89	NC(=O)CNC(=O)CNC(=O)c1cocn1	7	3	127.32	226.07	-2.593				CC1(C)[C@H]2CC=C(c3nc4cc(C(=O)NC(Cc5ccc(O)c(O)c5)C(N)=O)ccc4n3-c3ccc(C(=O)NN)cc3)[C@@H]1C2	8	6	185.59	594.259	4.011				COc1ccc(-c2ccc(CCC(=O)N[C@@H](Cc3ccc(O)c(O)c3)C(N)=O)cc2)c(Cl)c1	4	4	121.88	468.145	3.859
90	Cc1ocnc1C(=O)NCC(=O)NCC(N)=O	7	3	127.32	240.086	-2.357				COc1ccc(/C=C/c2nc3cc(C(=O)NC(Cc4ccc(O)c(O)c4)C(N)=O)ccc3n2-c2ccc(C(=O)NN)cc2)cc1	8	6	194.82	606.223	3.113				CC(C)Oc1ccccc1-c1ccc(CCC(=O)N[C@@H](Cc2ccc(O)c(O)c2)C(N)=O)cc1	4	4	121.88	462.215	4.12
91	NC(=O)CNC(=O)CNC(=O)Cc1ccsc1	6	3	129.53	255.068	-1.543				NNC(=O)c1ccc(-n2c(C3CCCCC3)nc3cc(C(=O)NC(Cc4ccc(O)c(O)c4)C(N)=O)ccc32)cc1	8	6	185.59	556.243	3.122				NC(=O)[C@H](Cc1ccc(O)c(O)c1)NC(=O)CCc1ccc(-c2ccccc2OC(F)(F)F)cc1	4	4	121.88	488.156	4.489
92	NC(=O)CNC(=O)CNC(=O)COc1ccc2c(c1)CCC2	6	3	110.52	305.138	-0.172				NNC(=O)c1ccc(-n2c(-c3cccc(F)n3)nc3cc(C(=O)NC(Cc4ccc(O)c(O)c4)C(N)=O)ccc32)cc1	9	6	198.48	569.182	2.013				CCc1ccc(-c2ccc(CCC(=O)N[C@@H](Cc3ccc(O)c(O)c3)C(N)=O)cc2)cc1	4	4	112.65	432.205	4.223
93	NC(=O)CNC(=O)CNC(=O)C1CCOc2ccccc2O1	6	3	119.75	307.117	-1.167				NNC(=O)c1ccc(-n2c(-c3ccc(Cl)o3)nc3cc(C(=O)NC(Cc4ccc(O)c(O)c4)C(N)=O)ccc32)cc1	8	6	198.73	574.137	2.258				NC(=O)[C@H](Cc1ccc(O)c(O)c1)NC(=O)CCc1ccc(-c2cccc(Cl)c2F)cc1	4	4	112.65	456.125	4.105
94	NC(=O)CNC(=O)CNC(=O)Cc1ccco1	6	3	114.43	239.091	-2.238				NNC(=O)c1ccc(-n2c(C3CCN(Cc4ccccc4)CC3)nc3cc(C(=O)NC(Cc4ccc(O)c(O)c4)C(N)=O)ccc32)cc1	9	6	188.83	647.286	2.978				COc1ccc(-c2ccc(CCC(=O)N[C@@H](Cc3ccc(O)c(O)c3)C(N)=O)cc2)cc1F	4	4	121.88	452.175	3.398
95	NC(=O)CNC(=O)CNC(=O)C1CC(=O)C1	7	3	118.36	227.091	-3.339				NNC(=O)c1ccc(-n2c(-c3cncc4ccccc34)nc3cc(C(=O)NC(Cc4ccc(O)c(O)c4)C(N)=O)ccc32)cc1	9	6	198.48	601.207	2.94				COc1ccc(-c2ccc(CCC(=O)N[C@@H](Cc3ccc(O)c(O)c3)C(N)=O)cc2)c(C)c1	4	4	121.88	448.2	3.674
96	NC(=O)CNC(=O)CNC(=O)c1ccc2nonc2c1	6	3	140.21	277.081	-0.097				CCc1ccc(-c2nc3cc(C(=O)NC(Cc4ccc(O)c(O)c4)C(N)=O)ccc3n2-c2ccc(C(=O)NN)cc2)o1	8	6	198.73	568.207	2.115				COc1ccc(-c2ccc(CCC(=O)N[C@@H](Cc3ccc(O)c(O)c3)C(N)=O)cc2)cc1C	4	4	121.88	448.2	3.463
97	NC(=O)CNC(=O)CNC(=O)C1CCc2ccccc21	6	3	101.29	275.127	-0.729				COc1cc(F)c(-c2nc3cc(C(=O)NC(Cc4ccc(O)c(O)c4)C(N)=O)ccc3n2-c2ccc(C(=O)NN)cc2)c(F)c1	8	6	194.82	616.188	3.163				CCOc1ccc(-c2ccc(CCC(=O)N[C@@H](Cc3ccc(O)c(O)c3)C(N)=O)cc2)cc1	4	4	121.88	448.2	3.66
98	COC(C)C(=O)NCC(=O)NCC(N)=O	7	3	110.52	217.106	-2.456				Cc1c(-c2nc3cc(C(=O)NC(Cc4ccc(O)c(O)c4)C(N)=O)ccc3n2-c2ccc(C(=O)NN)cc2)cnn1C	9	6	203.41	568.218	1.655				Cc1ccc(-c2ccc(CCC(=O)N[C@@H](Cc3ccc(O)c(O)c3)C(N)=O)cc2)c(F)c1	4	4	112.65	436.18	3.92
99	CO[C@H]1CC[C@H](C(=O)NCC(=O)NCC(N)=O)CC1	7	3	110.52	271.153	-1.695				NNC(=O)c1ccc(-n2c(C#Cc3ccccc3)nc3cc(C(=O)NC(Cc4ccc(O)c(O)c4)C(N)=O)ccc32)cc1	8	6	185.59	574.196	3.586				Cc1ccc(-c2ccc(CCC(=O)N[C@@H](Cc3ccc(O)c(O)c3)C(N)=O)cc2)cc1C	4	4	112.65	432.205	4.196
100	NC(=O)CNC(=O)CNC(=O)c1ccc2cnccc2n1	8	3	127.07	287.102	-1.807				Cn1ccc(-c2nc3cc(C(=O)NC(Cc4ccc(O)c(O)c4)C(N)=O)ccc3n2-c2ccc(C(=O)NN)cc2)n1	9	6	203.41	554.203	1.419				Cc1ccc(-c2ccc(CCC(=O)N[C@@H](Cc3ccc(O)c(O)c3)C(N)=O)cc2)cc1F	4	4	112.65	436.18	3.709
101	NC(=O)CNC(=O)CNC(=O)CC1Cc2ccccc2C1	6	3	101.29	289.143	-0.266				Cc1ccc(Cl)c(-c2nc3cc(C(=O)NC(Cc4ccc(O)c(O)c4)C(N)=O)ccc3n2-c2ccc(C(=O)NN)cc2)c1F	8	6	185.59	616.164	3.935				NC(=O)[C@H](Cc1ccc(O)c(O)c1)NC(=O)CCc1ccc(-c2cccc(F)c2F)cc1	4	4	112.65	440.155	3.644
102	CCCCCC(C)C(=O)NCC(=O)NCC(N)=O	6	3	101.29	257.174	0.358				COc1cccc(Cl)c1-c1nc2cc(C(=O)NC(Cc3ccc(O)c(O)c3)C(N)=O)ccc2n1-c1ccc(C(=O)NN)cc1	8	6	194.82	614.168	3.463				NC(=O)[C@H](Cc1ccc(O)c(O)c1)NC(=O)CCc1ccc(-c2ccccc2C(F)(F)F)cc1	4	4	112.65	472.161	4.247
103	NC(=O)CNC(=O)CNC(=O)Cc1ccccn1	7	3	114.18	250.107	-2.098				CCc1cccc(-c2nc3cc(C(=O)NC(Cc4ccc(O)c(O)c4)C(N)=O)ccc3n2-c2ccc(C(=O)NN)cc2)c1	8	6	185.59	578.228	3.827				NC(=O)[C@H](Cc1ccc(O)c(O)c1)NC(=O)CCc1ccc(-c2ccc(F)c(F)c2F)cc1	4	4	112.65	458.145	3.805
104	NC(=O)CNC(=O)CNC(=O)Cc1ccc2c(c1)CCO2	6	3	110.52	291.122	-1.174				C=CCOc1ccc(-c2nc3cc(C(=O)NC(Cc4ccc(O)c(O)c4)C(N)=O)ccc3n2-c2ccc(C(=O)NN)cc2)cc1	8	6	194.82	606.223	3.456				COCc1ccc(-c2ccc(CCC(=O)N[C@@H](Cc3ccc(O)c(O)c3)C(N)=O)cc2)cc1	5	4	121.88	448.2	3.03
105	NC(=O)CNC(=O)CNC(=O)c1cncnc1	8	3	127.07	237.086	-3.04				NNC(=O)c1ccc(-n2c(CCCCO)nc3cc(C(=O)NC(Cc4ccc(O)c(O)c4)C(N)=O)ccc32)cc1	9	7	205.82	546.223	1.046				CCCCc1ccc(-c2ccc(CCC(=O)N[C@@H](Cc3ccc(O)c(O)c3)C(N)=O)cc2)cc1	4	4	112.65	460.236	5.361
106	NC(=O)CNC(=O)CNC(=O)C1Cc2ccccc2O1	6	3	110.52	277.106	-1.116				NNC(=O)c1ccc(-n2c(-c3ccc(OCc4ccccc4)cc3)nc3cc(C(=O)NC(Cc4ccc(O)c(O)c4)C(N)=O)ccc32)cc1	8	6	194.82	656.238	4.551				NC(=O)[C@H](Cc1ccc(O)c(O)c1)NC(=O)CCc1ccc(-c2ccc(S(N)(=O)=O)cc2)cc1	7	5	181.19	483.146	1.781
107	NC(=O)CNC(=O)CNC(=O)C1CCC(=O)CC1	7	3	118.36	255.122	-2.623				NNC(=O)c1ccc(-n2c(-c3ccccc3F)nc3cc(C(=O)NC(Cc4ccc(O)c(O)c4)C(N)=O)ccc32)cc1	8	6	185.59	568.187	3.087				NC(=O)[C@H](Cc1ccc(O)c(O)c1)NC(=O)c1ccc(-c2ccc(-c3ccccc3)cc2)cc1	4	4	112.65	452.174	5.281
108	CC1CC(C(=O)NCC(=O)NCC(N)=O)C1	6	3	101.29	227.127	-1.181				NNC(=O)c1ccc(-n2c(-c3cccc(N4CCOCC4)c3)nc3cc(C(=O)NC(Cc4ccc(O)c(O)c4)C(N)=O)ccc32)cc1	10	6	198.06	635.249	2.855				NC(=O)[C@H](Cc1ccc(O)c(O)c1)NC(=O)c1ccc(-c2ccc(O)c(Cl)c2)cc1	4	5	132.88	426.098	3.557
109	NC(=O)CNC(=O)CNC(=O)Cc1ccc2ncccc2c1	7	3	114.18	300.122	-0.832				COc1cc(F)ccc1-c1nc2cc(C(=O)NC(Cc3ccc(O)c(O)c3)C(N)=O)ccc2n1-c1ccc(C(=O)NN)cc1	8	6	194.82	598.198	3.002				NC(=O)[C@H](Cc1ccc(O)c(O)c1)NC(=O)c1ccc(-c2ccc(F)c(Cl)c2)cc1	4	4	112.65	428.094	4.124
110	NC(=O)CNC(=O)CNC(=O)c1cc(O)ccn1	7	4	134.41	252.086	-2.316				NNC(=O)c1ccc(-n2c(-c3ccc(F)cc3)nc3cc(C(=O)NC(Cc4ccc(O)c(O)c4)C(N)=O)ccc32)cc1	8	6	185.59	568.187	3.087				NC(=O)[C@H](Cc1ccc(O)c(O)c1)NC(=O)c1ccc(-c2ccc(CCC(=O)O)cc2)cc1	6	5	149.95	448.163	2.937
111	NC(=O)CNC(=O)CNC(=O)c1cc2sccc2[nH]1	6	4	145.32	280.063	-1.194				N#Cc1cc(F)c(-c2nc3cc(C(=O)NC(Cc4ccc(O)c(O)c4)C(N)=O)ccc3n2-c2ccc(C(=O)NN)cc2)c(F)c1	9	6	209.38	611.173	2.971				NC(=O)[C@H](Cc1ccc(O)c(O)c1)NC(=O)c1ccc(-c2cccc(Cl)c2)cc1	4	4	112.65	410.103	3.963
112	CC(C)(C)c1ccc(CC(=O)NCC(=O)NCC(N)=O)cc1	6	3	101.29	305.174	0.882				NNC(=O)c1ccc(-n2c(-c3cccnc3)nc3cc(C(=O)NC(Cc4ccc(O)c(O)c4)C(N)=O)ccc32)cc1	9	6	198.48	551.192	1.674				NC(=O)[C@H](Cc1ccc(O)c(O)c1)NC(=O)c1ccc(-c2ccccc2Cl)cc1	4	4	112.65	410.103	3.963
113	COc1cc(CCC(=O)NCC(=O)NCC(N)=O)on1	6	3	136.55	284.112	-2.062				NNC(=O)c1ccc(-n2c(-c3csc(Cl)n3)nc3cc(C(=O)NC(Cc4ccc(O)c(O)c4)C(N)=O)ccc32)cc1	9	6	226.72	591.109	2.077				NC(=O)[C@H](Cc1ccc(O)c(O)c1)NC(=O)c1ccc(-c2ccc(Cl)cc2)cc1	4	4	112.65	410.103	3.963
114	NC(=O)CNC(=O)CNC(=O)COc1ccc2ccccc2c1	6	3	110.52	315.122	0.201				NNC(=O)c1ccc(-n2c(-c3cccc(OC(F)(F)F)c3)nc3cc(C(=O)NC(Cc4ccc(O)c(O)c4)C(N)=O)ccc32)cc1	8	6	194.82	634.179	4.093				N#Cc1ccc(-c2ccc(C(=O)N[C@@H](Cc3ccc(O)c(O)c3)C(N)=O)cc2)cc1	5	4	136.44	401.138	3.064
115	CC(C)CCCC(=O)NCC(=O)NCC(N)=O	6	3	101.29	243.158	0.004				NNC(=O)c1ccc(-n2c(-c3c(Cl)ncnc3Cl)nc3cc(C(=O)NC(Cc4ccc(O)c(O)c4)C(N)=O)ccc32)cc1	10	6	211.37	620.109	2.055				NC(=O)[C@H](Cc1ccc(O)c(O)c1)NC(=O)c1ccc(-c2ccc(Cl)c(Cl)c2)cc1	4	4	112.65	444.064	4.585
116	Cc1ccc2oc(C(=O)NCC(=O)NCC(N)=O)cc(=O)c2c1	6	3	131.5	317.101	0.318				Cc1cccnc1-c1nc2cc(C(=O)NC(Cc3ccc(O)c(O)c3)C(N)=O)ccc2n1-c1ccc(C(=O)NN)cc1	9	6	198.48	565.207	1.989				NC(=O)[C@H](Cc1ccc(O)c(O)c1)NC(=O)c1ccc(-c2ccc(Cl)cc2Cl)cc1	4	4	112.65	444.064	4.585
117	CCCCC[C@H]1CC[C@H](C(=O)NCC(=O)NCC(N)=O)CC1	6	3	101.29	311.221	2.233				NNC(=O)c1ccc(-n2c(-c3ccc4c(c3)CCO4)nc3cc(C(=O)NC(Cc4ccc(O)c(O)c4)C(N)=O)ccc32)cc1	8	6	194.82	592.207	2.687				NC(=O)[C@H](Cc1ccc(O)c(O)c1)NC(=O)c1ccc(-c2cc(Cl)cc(Cl)c2)cc1	4	4	112.65	444.064	4.585
118	NC(=O)CNC(=O)CNC(=O)c1cn2ccsc2n1	7	3	146.83	281.058	-1.456				NNC(=O)c1ccc(-n2c(-c3cnccn3)nc3cc(C(=O)NC(Cc4ccc(O)c(O)c4)C(N)=O)ccc32)cc1	10	6	211.37	552.187	0.511				NC(=O)[C@H](Cc1ccc(O)c(O)c1)NC(=O)c1ccc(-c2ccc(F)c(F)c2)cc1	4	4	112.65	412.123	3.663
119	NC(=O)CNC(=O)CNC(=O)/C=C/c1nc2ccccc2s1	7	3	142.42	318.079	-0.933				NNC(=O)c1ccc(-n2c(-c3c(F)cc(F)cc3F)nc3cc(C(=O)NC(Cc4ccc(O)c(O)c4)C(N)=O)ccc32)cc1	8	6	185.59	604.168	3.409				NC(=O)[C@H](Cc1ccc(O)c(O)c1)NC(=O)c1ccc(-c2cc(F)cc(F)c2)cc1	4	4	112.65	412.123	3.663
120	NC(=O)CNC(=O)CNC(=O)[C@@H]1CCCO1	7	3	110.52	229.106	-2.373				NNC(=O)c1ccc(-n2c(-c3cccc(Cl)c3)nc3cc(C(=O)NC(Cc4ccc(O)c(O)c4)C(N)=O)ccc32)cc1	8	6	185.59	584.157	3.548				COc1ccc(-c2ccc(C(=O)N[C@@H](Cc3ccc(O)c(O)c3)C(N)=O)cc2)cc1OC	4	4	131.11	436.163	3.171
121	C=CCC(=O)NCC(=O)NCC(N)=O	6	3	101.29	199.096	-1.819				CC(C)Cc1nc2cc(C(=O)NC(Cc3ccc(O)c(O)c3)C(N)=O)ccc2n1-c1ccc(C(=O)NN)cc1	8	6	185.59	530.228	2.539				COc1ccc(-c2ccc(C(=O)N[C@@H](Cc3ccc(O)c(O)c3)C(N)=O)cc2)c(OC)c1	4	4	131.11	436.163	3.171
122	CCCCC(C)CCC(=O)NCC(=O)NCC(N)=O	6	3	101.29	271.19	1.142				Cc1cccc(-c2nc3cc(C(=O)NC(Cc4ccc(O)c(O)c4)C(N)=O)ccc3n2-c2ccc(C(=O)NN)cc2)c1	8	6	185.59	564.212	3.363				NC(=O)[C@H](Cc1ccc(O)c(O)c1)NC(=O)c1ccc(-c2ccc(F)cc2)cc1	4	4	112.65	394.133	3.502
123	C=C1CC(C(=O)NCC(=O)NCC(N)=O)C1	6	3	101.29	225.111	-2.098				COc1ccc(-c2nc3cc(C(=O)NC(Cc4ccc(O)c(O)c4)C(N)=O)ccc3n2-c2ccc(C(=O)NN)cc2)cc1O	8	7	215.05	596.202	2.435				NC(=O)[C@H](Cc1ccc(O)c(O)c1)NC(=O)c1ccc(-c2cccc(F)c2)cc1	4	4	112.65	394.133	3.502
124	NC(=O)CNC(=O)CNC(=O)c1ncoc1-c1ccccc1	7	3	127.32	302.102	-0.64				NNC(=O)c1ccc(-n2c(-c3ccc(Cl)c(Cl)c3)nc3cc(C(=O)NC(Cc4ccc(O)c(O)c4)C(N)=O)ccc32)cc1	8	6	185.59	618.119	4.17				NC(=O)[C@H](Cc1ccc(O)c(O)c1)NC(=O)c1ccc(-c2ccccc2F)cc1	4	4	112.65	394.133	3.502
125	Cc1cc(C)n2nc(C(=O)NCC(=O)NCC(N)=O)cc2n1	8	3	131.48	304.128	-1.682				NNC(=O)c1ccc(-n2c(-c3ncco3)nc3cc(C(=O)NC(Cc4ccc(O)c(O)c4)C(N)=O)ccc32)cc1	9	6	211.62	541.171	0.769				NC(=O)[C@H](Cc1ccc(O)c(O)c1)NC(=O)c1ccc(-c2cccc(O)c2)cc1	4	5	132.88	392.137	2.935
126	NC(=O)CNC(=O)CNC(=O)C1CC12CCC2	6	3	101.29	239.127	-0.915				NNC(=O)c1ccc(-n2c(-c3ccc(OC(F)(F)F)cc3)nc3cc(C(=O)NC(Cc4ccc(O)c(O)c4)C(N)=O)ccc32)cc1	8	6	194.82	634.179	4.093				NC(=O)[C@H](Cc1ccc(O)c(O)c1)NC(=O)c1ccc(-c2ccc(O)cc2)cc1	4	5	132.88	392.137	2.935
127	NC(=O)CNC(=O)CNC(=O)C1Cc2ccccc21	6	3	101.29	261.111	-1.298				NNC(=O)c1ccc(-n2c(C3CCCCCCC3)nc3cc(C(=O)NC(Cc4ccc(O)c(O)c4)C(N)=O)ccc32)cc1	8	6	185.59	584.275	4.26				CC(C)Oc1ccc(-c2ccc(C(=O)N[C@@H](Cc3ccc(O)c(O)c3)C(N)=O)cc2)cc1	4	4	121.88	434.184	4.139
128	C#CCC(=O)NCC(=O)NCC(N)=O	6	3	101.29	197.08	-2.377				NNC(=O)c1ccc(-n2c(-c3cc(F)ccc3Cl)nc3cc(C(=O)NC(Cc4ccc(O)c(O)c4)C(N)=O)ccc32)cc1	8	6	185.59	602.148	3.709				COC(=O)c1cccc(-c2ccc(C(=O)N[C@@H](Cc3ccc(O)c(O)c3)C(N)=O)cc2)c1	6	4	138.95	434.148	3.277
129	COCC(=O)NCC(=O)NCC(N)=O	7	3	110.52	203.091	-2.982				NNC(=O)c1ccc(-n2c(-c3cccc(Cl)c3F)nc3cc(C(=O)NC(Cc4ccc(O)c(O)c4)C(N)=O)ccc32)cc1	8	6	185.59	602.148	3.709				COC(=O)c1ccc(-c2ccc(C(=O)N[C@@H](Cc3ccc(O)c(O)c3)C(N)=O)cc2)cc1	6	4	138.95	434.148	3.277
130	NC(=O)CNC(=O)CNC(=O)C1CCC1	6	3	101.29	213.111	-1.689				NNC(=O)c1ccc(-n2c(-c3ccc(Cl)cc3Cl)nc3cc(C(=O)NC(Cc4ccc(O)c(O)c4)C(N)=O)ccc32)cc1	8	6	185.59	618.119	4.17				COC(=O)c1ccccc1-c1ccc(C(=O)N[C@@H](Cc2ccc(O)c(O)c2)C(N)=O)cc1	6	4	138.95	434.148	3.277
131	COc1cccc(C(=O)NCC(=O)NCC(N)=O)c1	6	3	110.52	265.106	-0.832				CCOc1ccc(-c2nc3cc(C(=O)NC(Cc4ccc(O)c(O)c4)C(N)=O)ccc3n2-c2ccc(C(=O)NN)cc2)cn1	9	6	207.71	595.218	2.74				COc1ccccc1-c1ccc(C(=O)N[C@@H](Cc2ccc(O)c(O)c2)C(N)=O)cc1	4	4	121.88	406.153	3.256
132	NC(=O)CNC(=O)CNC(=O)Cn1cnc2c(=O)[nH]c(N)nc21	9	5	190.88	322.114	-2.989				NNC(=O)c1ccc(-n2c(-c3ccco3)nc3cc(C(=O)NC(Cc4ccc(O)c(O)c4)C(N)=O)ccc32)cc1	8	6	198.73	540.176	1.626				COc1cccc(-c2ccc(C(=O)N[C@@H](Cc3ccc(O)c(O)c3)C(N)=O)cc2)c1	4	4	121.88	406.153	3.256
133	NC(=O)CNC(=O)CNC(=O)Cn1ccc(N)nc1=O	8	4	162.2	282.108	-2.308				NNC(=O)c1ccc(-n2c(-c3cccs3)nc3cc(C(=O)NC(Cc4ccc(O)c(O)c4)C(N)=O)ccc32)cc1	8	6	213.83	556.153	1.988				COc1ccc(-c2ccc(C(=O)N[C@@H](Cc3ccc(O)c(O)c3)C(N)=O)cc2)cc1	4	4	121.88	406.153	3.256
134	CC(=O)N/C(=C\c1ccccc1)C(=O)N[C@@H](C)C(=O)NCC(N)=O	8	4	130.39	332.148	-0.37				CC1(c2nc3cc(C(=O)NC(Cc4ccc(O)c(O)c4)C(N)=O)ccc3n2-c2ccc(C(=O)NN)cc2)COC1	9	6	194.82	544.207	0.71				NC(=O)[C@H](Cc1ccc(O)c(O)c1)NC(=O)c1ccc(-c2ccccc2[N+](=O)[O-])cc1	4	4	155.79	421.127	3.233
135	CC(=O)N1CCC(C(=O)N[C@@H](C)C(=O)NCC(N)=O)CC1	8	3	121.6	298.164	-2.09				N#Cc1ccc(Cn2c(C3CC=CCC3)nc3cc(C(=O)NC(Cc4ccc(O)c(O)c4)C(N)=O)ccc32)cc1	6	4	154.26	535.222	4.066				NC(=O)[C@H](Cc1ccc(O)c(O)c1)NC(=O)c1ccc(-c2ccc([N+](=O)[O-])cc2)cc1	4	4	155.79	421.127	3.233
136	C[C@H](NC(=O)C(=O)c1ccccc1)C(=O)NCC(N)=O	7	3	118.36	277.106	-0.607				N#Cc1ccc(Cn2c(-c3ccccc3)nc3cc(C(=O)NC(Cc4ccc(O)c(O)c4)C(N)=O)ccc32)cc1	6	4	154.26	531.191	4.386				NC(=O)[C@H](Cc1ccc(O)c(O)c1)NC(=O)c1ccc(-c2cccc([N+](=O)[O-])c2)cc1	4	4	155.79	421.127	3.233
137	C[C@H](NC(=O)[C@@H]1C[C@@H](O)CN1)C(=O)NCC(N)=O	8	5	133.55	258.133	-2.644				N#Cc1ccc(Cn2c(-c3cccc(O)c3)nc3cc(C(=O)NC(Cc4ccc(O)c(O)c4)C(N)=O)ccc32)cc1	6	5	174.49	547.186	3.98				NC(=O)[C@H](Cc1ccc(O)c(O)c1)NC(=O)c1ccc(-c2ccccc2)cc1	4	4	112.65	376.142	3.341
138	CC(=O)Oc1ccc(C(=O)N[C@@H](C)C(=O)NCC(N)=O)cc1	7	3	127.59	307.117	-0.436				CCOc1ccc(-c2nc3cc(C(=O)NC(Cc4ccc(O)c(O)c4)C(N)=O)ccc3n2Cc2ccc(C#N)cc2)cc1	6	4	163.49	575.217	4.724				Cc1ccccc1-c1ccc(C(=O)N[C@@H](Cc2ccc(O)c(O)c2)C(N)=O)cc1	4	4	112.65	390.158	3.778
139	C[C@H](NC(=O)c1ccc(Br)cc1)C(=O)NCC(N)=O	6	3	101.29	327.022	0.577				C/C(=C\c1ccccc1)c1nc2cc(C(=O)NC(Cc3ccc(O)c(O)c3)C(N)=O)ccc2n1Cc1ccc(C#N)cc1	6	4	154.26	571.222	4.839				Cc1cccc(-c2ccc(C(=O)N[C@@H](Cc3ccc(O)c(O)c3)C(N)=O)cc2)c1	4	4	112.65	390.158	3.778
140	C[C@H](NC(=O)c1cc(Br)ccc1Cl)C(=O)NCC(N)=O	6	3	101.29	360.983	1.199				N#Cc1ccc(Cn2c(-c3ccc(N4CCCCC4)cc3)nc3cc(C(=O)NC(Cc4ccc(O)c(O)c4)C(N)=O)ccc32)cc1	7	4	157.5	614.264	5.579				Cc1ccc(-c2ccc(C(=O)N[C@@H](Cc3ccc(O)c(O)c3)C(N)=O)cc2)cc1	4	4	112.65	390.158	3.778
141	C[C@H](NC(=O)CCc1ccc(Br)cc1)C(=O)NCC(N)=O	6	3	101.29	355.053	0.558				Cc1ccc(-c2nc3cc(C(=O)NC(Cc4ccc(O)c(O)c4)C(N)=O)ccc3n2Cc2ccc(C#N)cc2)cc1	6	4	154.26	545.206	4.823				NC(=O)[C@H](Cc1ccc(O)c(O)c1)NC(=O)c1ccc(-c2ccc(OC(F)(F)F)cc2)cc1	4	4	121.88	460.125	4.508
142	C[C@H](NC(=O)Cc1ccccc1Br)C(=O)NCC(N)=O	6	3	101.29	341.038	0.389				N#Cc1ccc(Cn2c(-c3ccc(C#N)cc3)nc3cc(C(=O)NC(Cc4ccc(O)c(O)c4)C(N)=O)ccc32)cc1	7	4	178.05	556.186	4.109				COc1ccc(-c2ccc(C(=O)N[C@@H](Cc3ccc(O)c(O)c3)C(N)=O)cc2)c(Cl)c1	4	4	121.88	440.114	3.878
143	C[C@H](NC(=O)c1ccc(C(C)(C)C)cc1)C(=O)NCC(N)=O	6	3	101.29	305.174	1.596				N#Cc1ccc(Cn2c(-c3ccc(Br)cc3)nc3cc(C(=O)NC(Cc4ccc(O)c(O)c4)C(N)=O)ccc32)cc1	6	4	154.26	609.101	5.184				CC(C)Oc1ccccc1-c1ccc(C(=O)N[C@@H](Cc2ccc(O)c(O)c2)C(N)=O)cc1	4	4	121.88	434.184	4.139
144	C[C@H](NC(=O)CCC(=O)c1ccc(Br)cc1)C(=O)NCC(N)=O	7	3	118.36	383.048	0.209				COc1cncc(-c2nc3cc(C(=O)NC(Cc4ccc(O)c(O)c4)C(N)=O)ccc3n2Cc2ccc(C#N)cc2)c1	7	4	176.38	562.196	3.049				NC(=O)[C@H](Cc1ccc(O)c(O)c1)NC(=O)c1ccc(-c2ccccc2OC(F)(F)F)cc1	4	4	121.88	460.125	4.508
145	COc1cc(C(=O)N[C@@H](C)C(=O)NCC(N)=O)cc(OC)c1Br	6	3	119.75	387.043	0.407				Cn1cccc1-c1nc2cc(C(=O)NC(Cc3ccc(O)c(O)c3)C(N)=O)ccc2n1Cc1ccc(C#N)cc1	6	4	159.19	534.202	3.5				CCc1ccc(-c2ccc(C(=O)N[C@@H](Cc3ccc(O)c(O)c3)C(N)=O)cc2)cc1	4	4	112.65	404.174	4.242
146	C[C@H](NC(=O)CCCCl)C(=O)NCC(N)=O	6	3	101.29	249.088	-0.985				COc1ccc(-c2nc3cc(C(=O)NC(Cc4ccc(O)c(O)c4)C(N)=O)ccc3n2Cc2ccc(C#N)cc2)cc1OC	6	4	172.72	591.212	4.216				NC(=O)[C@H](Cc1ccc(O)c(O)c1)NC(=O)c1ccc(-c2cccc(Cl)c2F)cc1	4	4	112.65	428.094	4.124
147	C[C@H](NC(=O)CCC(=O)c1ccc(Cl)cc1)C(=O)NCC(N)=O	7	3	118.36	339.099	0.033				COc1cc(-c2nc3cc(C(=O)NC(Cc4ccc(O)c(O)c4)C(N)=O)ccc3n2Cc2ccc(C#N)cc2)ccc1O	6	5	183.72	577.196	3.895				COc1ccc(-c2ccc(C(=O)N[C@@H](Cc3ccc(O)c(O)c3)C(N)=O)cc2)cc1F	4	4	121.88	424.143	3.417
148	C[C@H](NC(=O)CCc1ccc(B(O)O)cc1)C(=O)NCC(N)=O	8	5	141.75	321.15	-1.215				N#Cc1ccc(Cn2c(-c3ccc(O)cc3)nc3cc(C(=O)NC(Cc4ccc(O)c(O)c4)C(N)=O)ccc32)cc1	6	5	174.49	547.186	3.98				COc1ccc(-c2ccc(C(=O)N[C@@H](Cc3ccc(O)c(O)c3)C(N)=O)cc2)c(C)c1	4	4	121.88	420.169	3.693
149	C[C@H](NC(=O)c1ccc(F)c(Cl)c1)C(=O)NCC(N)=O	6	3	101.29	301.063	0.562				COc1ccc(-c2nc3cc(C(=O)NC(Cc4ccc(O)c(O)c4)C(N)=O)ccc3n2Cc2ccc(C#N)cc2)cc1	6	4	163.49	561.201	4.301				COc1ccc(-c2ccc(C(=O)N[C@@H](Cc3ccc(O)c(O)c3)C(N)=O)cc2)cc1C	4	4	121.88	420.169	3.482
150	C[C@H](NC(=O)c1cccc(Cl)c1)C(=O)NCC(N)=O	6	3	101.29	283.072	0.401				N#Cc1ccc(Cn2c(-c3ccc(O)c(O)c3)nc3cc(C(=O)NC(Cc4ccc(O)c(O)c4)C(N)=O)ccc32)cc1	6	6	194.72	563.18	4.003				CCOc1ccc(-c2ccc(C(=O)N[C@@H](Cc3ccc(O)c(O)c3)C(N)=O)cc2)cc1	4	4	121.88	420.169	3.679
151	Cc1cccc(Cl)c1C(=O)N[C@@H](C)C(=O)NCC(N)=O	6	3	101.29	297.088	0.838				N#Cc1ccc(Cn2c(-c3ccc(F)nc3F)nc3cc(C(=O)NC(Cc4ccc(O)c(O)c4)C(N)=O)ccc32)cc1	7	4	167.15	568.167	3.634				Cc1ccc(-c2ccc(C(=O)N[C@@H](Cc3ccc(O)c(O)c3)C(N)=O)cc2)c(F)c1	4	4	112.65	408.149	3.939
152	CCCC(=O)N[C@@H](C)C(=O)NCC(N)=O	6	3	101.29	215.127	-1.116				CC(Cc1nc2cc(C(=O)NC(Cc3ccc(O)c(O)c3)C(N)=O)ccc2n1Cc1ccc(C#N)cc1)c1ccccc1	6	4	154.26	573.238	4.871				Cc1ccc(-c2ccc(C(=O)N[C@@H](Cc3ccc(O)c(O)c3)C(N)=O)cc2)cc1C	4	4	112.65	404.174	4.215
153	C[C@H](NC(=O)c1ccc(C#N)cc1)C(=O)NCC(N)=O	7	3	125.08	274.107	-0.498				Cn1cc(Cl)c(-c2nc3cc(C(=O)NC(Cc4ccc(O)c(O)c4)C(N)=O)ccc3n2Cc2ccc(C#N)cc2)n1	7	4	172.08	569.158	3.456				Cc1ccc(-c2ccc(C(=O)N[C@@H](Cc3ccc(O)c(O)c3)C(N)=O)cc2)cc1F	4	4	112.65	408.149	3.728
154	C[C@H](NC(=O)CC#N)C(=O)NCC(N)=O	7	3	125.08	212.091	-2.626				Cc1cc(-c2nc3cc(C(=O)NC(Cc4ccc(O)c(O)c4)C(N)=O)ccc3n2Cc2ccc(C#N)cc2)cnc1Cl	7	4	167.15	580.163	4.071				NC(=O)[C@H](Cc1ccc(O)c(O)c1)NC(=O)c1ccc(-c2cccc(F)c2F)cc1	4	4	112.65	412.123	3.663
155	C[C@H](NC(=O)c1c(Cl)cccc1Cl)C(=O)NCC(N)=O	6	3	101.29	317.033	1.023				Cc1ccc(-c2nc3cc(C(=O)NC(Cc4ccc(O)c(O)c4)C(N)=O)ccc3n2Cc2ccc(C#N)cc2)cc1F	6	4	154.26	563.197	4.773				NC(=O)[C@H](Cc1ccc(O)c(O)c1)NC(=O)c1ccc(-c2ccccc2C(F)(F)F)cc1	4	4	112.65	444.13	4.266
156	C[C@H](NC(=O)Cc1ccc(Cl)c(Cl)c1)C(=O)NCC(N)=O	6	3	101.29	331.049	0.835				CC1(C)[C@H]2CC=C(c3nc4cc(C(=O)NC(Cc5ccc(O)c(O)c5)C(N)=O)ccc4n3Cc3ccc(C#N)cc3)[C@@H]1C2	6	4	154.26	575.253	5.471				NC(=O)[C@H](Cc1ccc(O)c(O)c1)NC(=O)c1ccc(-c2ccc(F)c(F)c2F)cc1	4	4	112.65	430.114	3.824
157	C[C@H](N)C(=O)NCC(N)=O	5	3	98.21	145.085	-2.214				COc1ccc(/C=C/c2nc3cc(C(=O)NC(Cc4ccc(O)c(O)c4)C(N)=O)ccc3n2Cc2ccc(C#N)cc2)cc1	6	4	163.49	587.217	4.573				COCc1ccc(-c2ccc(C(=O)N[C@@H](Cc3ccc(O)c(O)c3)C(N)=O)cc2)cc1	5	4	121.88	420.169	3.049
158	C[C@H](NC(=O)c1cccc(N(C)C)c1)C(=O)NCC(N)=O	7	3	104.53	292.154	-0.012				N#Cc1ccc(Cn2c(C3CCCCC3)nc3cc(C(=O)NC(Cc4ccc(O)c(O)c4)C(N)=O)ccc32)cc1	6	4	154.26	537.238	4.582				CCCCc1ccc(-c2ccc(C(=O)N[C@@H](Cc3ccc(O)c(O)c3)C(N)=O)cc2)cc1	4	4	112.65	432.205	5.38
159	COc1cc(C)c(C(=O)N[C@@H](C)C(=O)NCC(N)=O)cc1OC	6	3	119.75	323.148	-0.222				N#Cc1ccc(Cn2c(-c3cccc(F)n3)nc3cc(C(=O)NC(Cc4ccc(O)c(O)c4)C(N)=O)ccc32)cc1	7	4	167.15	550.176	3.473				NC(=O)[C@H](Cc1ccc(O)c(O)c1)NC(=O)c1ccc(-c2ccc(S(N)(=O)=O)cc2)cc1	7	5	181.19	455.115	1.8
160	C[C@H](NC(=O)C(c1ccccc1)c1ccccc1)C(=O)NCC(N)=O	6	3	101.29	339.158	1.258				N#Cc1ccc(Cn2c(-c3ccc(Cl)o3)nc3cc(C(=O)NC(Cc4ccc(O)c(O)c4)C(N)=O)ccc32)cc1	6	4	167.4	555.131	3.718				NC(=O)[C@H](Cc1ccc(O)c(O)c1)NC(=O)c1cccc(-c2ccc(-c3ccccc3)cc2)c1	4	4	112.65	452.174	5.281
161	C[C@H](NC(=O)c1ccc(CN(C)C)cc1)C(=O)NCC(N)=O	7	3	104.53	306.169	-0.47				N#Cc1ccc(Cn2c(C3CCN(Cc4ccccc4)CC3)nc3cc(C(=O)NC(Cc4ccc(O)c(O)c4)C(N)=O)ccc32)cc1	7	4	157.5	628.28	4.438				NC(=O)[C@H](Cc1ccc(O)c(O)c1)NC(=O)c1cccc(-c2ccc(O)c(Cl)c2)c1	4	5	132.88	426.098	3.557
162	CCc1ccc(C(=O)N[C@@H](C)C(=O)NCC(N)=O)cc1	6	3	101.29	277.143	0.68				N#Cc1ccc(Cn2c(-c3cncc4ccccc34)nc3cc(C(=O)NC(Cc4ccc(O)c(O)c4)C(N)=O)ccc32)cc1	7	4	167.15	582.202	4.4				NC(=O)[C@H](Cc1ccc(O)c(O)c1)NC(=O)c1cccc(-c2ccc(F)c(Cl)c2)c1	4	4	112.65	428.094	4.124
163	C[C@H](NC(=O)c1cccc(F)c1)C(=O)NCC(N)=O	6	3	101.29	267.102	-0.06				CCc1ccc(-c2nc3cc(C(=O)NC(Cc4ccc(O)c(O)c4)C(N)=O)ccc3n2Cc2ccc(C#N)cc2)o1	6	4	167.4	549.201	3.575				NC(=O)[C@H](Cc1ccc(O)c(O)c1)NC(=O)c1cccc(-c2ccc(CCC(=O)O)cc2)c1	6	5	149.95	448.163	2.937
164	C[C@H](NC(=O)Cc1ccc(F)cc1)C(=O)NCC(N)=O	6	3	101.29	281.118	-0.248				COc1cc(F)c(-c2nc3cc(C(=O)NC(Cc4ccc(O)c(O)c4)C(N)=O)ccc3n2Cc2ccc(C#N)cc2)c(F)c1	6	4	163.49	597.182	4.623				NC(=O)[C@H](Cc1ccc(O)c(O)c1)NC(=O)c1cccc(-c2cccc(Cl)c2)c1	4	4	112.65	410.103	3.963
165	C[C@H](NC(=O)c1ccc(N=C(N)N)cc1)C(=O)NCC(N)=O	9	5	165.69	306.144	-1.637				Cc1c(-c2nc3cc(C(=O)NC(Cc4ccc(O)c(O)c4)C(N)=O)ccc3n2Cc2ccc(C#N)cc2)cnn1C	7	4	172.08	549.212	3.115				NC(=O)[C@H](Cc1ccc(O)c(O)c1)NC(=O)c1cccc(-c2ccccc2Cl)c1	4	4	112.65	410.103	3.963
166	CCCCCC(=O)N[C@@H](C)C(=O)NCC(N)=O	6	3	101.29	243.158	0.022				N#Cc1ccc(Cn2c(C#Cc3ccccc3)nc3cc(C(=O)NC(Cc4ccc(O)c(O)c4)C(N)=O)ccc32)cc1	6	4	154.26	555.191	5.046				NC(=O)[C@H](Cc1ccc(O)c(O)c1)NC(=O)c1cccc(-c2ccc(Cl)cc2)c1	4	4	112.65	410.103	3.963
167	C[C@H](NC(=O)c1cccc(O)c1)C(=O)NCC(N)=O	6	4	121.52	265.106	-0.627				Cn1ccc(-c2nc3cc(C(=O)NC(Cc4ccc(O)c(O)c4)C(N)=O)ccc3n2Cc2ccc(C#N)cc2)n1	7	4	172.08	535.197	2.879				N#Cc1ccc(-c2cccc(C(=O)N[C@@H](Cc3ccc(O)c(O)c3)C(N)=O)c2)cc1	5	4	136.44	401.138	3.064
168	C[C@H](NC(=O)c1ccc(I)cc1)C(=O)NCC(N)=O	6	3	101.29	375.008	0.847				Cc1ccc(Cl)c(-c2nc3cc(C(=O)NC(Cc4ccc(O)c(O)c4)C(N)=O)ccc3n2Cc2ccc(C#N)cc2)c1F	6	4	154.26	597.158	5.395				NC(=O)[C@H](Cc1ccc(O)c(O)c1)NC(=O)c1cccc(-c2ccc(Cl)c(Cl)c2)c1	4	4	112.65	444.064	4.585
169	CC(C)Oc1ccc(C(=O)N[C@@H](C)C(=O)NCC(N)=O)cc1	6	3	110.52	307.153	0.577				COc1cccc(Cl)c1-c1nc2cc(C(=O)NC(Cc3ccc(O)c(O)c3)C(N)=O)ccc2n1Cc1ccc(C#N)cc1	6	4	163.49	595.162	4.923				NC(=O)[C@H](Cc1ccc(O)c(O)c1)NC(=O)c1cccc(-c2ccc(Cl)cc2Cl)c1	4	4	112.65	444.064	4.585
170	C[C@H](NC(=O)Cc1ccccc1I)C(=O)NCC(N)=O	6	3	101.29	389.024	0.659				CCc1cccc(-c2nc3cc(C(=O)NC(Cc4ccc(O)c(O)c4)C(N)=O)ccc3n2Cc2ccc(C#N)cc2)c1	6	4	154.26	559.222	5.287				NC(=O)[C@H](Cc1ccc(O)c(O)c1)NC(=O)c1cccc(-c2cc(Cl)cc(Cl)c2)c1	4	4	112.65	444.064	4.585
171	COc1cccc(CC(=O)N[C@@H](C)C(=O)NCC(N)=O)c1	6	3	110.52	293.138	-0.494				C=CCOc1ccc(-c2nc3cc(C(=O)NC(Cc4ccc(O)c(O)c4)C(N)=O)ccc3n2Cc2ccc(C#N)cc2)cc1	6	4	163.49	587.217	4.916				NC(=O)[C@H](Cc1ccc(O)c(O)c1)NC(=O)c1cccc(-c2ccc(F)c(F)c2)c1	4	4	112.65	412.123	3.663
172	C[C@H](NC(=O)/C=C/c1ccc(O)c(O)c1)C(=O)NCC(N)=O	6	5	141.75	307.117	-0.6				N#Cc1ccc(Cn2c(CCCCO)nc3cc(C(=O)NC(Cc4ccc(O)c(O)c4)C(N)=O)ccc32)cc1	7	5	174.49	527.217	2.506				NC(=O)[C@H](Cc1ccc(O)c(O)c1)NC(=O)c1cccc(-c2cc(F)cc(F)c2)c1	4	4	112.65	412.123	3.663
173	C[C@H](NC(=O)c1cc2ccccc2n1C)C(=O)NCC(N)=O	6	3	106.22	302.138	0.249				N#Cc1ccc(Cn2c(-c3ccc(OCc4ccccc4)cc3)nc3cc(C(=O)NC(Cc4ccc(O)c(O)c4)C(N)=O)ccc32)cc1	6	4	163.49	637.233	6.011				COc1ccc(-c2cccc(C(=O)N[C@@H](Cc3ccc(O)c(O)c3)C(N)=O)c2)cc1OC	4	4	131.11	436.163	3.171
174	C[C@H](NC(=O)c1cccnc1)C(=O)NCC(N)=O	7	3	114.18	250.107	-1.473				N#Cc1ccc(Cn2c(-c3ccccc3F)nc3cc(C(=O)NC(Cc4ccc(O)c(O)c4)C(N)=O)ccc32)cc1	6	4	154.26	549.181	4.547				COc1ccc(-c2cccc(C(=O)N[C@@H](Cc3ccc(O)c(O)c3)C(N)=O)c2)c(OC)c1	4	4	131.11	436.163	3.171
175	C[C@H](NC(=O)Cc1ccc(Oc2ccccc2)cc1)C(=O)NCC(N)=O	6	3	110.52	355.153	1.072				N#Cc1ccc(Cn2c(-c3cccc(N4CCOCC4)c3)nc3cc(C(=O)NC(Cc4ccc(O)c(O)c4)C(N)=O)ccc32)cc1	8	4	166.73	616.243	4.315				NC(=O)[C@H](Cc1ccc(O)c(O)c1)NC(=O)c1cccc(-c2ccc(F)cc2)c1	4	4	112.65	394.133	3.502
176	C[C@H](NC(=O)Cc1ccccc1)C(=O)NCC(N)=O	6	3	101.29	263.127	-0.409				COc1cc(F)ccc1-c1nc2cc(C(=O)NC(Cc3ccc(O)c(O)c3)C(N)=O)ccc2n1Cc1ccc(C#N)cc1	6	4	163.49	579.192	4.462				NC(=O)[C@H](Cc1ccc(O)c(O)c1)NC(=O)c1cccc(-c2cccc(F)c2)c1	4	4	112.65	394.133	3.502
177	C[C@H](NC(=O)c1ccccc1-c1ccccc1)C(=O)NCC(N)=O	6	3	101.29	325.143	1.719				N#Cc1ccc(Cn2c(-c3ccc(F)cc3)nc3cc(C(=O)NC(Cc4ccc(O)c(O)c4)C(N)=O)ccc32)cc1	6	4	154.26	549.181	4.547				NC(=O)[C@H](Cc1ccc(O)c(O)c1)NC(=O)c1cccc(-c2ccccc2F)c1	4	4	112.65	394.133	3.502
178	C[C@H](NC(=O)c1nc(=O)[nH]c(=O)[nH]1)C(=O)NCC(N)=O	7	5	179.9	284.087	-2.592				N#Cc1ccc(Cn2c(-c3c(F)cc(C#N)cc3F)nc3cc(C(=O)NC(Cc4ccc(O)c(O)c4)C(N)=O)ccc32)cc1	7	4	178.05	592.167	4.431				NC(=O)[C@H](Cc1ccc(O)c(O)c1)NC(=O)c1cccc(-c2cccc(O)c2)c1	4	5	132.88	392.137	2.935
179	C[C@H](NC(=O)c1ccc(O)c(O)c1)C(=O)NCC(N)=O	6	5	141.75	281.101	-0.872				N#Cc1ccc(Cn2c(-c3cccnc3)nc3cc(C(=O)NC(Cc4ccc(O)c(O)c4)C(N)=O)ccc32)cc1	7	4	167.15	532.186	3.134				NC(=O)[C@H](Cc1ccc(O)c(O)c1)NC(=O)c1cccc(-c2ccc(O)cc2)c1	4	5	132.88	392.137	2.935
180	CCCCCCCCCCCC(=O)N[C@@H](C)C(=O)NCC(N)=O	6	3	101.29	327.252	3.436				N#Cc1ccc(Cn2c(-c3csc(Cl)n3)nc3cc(C(=O)NC(Cc4ccc(O)c(O)c4)C(N)=O)ccc32)cc1	7	4	195.39	572.103	3.537				CC(C)Oc1ccc(-c2cccc(C(=O)N[C@@H](Cc3ccc(O)c(O)c3)C(N)=O)c2)cc1	4	4	121.88	434.184	4.139
181	CC(=O)C(=O)N[C@@H](C)C(=O)NCC(N)=O	7	3	118.36	215.091	-2.284				N#Cc1ccc(Cn2c(-c3cccc(OC(F)(F)F)c3)nc3cc(C(=O)NC(Cc4ccc(O)c(O)c4)C(N)=O)ccc32)cc1	6	4	163.49	615.173	5.553				COC(=O)c1cccc(-c2cccc(C(=O)N[C@@H](Cc3ccc(O)c(O)c3)C(N)=O)c2)c1	6	4	138.95	434.148	3.277
182	C[C@H](NC(=O)c1cc(S(=O)(=O)O)ccc1O)C(=O)NCC(N)=O	9	5	184.27	345.063	-1.175				N#Cc1ccc(Cn2c(-c3c(Cl)ncnc3Cl)nc3cc(C(=O)NC(Cc4ccc(O)c(O)c4)C(N)=O)ccc32)cc1	8	4	180.04	601.103	3.515				COC(=O)c1ccc(-c2cccc(C(=O)N[C@@H](Cc3ccc(O)c(O)c3)C(N)=O)c2)cc1	6	4	138.95	434.148	3.277
183	COc1cc(C(=O)N[C@@H](C)C(=O)NCC(N)=O)cc(OC)c1O	6	4	139.98	325.127	-1.065				Cc1cccnc1-c1nc2cc(C(=O)NC(Cc3ccc(O)c(O)c3)C(N)=O)ccc2n1Cc1ccc(C#N)cc1	7	4	167.15	546.202	3.449				COC(=O)c1ccccc1-c1cccc(C(=O)N[C@@H](Cc2ccc(O)c(O)c2)C(N)=O)c1	6	4	138.95	434.148	3.277
184	C[C@H](NC(=O)c1ccccc1C(F)(F)F)C(=O)NCC(N)=O	6	3	101.29	317.099	0.704				N#Cc1ccc(Cn2c(-c3ccc4c(c3)CCO4)nc3cc(C(=O)NC(Cc4ccc(O)c(O)c4)C(N)=O)ccc32)cc1	6	4	163.49	573.201	4.147				COc1ccccc1-c1cccc(C(=O)N[C@@H](Cc2ccc(O)c(O)c2)C(N)=O)c1	4	4	121.88	406.153	3.256
185	C[C@H](NC(=O)CNC(=O)c1cccc(C(F)(F)F)c1)C(=O)NCC(N)=O	8	4	130.39	374.12	-0.124				N#Cc1ccc(Cn2c(-c3cnccn3)nc3cc(C(=O)NC(Cc4ccc(O)c(O)c4)C(N)=O)ccc32)cc1	8	4	180.04	533.181	1.971				COc1cccc(-c2cccc(C(=O)N[C@@H](Cc3ccc(O)c(O)c3)C(N)=O)c2)c1	4	4	121.88	406.153	3.256
186	C[C@H](NC(=O)C(C(F)(F)F)C(F)(F)F)C(=O)NCC(N)=O	6	3	101.29	323.07	0.612				N#Cc1ccc(Cn2c(-c3c(F)cc(F)cc3F)nc3cc(C(=O)NC(Cc4ccc(O)c(O)c4)C(N)=O)ccc32)cc1	6	4	154.26	585.162	4.869				COc1ccc(-c2cccc(C(=O)N[C@@H](Cc3ccc(O)c(O)c3)C(N)=O)c2)cc1	4	4	121.88	406.153	3.256
187	COc1cc(CC(=O)N[C@@H](C)C(=O)NCC(N)=O)cc(OC)c1OC	6	3	128.98	353.159	-0.932				N#Cc1ccc(Cn2c(-c3cccc(Cl)c3)nc3cc(C(=O)NC(Cc4ccc(O)c(O)c4)C(N)=O)ccc32)cc1	6	4	154.26	565.152	5.008				NC(=O)[C@H](Cc1ccc(O)c(O)c1)NC(=O)c1cccc(-c2ccccc2[N+](=O)[O-])c1	4	4	155.79	421.127	3.233
188	COc1cc(C(=O)N[C@@H](C)C(=O)NCC(N)=O)cc(OC)c1OC	6	3	128.98	339.143	-0.744				CC(C)Cc1nc2cc(C(=O)NC(Cc3ccc(O)c(O)c3)C(N)=O)ccc2n1Cc1ccc(C#N)cc1	6	4	154.26	511.222	3.999				NC(=O)[C@H](Cc1ccc(O)c(O)c1)NC(=O)c1cccc(-c2ccc([N+](=O)[O-])cc2)c1	4	4	155.79	421.127	3.233
189	C[C@H](NC(=O)CCCCBr)C(=O)NCC(N)=O	6	3	101.29	307.053	-0.289				Cc1cccc(-c2nc3cc(C(=O)NC(Cc4ccc(O)c(O)c4)C(N)=O)ccc3n2Cc2ccc(C#N)cc2)c1	6	4	154.26	545.206	4.823				NC(=O)[C@H](Cc1ccc(O)c(O)c1)NC(=O)c1cccc(-c2cccc([N+](=O)[O-])c2)c1	4	4	155.79	421.127	3.233
190	C[C@H](NC(=O)C1CCCCCC1)C(=O)NCC(N)=O	6	3	101.29	269.174	0.544				COc1ccc(-c2nc3cc(C(=O)NC(Cc4ccc(O)c(O)c4)C(N)=O)ccc3n2Cc2ccc(C#N)cc2)cc1O	6	5	183.72	577.196	3.895				NC(=O)[C@H](Cc1ccc(O)c(O)c1)NC(=O)c1cccc(-c2ccccc2)c1	4	4	112.65	376.142	3.341
191	C[C@H](NC(=O)C1CCCCC1)C(=O)NCC(N)=O	6	3	101.29	255.158	-0.025				N#Cc1ccc(Cn2c(-c3ccc(Cl)c(Cl)c3)nc3cc(C(=O)NC(Cc4ccc(O)c(O)c4)C(N)=O)ccc32)cc1	6	4	154.26	599.113	5.63				Cc1ccccc1-c1cccc(C(=O)N[C@@H](Cc2ccc(O)c(O)c2)C(N)=O)c1	4	4	112.65	390.158	3.778
192	C[C@H](NC(=O)c1cc2ccccc2[nH]1)C(=O)NCC(N)=O	6	4	117.08	288.122	-0.055				N#Cc1ccc(Cn2c(-c3ncco3)nc3cc(C(=O)NC(Cc4ccc(O)c(O)c4)C(N)=O)ccc32)cc1	7	4	180.29	522.165	2.229				Cc1cccc(-c2cccc(C(=O)N[C@@H](Cc3ccc(O)c(O)c3)C(N)=O)c2)c1	4	4	112.65	390.158	3.778
193	CC(C)c1ccc(C(=O)N[C@@H](C)C(=O)NCC(N)=O)cc1	6	3	101.29	291.158	1.184				N#Cc1ccc(Cn2c(-c3ccc(OC(F)(F)F)cc3)nc3cc(C(=O)NC(Cc4ccc(O)c(O)c4)C(N)=O)ccc32)cc1	6	4	163.49	615.173	5.553				Cc1ccc(-c2cccc(C(=O)N[C@@H](Cc3ccc(O)c(O)c3)C(N)=O)c2)cc1	4	4	112.65	390.158	3.778
194	CSc1ccc(C(=O)N[C@@H](C)C(=O)NCC(N)=O)cc1	6	3	126.59	295.099	0.521				N#Cc1ccc(Cn2c(C3CCCCCCC3)nc3cc(C(=O)NC(Cc4ccc(O)c(O)c4)C(N)=O)ccc32)cc1	6	4	154.26	565.269	5.72				NC(=O)[C@H](Cc1ccc(O)c(O)c1)NC(=O)c1cccc(-c2ccc(OC(F)(F)F)cc2)c1	4	4	121.88	460.125	4.508
195	C[C@H](NC(=O)Cc1ccc2ccccc2c1)C(=O)NCC(N)=O	6	3	101.29	313.143	0.857				N#Cc1ccc(Cn2c(-c3cc(F)ccc3Cl)nc3cc(C(=O)NC(Cc4ccc(O)c(O)c4)C(N)=O)ccc32)cc1	6	4	154.26	583.142	5.169				COc1ccc(-c2cccc(C(=O)N[C@@H](Cc3ccc(O)c(O)c3)C(N)=O)c2)c(Cl)c1	4	4	121.88	440.114	3.878
196	C[C@H](NC(=O)c1cc(=O)[nH]c(=O)[nH]1)C(=O)NCC(N)=O	6	5	167.01	283.092	-2.333				N#Cc1ccc(Cn2c(-c3cccc(Cl)c3F)nc3cc(C(=O)NC(Cc4ccc(O)c(O)c4)C(N)=O)ccc32)cc1	6	4	154.26	583.142	5.169				CC(C)Oc1ccccc1-c1cccc(C(=O)N[C@@H](Cc2ccc(O)c(O)c2)C(N)=O)c1	4	4	121.88	434.184	4.139
197	C[C@H](NC(=O)c1cc(-c2ccccc2)nc2ccccc12)C(=O)NCC(N)=O	7	3	114.18	376.154	1.911				N#Cc1ccc(Cn2c(-c3ccc(Cl)cc3Cl)nc3cc(C(=O)NC(Cc4ccc(O)c(O)c4)C(N)=O)ccc32)cc1	6	4	154.26	599.113	5.63				NC(=O)[C@H](Cc1ccc(O)c(O)c1)NC(=O)c1cccc(-c2ccccc2OC(F)(F)F)c1	4	4	121.88	460.125	4.508
198	CCC(=O)N[C@@H](C)C(=O)NCC(N)=O	6	3	101.29	201.111	-1.685				CCOc1ccc(-c2nc3cc(C(=O)NC(Cc4ccc(O)c(O)c4)C(N)=O)ccc3n2Cc2ccc(C#N)cc2)cn1	7	4	176.38	576.212	4.2				CCc1ccc(-c2cccc(C(=O)N[C@@H](Cc3ccc(O)c(O)c3)C(N)=O)c2)cc1	4	4	112.65	404.174	4.242
199	C[C@H](NC(=O)CCc1cccnc1)C(=O)NCC(N)=O	7	3	114.18	278.138	-1.492				N#Cc1ccc(Cn2c(-c3ccco3)nc3cc(C(=O)NC(Cc4ccc(O)c(O)c4)C(N)=O)ccc32)cc1	6	4	167.4	521.17	3.086				NC(=O)[C@H](Cc1ccc(O)c(O)c1)NC(=O)c1cccc(-c2cccc(Cl)c2F)c1	4	4	112.65	428.094	4.124
200	C[C@H](NC(=O)c1ccc[nH]1)C(=O)NCC(N)=O	6	4	117.08	238.107	-1.411				N#Cc1ccc(Cn2c(-c3cccs3)nc3cc(C(=O)NC(Cc4ccc(O)c(O)c4)C(N)=O)ccc32)cc1	6	4	182.5	537.147	3.448				COc1ccc(-c2cccc(C(=O)N[C@@H](Cc3ccc(O)c(O)c3)C(N)=O)c2)cc1F	4	4	121.88	424.143	3.417
201	C[C@H](NC(=O)c1cnc2ccccc2c1)C(=O)NCC(N)=O	7	3	114.18	300.122	-0.118				CC1(c2nc3cc(C(=O)NC(Cc4ccc(O)c(O)c4)C(N)=O)ccc3n2Cc2ccc(C#N)cc2)COC1	7	4	163.49	525.201	2.17				COc1ccc(-c2cccc(C(=O)N[C@@H](Cc3ccc(O)c(O)c3)C(N)=O)c2)c(C)c1	4	4	121.88	420.169	3.693
202	CCCCC(=O)N[C@@H](C)C(=O)NCC(N)=O	6	3	101.29	229.143	-0.547				NC(=O)C(Cc1ccc(O)c(O)c1)NC(=O)c1ccc2c(c1)nc(C1CC=CCC1)n2CC12CC3CC(CC(C3)C1)C2	5	4	130.47	568.305	6.317				COc1ccc(-c2cccc(C(=O)N[C@@H](Cc3ccc(O)c(O)c3)C(N)=O)c2)cc1C	4	4	121.88	420.169	3.482
203	C[C@H](NC(=O)Cc1cccc(C(F)(F)F)c1)C(=O)NCC(N)=O	6	3	101.29	331.114	0.516				NC(=O)C(Cc1ccc(O)c(O)c1)NC(=O)c1ccc2c(c1)nc(-c1ccccc1)n2CC12CC3CC(CC(C3)C1)C2	5	4	130.47	564.274	6.637				CCOc1ccc(-c2cccc(C(=O)N[C@@H](Cc3ccc(O)c(O)c3)C(N)=O)c2)cc1	4	4	121.88	420.169	3.679
204	C[C@H](NC(=O)c1ccccc1)C(=O)NCC(N)=O	6	3	101.29	249.111	-0.221				NC(=O)C(Cc1ccc(O)c(O)c1)NC(=O)c1ccc2c(c1)nc(-c1cccc(O)c1)n2CC12CC3CC(CC(C3)C1)C2	5	5	150.7	580.269	6.231				Cc1ccc(-c2cccc(C(=O)N[C@@H](Cc3ccc(O)c(O)c3)C(N)=O)c2)c(F)c1	4	4	112.65	408.149	3.939
205	C#CCCC(=O)N[C@@H](C)C(=O)NCC(N)=O	6	3	101.29	225.111	-1.682				CCOc1ccc(-c2nc3cc(C(=O)NC(Cc4ccc(O)c(O)c4)C(N)=O)ccc3n2CC23CC4CC(CC(C4)C2)C3)cc1	5	4	139.7	608.3	6.975				Cc1ccc(-c2cccc(C(=O)N[C@@H](Cc3ccc(O)c(O)c3)C(N)=O)c2)cc1C	4	4	112.65	404.174	4.215
206	C[C@H](NC(=O)c1ccc(S(C)(=O)=O)cc1)C(=O)NCC(N)=O	8	3	143.81	327.089	-0.7				C/C(=C\c1ccccc1)c1nc2cc(C(=O)NC(Cc3ccc(O)c(O)c3)C(N)=O)ccc2n1CC12CC3CC(CC(C3)C1)C2	5	4	130.47	604.305	7.09				Cc1ccc(-c2cccc(C(=O)N[C@@H](Cc3ccc(O)c(O)c3)C(N)=O)c2)cc1F	4	4	112.65	408.149	3.728
207	C[C@H](NC(=O)c1ccc(F)cc1Br)C(=O)NCC(N)=O	6	3	101.29	345.012	0.738				NC(=O)C(Cc1ccc(O)c(O)c1)NC(=O)c1ccc2c(c1)nc(-c1ccc(N3CCCCC3)cc1)n2CC12CC3CC(CC(C3)C1)C2	6	4	133.71	647.347	7.83				NC(=O)[C@H](Cc1ccc(O)c(O)c1)NC(=O)c1cccc(-c2cccc(F)c2F)c1	4	4	112.65	412.123	3.663
208	COc1cc(C(=O)N[C@@H](C)C(=O)NCC(N)=O)ccc1O	6	4	130.75	295.117	-0.98				Cc1ccc(-c2nc3cc(C(=O)NC(Cc4ccc(O)c(O)c4)C(N)=O)ccc3n2CC23CC4CC(CC(C4)C2)C3)cc1	5	4	130.47	578.289	7.074				NC(=O)[C@H](Cc1ccc(O)c(O)c1)NC(=O)c1cccc(-c2ccccc2C(F)(F)F)c1	4	4	112.65	444.13	4.266
209	C[C@H](NC(=O)c1cccs1)C(=O)NCC(N)=O	6	3	129.53	255.068	-1.159				N#Cc1ccc(-c2nc3cc(C(=O)NC(Cc4ccc(O)c(O)c4)C(N)=O)ccc3n2CC23CC4CC(CC(C4)C2)C3)cc1	6	4	154.26	589.269	6.36				NC(=O)[C@H](Cc1ccc(O)c(O)c1)NC(=O)c1cccc(-c2ccc(F)c(F)c2F)c1	4	4	112.65	430.114	3.824
210	CC(=O)N[C@@H](C)C(=O)NCC(N)=O	6	3	101.29	187.096	-1.938				NC(=O)C(Cc1ccc(O)c(O)c1)NC(=O)c1ccc2c(c1)nc(-c1ccc(Br)cc1)n2CC12CC3CC(CC(C3)C1)C2	5	4	130.47	642.184	7.435				COCc1ccc(-c2cccc(C(=O)N[C@@H](Cc3ccc(O)c(O)c3)C(N)=O)c2)cc1	5	4	121.88	420.169	3.049
211	C#CC(=O)N[C@@H](C)C(=O)NCC(N)=O	6	3	101.29	197.08	-1.663				COc1cncc(-c2nc3cc(C(=O)NC(Cc4ccc(O)c(O)c4)C(N)=O)ccc3n2CC23CC4CC(CC(C4)C2)C3)c1	6	4	152.59	595.279	5.3				CCCCc1ccc(-c2cccc(C(=O)N[C@@H](Cc3ccc(O)c(O)c3)C(N)=O)c2)cc1	4	4	112.65	432.205	5.38
212	C[C@H](NC(=O)CN(C)C)C(=O)NCC(N)=O	7	3	104.53	230.138	-2.413				Cn1cccc1-c1nc2cc(C(=O)NC(Cc3ccc(O)c(O)c3)C(N)=O)ccc2n1CC12CC3CC(CC(C3)C1)C2	5	4	135.4	567.285	5.751				NC(=O)[C@H](Cc1ccc(O)c(O)c1)NC(=O)c1cccc(-c2ccc(S(N)(=O)=O)cc2)c1	7	5	181.19	455.115	1.8
213	Cc1cc(C(=O)N[C@@H](C)C(=O)NCC(N)=O)cc(Cl)n1	7	3	114.18	298.083	-0.447				COc1ccc(-c2nc3cc(C(=O)NC(Cc4ccc(O)c(O)c4)C(N)=O)ccc3n2CC23CC4CC(CC(C4)C2)C3)cc1OC	5	4	148.93	624.295	6.467				NC(=O)[C@H](Cc1ccc(O)c(O)c1)NC(=O)c1ccc(F)cc1-c1ccc(-c2ccccc2)cc1	4	4	112.65	470.164	5.442
214	C[C@H](NC(=O)c1ccc(S(N)(=O)=O)cc1)C(=O)NCC(N)=O	9	4	169.83	328.084	-1.762				COc1cc(-c2nc3cc(C(=O)NC(Cc4ccc(O)c(O)c4)C(N)=O)ccc3n2CC23CC4CC(CC(C4)C2)C3)ccc1O	5	5	159.93	610.279	6.146				NC(=O)[C@H](Cc1ccc(O)c(O)c1)NC(=O)c1ccc(F)cc1-c1ccc(O)c(Cl)c1	4	5	132.88	444.089	3.718
215	Cc1cn(CC(=O)N[C@@H](C)C(=O)NCC(N)=O)c(=O)[nH]c1=O	6	4	156.15	311.123	-1.992				NC(=O)C(Cc1ccc(O)c(O)c1)NC(=O)c1ccc2c(c1)nc(-c1ccc(O)cc1)n2CC12CC3CC(CC(C3)C1)C2	5	5	150.7	580.269	6.231				NC(=O)[C@H](Cc1ccc(O)c(O)c1)NC(=O)c1ccc(F)cc1-c1ccc(F)c(Cl)c1	4	4	112.65	446.084	4.285
216	C#Cc1cccc(C(=O)N[C@@H](C)C(=O)NCC(N)=O)c1	6	3	101.29	273.111	0.277				COc1ccc(-c2nc3cc(C(=O)NC(Cc4ccc(O)c(O)c4)C(N)=O)ccc3n2CC23CC4CC(CC(C4)C2)C3)cc1	5	4	139.7	594.284	6.552				NC(=O)[C@H](Cc1ccc(O)c(O)c1)NC(=O)c1ccc(F)cc1-c1ccc(CCC(=O)O)cc1	6	5	149.95	466.154	3.098
217	CCCC(=O)N[C@@H](C)C(=O)NCC(N)=O	6	3	101.29	215.127	-1.116				NC(=O)C(Cc1ccc(O)c(O)c1)NC(=O)c1ccc2c(c1)nc(-c1ccc(O)c(O)c1)n2CC12CC3CC(CC(C3)C1)C2	5	6	170.93	596.263	6.254				NC(=O)[C@H](Cc1ccc(O)c(O)c1)NC(=O)c1ccc(F)cc1-c1cccc(Cl)c1	4	4	112.65	428.094	4.124
218	CC(C(=O)N[C@@H](C)C(=O)NCC(N)=O)c1cccc(C(=O)c2ccccc2)c1	7	3	118.36	381.169	1.359				NC(=O)C(Cc1ccc(O)c(O)c1)NC(=O)c1ccc2c(c1)nc(-c1ccc(F)nc1F)n2CC12CC3CC(CC(C3)C1)C2	6	4	143.36	601.25	5.885				NC(=O)[C@H](Cc1ccc(O)c(O)c1)NC(=O)c1ccc(F)cc1-c1ccccc1Cl	4	4	112.65	428.094	4.124
219	COc1ccc2cc([C@H](C)C(=O)N[C@@H](C)C(=O)NCC(N)=O)ccc2c1	6	3	110.52	357.169	0.986				CC(Cc1nc2cc(C(=O)NC(Cc3ccc(O)c(O)c3)C(N)=O)ccc2n1CC12CC3CC(CC(C3)C1)C2)c1ccccc1	5	4	130.47	606.321	7.122				NC(=O)[C@H](Cc1ccc(O)c(O)c1)NC(=O)c1ccc(F)cc1-c1ccc(Cl)cc1	4	4	112.65	428.094	4.124
220	C[C@H](NC(=O)COCCN)C(=O)NCC(N)=O	8	4	136.54	246.133	-3.232				Cn1cc(Cl)c(-c2nc3cc(C(=O)NC(Cc4ccc(O)c(O)c4)C(N)=O)ccc3n2CC23CC4CC(CC(C4)C2)C3)n1	6	4	148.29	602.241	5.707				N#Cc1ccc(-c2cc(F)ccc2C(=O)N[C@@H](Cc2ccc(O)c(O)c2)C(N)=O)cc1	5	4	136.44	419.128	3.225
221	C[C@H](NC(=O)c1ccoc1)C(=O)NCC(N)=O	6	3	114.43	239.091	-1.616				Cc1cc(-c2nc3cc(C(=O)NC(Cc4ccc(O)c(O)c4)C(N)=O)ccc3n2CC23CC4CC(CC(C4)C2)C3)cnc1Cl	6	4	143.36	613.246	6.322				NC(=O)[C@H](Cc1ccc(O)c(O)c1)NC(=O)c1ccc(F)cc1-c1ccc(Cl)c(Cl)c1	4	4	112.65	462.055	4.746
222	C[C@H](NC(=O)c1cocn1)C(=O)NCC(N)=O	7	3	127.32	240.086	-2.067				Cc1ccc(-c2nc3cc(C(=O)NC(Cc4ccc(O)c(O)c4)C(N)=O)ccc3n2CC23CC4CC(CC(C4)C2)C3)cc1F	5	4	130.47	596.28	7.024				NC(=O)[C@H](Cc1ccc(O)c(O)c1)NC(=O)c1ccc(F)cc1-c1ccc(Cl)cc1Cl	4	4	112.65	462.055	4.746
223	Cc1ocnc1C(=O)N[C@@H](C)C(=O)NCC(N)=O	7	3	127.32	254.102	-1.831				CC1(C)[C@H]2CC=C(c3nc4cc(C(=O)NC(Cc5ccc(O)c(O)c5)C(N)=O)ccc4n3CC34CC5CC(CC(C5)C3)C4)[C@@H]1C2	5	4	130.47	608.336	7.722				NC(=O)[C@H](Cc1ccc(O)c(O)c1)NC(=O)c1ccc(F)cc1-c1cc(Cl)cc(Cl)c1	4	4	112.65	462.055	4.746
224	C[C@H](NC(=O)Cc1ccsc1)C(=O)NCC(N)=O	6	3	129.53	269.083	-1.017				COc1ccc(/C=C/c2nc3cc(C(=O)NC(Cc4ccc(O)c(O)c4)C(N)=O)ccc3n2CC23CC4CC(CC(C4)C2)C3)cc1	5	4	139.7	620.3	6.824				NC(=O)[C@H](Cc1ccc(O)c(O)c1)NC(=O)c1ccc(F)cc1-c1ccc(F)c(F)c1	4	4	112.65	430.114	3.824
225	C[C@H](NC(=O)COc1ccc2c(c1)CCC2)C(=O)NCC(N)=O	6	3	110.52	319.153	0.354				NC(=O)C(Cc1ccc(O)c(O)c1)NC(=O)c1ccc2c(c1)nc(C1CCCCC1)n2CC12CC3CC(CC(C3)C1)C2	5	4	130.47	570.321	6.833				NC(=O)[C@H](Cc1ccc(O)c(O)c1)NC(=O)c1ccc(F)cc1-c1cc(F)cc(F)c1	4	4	112.65	430.114	3.824
226	C[C@H](NC(=O)C1CCOc2ccccc2O1)C(=O)NCC(N)=O	6	3	119.75	321.132	-0.641				NC(=O)C(Cc1ccc(O)c(O)c1)NC(=O)c1ccc2c(c1)nc(-c1cccc(F)n1)n2CC12CC3CC(CC(C3)C1)C2	6	4	143.36	583.259	5.724				COc1ccc(-c2cc(F)ccc2C(=O)N[C@@H](Cc2ccc(O)c(O)c2)C(N)=O)cc1OC	4	4	131.11	454.154	3.332
227	C[C@H](NC(=O)Cc1ccco1)C(=O)NCC(N)=O	6	3	114.43	253.106	-1.712				NC(=O)C(Cc1ccc(O)c(O)c1)NC(=O)c1ccc2c(c1)nc(-c1ccc(Cl)o1)n2CC12CC3CC(CC(C3)C1)C2	5	4	143.61	588.214	5.969				COc1ccc(-c2cc(F)ccc2C(=O)N[C@@H](Cc2ccc(O)c(O)c2)C(N)=O)c(OC)c1	4	4	131.11	454.154	3.332
228	C[C@H](NC(=O)C1CC(=O)C1)C(=O)NCC(N)=O	7	3	118.36	241.106	-2.813				NC(=O)C(Cc1ccc(O)c(O)c1)NC(=O)c1ccc2c(c1)nc(C1CCN(Cc3ccccc3)CC1)n2CC12CC3CC(CC(C3)C1)C2	6	4	133.71	661.363	6.689				NC(=O)[C@H](Cc1ccc(O)c(O)c1)NC(=O)c1ccc(F)cc1-c1ccc(F)cc1	4	4	112.65	412.123	3.663
229	C[C@H](NC(=O)c1ccc2nonc2c1)C(=O)NCC(N)=O	6	3	140.21	291.097	0.429				NC(=O)C(Cc1ccc(O)c(O)c1)NC(=O)c1ccc2c(c1)nc(-c1cncc3ccccc13)n2CC12CC3CC(CC(C3)C1)C2	6	4	143.36	615.285	6.651				NC(=O)[C@H](Cc1ccc(O)c(O)c1)NC(=O)c1ccc(F)cc1-c1cccc(F)c1	4	4	112.65	412.123	3.663
230	C[C@H](NC(=O)C1CCc2ccccc21)C(=O)NCC(N)=O	6	3	101.29	289.143	-0.203				CCc1ccc(-c2nc3cc(C(=O)NC(Cc4ccc(O)c(O)c4)C(N)=O)ccc3n2CC23CC4CC(CC(C4)C2)C3)o1	5	4	143.61	582.284	5.826				NC(=O)[C@H](Cc1ccc(O)c(O)c1)NC(=O)c1ccc(F)cc1-c1ccccc1F	4	4	112.65	412.123	3.663
231	COC(C)C(=O)N[C@@H](C)C(=O)NCC(N)=O	7	3	110.52	231.122	-1.93				COc1cc(F)c(-c2nc3cc(C(=O)NC(Cc4ccc(O)c(O)c4)C(N)=O)ccc3n2CC23CC4CC(CC(C4)C2)C3)c(F)c1	5	4	139.7	630.265	6.874				NC(=O)[C@H](Cc1ccc(O)c(O)c1)NC(=O)c1ccc(F)cc1-c1cccc(O)c1	4	5	132.88	410.128	3.096
232	CO[C@H]1CC[C@H](C(=O)N[C@@H](C)C(=O)NCC(N)=O)CC1	7	3	110.52	285.169	-1.169				Cc1c(-c2nc3cc(C(=O)NC(Cc4ccc(O)c(O)c4)C(N)=O)ccc3n2CC23CC4CC(CC(C4)C2)C3)cnn1C	6	4	148.29	582.295	5.366				NC(=O)[C@H](Cc1ccc(O)c(O)c1)NC(=O)c1ccc(F)cc1-c1ccc(O)cc1	4	5	132.88	410.128	3.096
233	C[C@H](NC(=O)c1ccc2cnccc2n1)C(=O)NCC(N)=O	8	3	127.07	301.117	-1.281				NC(=O)C(Cc1ccc(O)c(O)c1)NC(=O)c1ccc2c(c1)nc(C#Cc1ccccc1)n2CC12CC3CC(CC(C3)C1)C2	5	4	130.47	588.274	7.297				CC(C)Oc1ccc(-c2cc(F)ccc2C(=O)N[C@@H](Cc2ccc(O)c(O)c2)C(N)=O)cc1	4	4	121.88	452.175	4.3
234	C[C@H](NC(=O)CC1Cc2ccccc2C1)C(=O)NCC(N)=O	6	3	101.29	303.158	0.26				Cn1ccc(-c2nc3cc(C(=O)NC(Cc4ccc(O)c(O)c4)C(N)=O)ccc3n2CC23CC4CC(CC(C4)C2)C3)n1	6	4	148.29	568.28	5.13				COC(=O)c1cccc(-c2cc(F)ccc2C(=O)N[C@@H](Cc2ccc(O)c(O)c2)C(N)=O)c1	6	4	138.95	452.138	3.438
235	CCCCCC(C)C(=O)N[C@@H](C)C(=O)NCC(N)=O	6	3	101.29	271.19	0.884				Cc1ccc(Cl)c(-c2nc3cc(C(=O)NC(Cc4ccc(O)c(O)c4)C(N)=O)ccc3n2CC23CC4CC(CC(C4)C2)C3)c1F	5	4	130.47	630.241	7.646				COC(=O)c1ccc(-c2cc(F)ccc2C(=O)N[C@@H](Cc2ccc(O)c(O)c2)C(N)=O)cc1	6	4	138.95	452.138	3.438
236	C[C@H](NC(=O)Cc1ccccn1)C(=O)NCC(N)=O	7	3	114.18	264.122	-1.572				COc1cccc(Cl)c1-c1nc2cc(C(=O)NC(Cc3ccc(O)c(O)c3)C(N)=O)ccc2n1CC12CC3CC(CC(C3)C1)C2	5	4	139.7	628.245	7.174				COC(=O)c1ccccc1-c1cc(F)ccc1C(=O)N[C@@H](Cc1ccc(O)c(O)c1)C(N)=O	6	4	138.95	452.138	3.438
237	C[C@H](NC(=O)Cc1ccc2c(c1)CCO2)C(=O)NCC(N)=O	6	3	110.52	305.138	-0.648				CCc1cccc(-c2nc3cc(C(=O)NC(Cc4ccc(O)c(O)c4)C(N)=O)ccc3n2CC23CC4CC(CC(C4)C2)C3)c1	5	4	130.47	592.305	7.538				COc1ccccc1-c1cc(F)ccc1C(=O)N[C@@H](Cc1ccc(O)c(O)c1)C(N)=O	4	4	121.88	424.143	3.417
238	C[C@H](NC(=O)c1cncnc1)C(=O)NCC(N)=O	8	3	127.07	251.102	-2.514				C=CCOc1ccc(-c2nc3cc(C(=O)NC(Cc4ccc(O)c(O)c4)C(N)=O)ccc3n2CC23CC4CC(CC(C4)C2)C3)cc1	5	4	139.7	620.3	7.167				COc1cccc(-c2cc(F)ccc2C(=O)N[C@@H](Cc2ccc(O)c(O)c2)C(N)=O)c1	4	4	121.88	424.143	3.417
239	C[C@H](NC(=O)C1Cc2ccccc2O1)C(=O)NCC(N)=O	6	3	110.52	291.122	-0.59				NC(=O)C(Cc1ccc(O)c(O)c1)NC(=O)c1ccc2c(c1)nc(CCCCO)n2CC12CC3CC(CC(C3)C1)C2	6	5	150.7	560.3	4.757				COc1ccc(-c2cc(F)ccc2C(=O)N[C@@H](Cc2ccc(O)c(O)c2)C(N)=O)cc1	4	4	121.88	424.143	3.417
240	C[C@H](NC(=O)C1CCC(=O)CC1)C(=O)NCC(N)=O	7	3	118.36	269.138	-2.097				NC(=O)C(Cc1ccc(O)c(O)c1)NC(=O)c1ccc2c(c1)nc(-c1ccc(OCc3ccccc3)cc1)n2CC12CC3CC(CC(C3)C1)C2	5	4	139.7	670.316	8.262				NC(=O)[C@H](Cc1ccc(O)c(O)c1)NC(=O)c1ccc(F)cc1-c1ccccc1[N+](=O)[O-]	4	4	155.79	439.118	3.394
241	CC1CC(C(=O)N[C@@H](C)C(=O)NCC(N)=O)C1	6	3	101.29	241.143	-0.655				NC(=O)C(Cc1ccc(O)c(O)c1)NC(=O)c1ccc2c(c1)nc(-c1ccccc1F)n2CC12CC3CC(CC(C3)C1)C2	5	4	130.47	582.264	6.798				NC(=O)[C@H](Cc1ccc(O)c(O)c1)NC(=O)c1ccc(F)cc1-c1ccc([N+](=O)[O-])cc1	4	4	155.79	439.118	3.394
242	C[C@H](NC(=O)Cc1ccc2ncccc2c1)C(=O)NCC(N)=O	7	3	114.18	314.138	-0.306				NC(=O)C(Cc1ccc(O)c(O)c1)NC(=O)c1ccc2c(c1)nc(-c1cccc(N3CCOCC3)c1)n2CC12CC3CC(CC(C3)C1)C2	7	4	142.94	649.326	6.566				NC(=O)[C@H](Cc1ccc(O)c(O)c1)NC(=O)c1ccc(F)cc1-c1cccc([N+](=O)[O-])c1	4	4	155.79	439.118	3.394
243	C[C@H](NC(=O)c1cc(O)ccn1)C(=O)NCC(N)=O	7	4	134.41	266.102	-1.79				COc1cc(F)ccc1-c1nc2cc(C(=O)NC(Cc3ccc(O)c(O)c3)C(N)=O)ccc2n1CC12CC3CC(CC(C3)C1)C2	5	4	139.7	612.275	6.713				NC(=O)[C@H](Cc1ccc(O)c(O)c1)NC(=O)c1ccc(F)cc1-c1ccccc1	4	4	112.65	394.133	3.502
244	C[C@H](NC(=O)c1cc2sccc2[nH]1)C(=O)NCC(N)=O	6	4	145.32	294.079	-0.668				NC(=O)C(Cc1ccc(O)c(O)c1)NC(=O)c1ccc2c(c1)nc(-c1ccc(F)cc1)n2CC12CC3CC(CC(C3)C1)C2	5	4	130.47	582.264	6.798				Cc1ccccc1-c1cc(F)ccc1C(=O)N[C@@H](Cc1ccc(O)c(O)c1)C(N)=O	4	4	112.65	408.149	3.939
245	C[C@H](NC(=O)Cc1ccc(C(C)(C)C)cc1)C(=O)NCC(N)=O	6	3	101.29	319.19	1.408				N#Cc1cc(F)c(-c2nc3cc(C(=O)NC(Cc4ccc(O)c(O)c4)C(N)=O)ccc3n2CC23CC4CC(CC(C4)C2)C3)c(F)c1	6	4	154.26	625.25	6.682				Cc1cccc(-c2cc(F)ccc2C(=O)N[C@@H](Cc2ccc(O)c(O)c2)C(N)=O)c1	4	4	112.65	408.149	3.939
246	COc1cc(CCC(=O)N[C@@H](C)C(=O)NCC(N)=O)on1	6	3	136.55	298.128	-1.536				NC(=O)C(Cc1ccc(O)c(O)c1)NC(=O)c1ccc2c(c1)nc(-c1cccnc1)n2CC12CC3CC(CC(C3)C1)C2	6	4	143.36	565.269	5.385				Cc1ccc(-c2cc(F)ccc2C(=O)N[C@@H](Cc2ccc(O)c(O)c2)C(N)=O)cc1	4	4	112.65	408.149	3.939
247	C[C@H](NC(=O)COc1ccc2ccccc2c1)C(=O)NCC(N)=O	6	3	110.52	329.138	0.727				NC(=O)C(Cc1ccc(O)c(O)c1)NC(=O)c1ccc2c(c1)nc(-c1csc(Cl)n1)n2CC12CC3CC(CC(C3)C1)C2	6	4	171.6	605.186	5.788				NC(=O)[C@H](Cc1ccc(O)c(O)c1)NC(=O)c1ccc(F)cc1-c1ccc(OC(F)(F)F)cc1	4	4	121.88	478.115	4.669
248	CC(C)CCCC(=O)N[C@@H](C)C(=O)NCC(N)=O	6	3	101.29	257.174	0.53				NC(=O)C(Cc1ccc(O)c(O)c1)NC(=O)c1ccc2c(c1)nc(-c1cccc(OC(F)(F)F)c1)n2CC12CC3CC(CC(C3)C1)C2	5	4	139.7	648.256	7.804				COc1ccc(-c2cc(F)ccc2C(=O)N[C@@H](Cc2ccc(O)c(O)c2)C(N)=O)c(Cl)c1	4	4	121.88	458.104	4.039
249	Cc1ccc2oc(C(=O)N[C@@H](C)C(=O)NCC(N)=O)cc(=O)c2c1	6	3	131.5	331.117	0.844				NC(=O)C(Cc1ccc(O)c(O)c1)NC(=O)c1ccc2c(c1)nc(-c1c(Cl)ncnc1Cl)n2CC12CC3CC(CC(C3)C1)C2	7	4	156.25	634.186	5.766				CC(C)Oc1ccccc1-c1cc(F)ccc1C(=O)N[C@@H](Cc1ccc(O)c(O)c1)C(N)=O	4	4	121.88	452.175	4.3
250	CCCCC[C@H]1CC[C@H](C(=O)N[C@@H](C)C(=O)NCC(N)=O)CC1	6	3	101.29	325.237	2.759				Cc1cccnc1-c1nc2cc(C(=O)NC(Cc3ccc(O)c(O)c3)C(N)=O)ccc2n1CC12CC3CC(CC(C3)C1)C2	6	4	143.36	579.285	5.7				NC(=O)[C@H](Cc1ccc(O)c(O)c1)NC(=O)c1ccc(F)cc1-c1ccccc1OC(F)(F)F	4	4	121.88	478.115	4.669
251	C[C@H](NC(=O)c1cn2ccsc2n1)C(=O)NCC(N)=O	7	3	146.83	295.074	-0.93				NC(=O)C(Cc1ccc(O)c(O)c1)NC(=O)c1ccc2c(c1)nc(-c1ccc3c(c1)CCO3)n2CC12CC3CC(CC(C3)C1)C2	5	4	139.7	606.284	6.398				CCc1ccc(-c2cc(F)ccc2C(=O)N[C@@H](Cc2ccc(O)c(O)c2)C(N)=O)cc1	4	4	112.65	422.164	4.403
252	C[C@H](NC(=O)/C=C/c1nc2ccccc2s1)C(=O)NCC(N)=O	7	3	142.42	332.094	-0.407				NC(=O)C(Cc1ccc(O)c(O)c1)NC(=O)c1ccc2c(c1)nc(-c1cnccn1)n2CC12CC3CC(CC(C3)C1)C2	7	4	156.25	566.264	4.222				NC(=O)[C@H](Cc1ccc(O)c(O)c1)NC(=O)c1ccc(F)cc1-c1cccc(Cl)c1F	4	4	112.65	446.084	4.285
253	C[C@H](NC(=O)[C@@H]1CCCO1)C(=O)NCC(N)=O	7	3	110.52	243.122	-1.847				NC(=O)C(Cc1ccc(O)c(O)c1)NC(=O)c1ccc2c(c1)nc(-c1c(F)cc(F)cc1F)n2CC12CC3CC(CC(C3)C1)C2	5	4	130.47	618.245	7.12				COc1ccc(-c2cc(F)ccc2C(=O)N[C@@H](Cc2ccc(O)c(O)c2)C(N)=O)cc1F	4	4	121.88	442.134	3.578
254	C=CCC(=O)N[C@@H](C)C(=O)NCC(N)=O	6	3	101.29	213.111	-1.293				NC(=O)C(Cc1ccc(O)c(O)c1)NC(=O)c1ccc2c(c1)nc(-c1cccc(Cl)c1)n2CC12CC3CC(CC(C3)C1)C2	5	4	130.47	598.235	7.259				COc1ccc(-c2cc(F)ccc2C(=O)N[C@@H](Cc2ccc(O)c(O)c2)C(N)=O)c(C)c1	4	4	121.88	438.159	3.854
255	CCCCC(C)CCC(=O)N[C@@H](C)C(=O)NCC(N)=O	6	3	101.29	285.205	1.668				CC(C)Cc1nc2cc(C(=O)NC(Cc3ccc(O)c(O)c3)C(N)=O)ccc2n1CC12CC3CC(CC(C3)C1)C2	5	4	130.47	544.305	6.25				COc1ccc(-c2cc(F)ccc2C(=O)N[C@@H](Cc2ccc(O)c(O)c2)C(N)=O)cc1C	4	4	121.88	438.159	3.643
256	C=C1CC(C(=O)N[C@@H](C)C(=O)NCC(N)=O)C1	6	3	101.29	239.127	-1.572				Cc1cccc(-c2nc3cc(C(=O)NC(Cc4ccc(O)c(O)c4)C(N)=O)ccc3n2CC23CC4CC(CC(C4)C2)C3)c1	5	4	130.47	578.289	7.074				CCOc1ccc(-c2cc(F)ccc2C(=O)N[C@@H](Cc2ccc(O)c(O)c2)C(N)=O)cc1	4	4	121.88	438.159	3.84
257	C[C@H](NC(=O)c1ncoc1-c1ccccc1)C(=O)NCC(N)=O	7	3	127.32	316.117	-0.114				COc1ccc(-c2nc3cc(C(=O)NC(Cc4ccc(O)c(O)c4)C(N)=O)ccc3n2CC23CC4CC(CC(C4)C2)C3)cc1O	5	5	159.93	610.279	6.146				Cc1ccc(-c2cc(F)ccc2C(=O)N[C@@H](Cc2ccc(O)c(O)c2)C(N)=O)c(F)c1	4	4	112.65	426.139	4.1
258	Cc1cc(C)n2nc(C(=O)N[C@@H](C)C(=O)NCC(N)=O)cc2n1	8	3	131.48	318.144	-1.156				NC(=O)C(Cc1ccc(O)c(O)c1)NC(=O)c1ccc2c(c1)nc(-c1ccc(Cl)c(Cl)c1)n2CC12CC3CC(CC(C3)C1)C2	5	4	130.47	632.196	7.881				Cc1ccc(-c2cc(F)ccc2C(=O)N[C@@H](Cc2ccc(O)c(O)c2)C(N)=O)cc1C	4	4	112.65	422.164	4.376
259	C[C@H](NC(=O)C1CC12CCC2)C(=O)NCC(N)=O	6	3	101.29	253.143	-0.389				NC(=O)C(Cc1ccc(O)c(O)c1)NC(=O)c1ccc2c(c1)nc(-c1ncco1)n2CC12CC3CC(CC(C3)C1)C2	6	4	156.5	555.248	4.48				Cc1ccc(-c2cc(F)ccc2C(=O)N[C@@H](Cc2ccc(O)c(O)c2)C(N)=O)cc1F	4	4	112.65	426.139	3.889
260	C[C@H](NC(=O)C1Cc2ccccc21)C(=O)NCC(N)=O	6	3	101.29	275.127	-0.772				NC(=O)C(Cc1ccc(O)c(O)c1)NC(=O)c1ccc2c(c1)nc(-c1ccc(OC(F)(F)F)cc1)n2CC12CC3CC(CC(C3)C1)C2	5	4	139.7	648.256	7.804				NC(=O)[C@H](Cc1ccc(O)c(O)c1)NC(=O)c1ccc(F)cc1-c1cccc(F)c1F	4	4	112.65	430.114	3.824
261	C#CCC(=O)N[C@@H](C)C(=O)NCC(N)=O	6	3	101.29	211.096	-1.851				NC(=O)C(Cc1ccc(O)c(O)c1)NC(=O)c1ccc2c(c1)nc(C1CCCCCCC1)n2CC12CC3CC(CC(C3)C1)C2	5	4	130.47	598.352	7.971				NC(=O)[C@H](Cc1ccc(O)c(O)c1)NC(=O)c1ccc(F)cc1-c1ccccc1C(F)(F)F	4	4	112.65	462.12	4.427
262	COCC(=O)N[C@@H](C)C(=O)NCC(N)=O	7	3	110.52	217.106	-2.456				NC(=O)C(Cc1ccc(O)c(O)c1)NC(=O)c1ccc2c(c1)nc(-c1cc(F)ccc1Cl)n2CC12CC3CC(CC(C3)C1)C2	5	4	130.47	616.225	7.42				NC(=O)[C@H](Cc1ccc(O)c(O)c1)NC(=O)c1ccc(F)cc1-c1ccc(F)c(F)c1F	4	4	112.65	448.105	3.985
263	C[C@H](NC(=O)C1CCC1)C(=O)NCC(N)=O	6	3	101.29	227.127	-1.163				NC(=O)C(Cc1ccc(O)c(O)c1)NC(=O)c1ccc2c(c1)nc(-c1cccc(Cl)c1F)n2CC12CC3CC(CC(C3)C1)C2	5	4	130.47	616.225	7.42				COCc1ccc(-c2cc(F)ccc2C(=O)N[C@@H](Cc2ccc(O)c(O)c2)C(N)=O)cc1	5	4	121.88	438.159	3.21
264	COc1cccc(C(=O)N[C@@H](C)C(=O)NCC(N)=O)c1	6	3	110.52	279.122	-0.306				NC(=O)C(Cc1ccc(O)c(O)c1)NC(=O)c1ccc2c(c1)nc(-c1ccc(Cl)cc1Cl)n2CC12CC3CC(CC(C3)C1)C2	5	4	130.47	632.196	7.881				CCCCc1ccc(-c2cc(F)ccc2C(=O)N[C@@H](Cc2ccc(O)c(O)c2)C(N)=O)cc1	4	4	112.65	450.195	5.541
265	C[C@H](NC(=O)Cn1cnc2c(=O)[nH]c(N)nc21)C(=O)NCC(N)=O	9	5	190.88	336.129	-2.463				CCOc1ccc(-c2nc3cc(C(=O)NC(Cc4ccc(O)c(O)c4)C(N)=O)ccc3n2CC23CC4CC(CC(C4)C2)C3)cn1	6	4	152.59	609.295	6.451				NC(=O)[C@H](Cc1ccc(O)c(O)c1)NC(=O)c1ccc(F)cc1-c1ccc(S(N)(=O)=O)cc1	7	5	181.19	473.106	1.961
266	C[C@H](NC(=O)Cn1ccc(N)nc1=O)C(=O)NCC(N)=O	8	4	162.2	296.123	-1.782				NC(=O)C(Cc1ccc(O)c(O)c1)NC(=O)c1ccc2c(c1)nc(-c1ccco1)n2CC12CC3CC(CC(C3)C1)C2	5	4	143.61	554.253	5.337				NC(=O)[C@H](Cc1ccc(O)c(O)c1)NC(=O)c1ccc2c(-c3ccc(-c4ccccc4)cc3)cccc2c1	4	4	112.65	502.189	6.547
267	CC(=O)N/C(=C\c1ccccc1)C(=O)N(C)CC(=O)NCC(N)=O	8	3	121.6	332.148	-0.754				NC(=O)C(Cc1ccc(O)c(O)c1)NC(=O)c1ccc2c(c1)nc(-c1cccs1)n2CC12CC3CC(CC(C3)C1)C2	5	4	158.71	570.23	5.699				NC(=O)[C@H](Cc1ccc(O)c(O)c1)NC(=O)c1ccc2c(-c3ccc(O)c(Cl)c3)cccc2c1	4	5	132.88	476.114	4.823
268	CC(=O)N1CCC(C(=O)N(C)CC(=O)NCC(N)=O)CC1	8	2	112.81	298.164	-2.474				CC1(c2nc3cc(C(=O)NC(Cc4ccc(O)c(O)c4)C(N)=O)ccc3n2CC23CC4CC(CC(C4)C2)C3)COC1	6	4	139.7	558.284	4.421				NC(=O)[C@H](Cc1ccc(O)c(O)c1)NC(=O)c1ccc2c(-c3ccc(F)c(Cl)c3)cccc2c1	4	4	112.65	478.11	5.39
269	CN(CC(=O)NCC(N)=O)C(=O)C(=O)c1ccccc1	7	2	109.57	277.106	-0.991				CN1CCN(CCn2c(C3CC=CCC3)nc3cc(C(=O)NC(Cc4ccc(O)c(O)c4)C(N)=O)ccc32)CC1	7	4	136.95	546.295	2.129				NC(=O)[C@H](Cc1ccc(O)c(O)c1)NC(=O)c1ccc2c(-c3ccc(CCC(=O)O)cc3)cccc2c1	6	5	149.95	498.179	4.203
270	CN(CC(=O)NCC(N)=O)C(=O)[C@@H]1C[C@@H](O)CN1	8	4	124.76	258.133	-3.028				CN1CCN(CCn2c(-c3ccccc3)nc3cc(C(=O)NC(Cc4ccc(O)c(O)c4)C(N)=O)ccc32)CC1	7	4	136.95	542.264	2.449				NC(=O)[C@H](Cc1ccc(O)c(O)c1)NC(=O)c1ccc2c(-c3cccc(Cl)c3)cccc2c1	4	4	112.65	460.119	5.229
271	CC(=O)Oc1ccc(C(=O)N(C)CC(=O)NCC(N)=O)cc1	7	2	118.8	307.117	-0.82				CN1CCN(CCn2c(-c3cccc(O)c3)nc3cc(C(=O)NC(Cc4ccc(O)c(O)c4)C(N)=O)ccc32)CC1	7	5	157.18	558.259	2.043				NC(=O)[C@H](Cc1ccc(O)c(O)c1)NC(=O)c1ccc2c(-c3ccccc3Cl)cccc2c1	4	4	112.65	460.119	5.229
272	CN(CC(=O)NCC(N)=O)C(=O)c1ccc(Br)cc1	6	2	92.5	327.022	0.193				CCOc1ccc(-c2nc3cc(C(=O)NC(Cc4ccc(O)c(O)c4)C(N)=O)ccc3n2CCN2CCN(C)CC2)cc1	7	4	146.18	586.29	2.787				NC(=O)[C@H](Cc1ccc(O)c(O)c1)NC(=O)c1ccc2c(-c3ccc(Cl)cc3)cccc2c1	4	4	112.65	460.119	5.229
273	CN(CC(=O)NCC(N)=O)C(=O)c1cc(Br)ccc1Cl	6	2	92.5	360.983	0.815				C/C(=C\c1ccccc1)c1nc2cc(C(=O)NC(Cc3ccc(O)c(O)c3)C(N)=O)ccc2n1CCN1CCN(C)CC1	7	4	136.95	582.295	2.902				N#Cc1ccc(-c2cccc3cc(C(=O)N[C@@H](Cc4ccc(O)c(O)c4)C(N)=O)ccc23)cc1	5	4	136.44	451.153	4.33
274	CN(CC(=O)NCC(N)=O)C(=O)CCc1ccc(Br)cc1	6	2	92.5	355.053	0.174				CN1CCN(CCn2c(-c3ccc(N4CCCCC4)cc3)nc3cc(C(=O)NC(Cc4ccc(O)c(O)c4)C(N)=O)ccc32)CC1	8	4	140.19	625.338	3.642				NC(=O)[C@H](Cc1ccc(O)c(O)c1)NC(=O)c1ccc2c(-c3ccc(Cl)c(Cl)c3)cccc2c1	4	4	112.65	494.08	5.851
275	CN(CC(=O)NCC(N)=O)C(=O)Cc1ccccc1Br	6	2	92.5	341.038	0.005				Cc1ccc(-c2nc3cc(C(=O)NC(Cc4ccc(O)c(O)c4)C(N)=O)ccc3n2CCN2CCN(C)CC2)cc1	7	4	136.95	556.28	2.886				NC(=O)[C@H](Cc1ccc(O)c(O)c1)NC(=O)c1ccc2c(-c3ccc(Cl)cc3Cl)cccc2c1	4	4	112.65	494.08	5.851
276	CN(CC(=O)NCC(N)=O)C(=O)c1ccc(C(C)(C)C)cc1	6	2	92.5	305.174	1.212				CN1CCN(CCn2c(-c3ccc(C#N)cc3)nc3cc(C(=O)NC(Cc4ccc(O)c(O)c4)C(N)=O)ccc32)CC1	8	4	160.74	567.259	2.172				NC(=O)[C@H](Cc1ccc(O)c(O)c1)NC(=O)c1ccc2c(-c3cc(Cl)cc(Cl)c3)cccc2c1	4	4	112.65	494.08	5.851
277	CN(CC(=O)NCC(N)=O)C(=O)CCC(=O)c1ccc(Br)cc1	7	2	109.57	383.048	-0.175				CN1CCN(CCn2c(-c3ccc(Br)cc3)nc3cc(C(=O)NC(Cc4ccc(O)c(O)c4)C(N)=O)ccc32)CC1	7	4	136.95	620.175	3.247				NC(=O)[C@H](Cc1ccc(O)c(O)c1)NC(=O)c1ccc2c(-c3ccc(F)c(F)c3)cccc2c1	4	4	112.65	462.139	4.929
278	COc1cc(C(=O)N(C)CC(=O)NCC(N)=O)cc(OC)c1Br	6	2	110.96	387.043	0.023				COc1cncc(-c2nc3cc(C(=O)NC(Cc4ccc(O)c(O)c4)C(N)=O)ccc3n2CCN2CCN(C)CC2)c1	8	4	159.07	573.27	1.112				NC(=O)[C@H](Cc1ccc(O)c(O)c1)NC(=O)c1ccc2c(-c3cc(F)cc(F)c3)cccc2c1	4	4	112.65	462.139	4.929
279	CN(CC(=O)NCC(N)=O)C(=O)CCCCl	6	2	92.5	249.088	-1.369				CN1CCN(CCn2c(-c3cccn3C)nc3cc(C(=O)NC(Cc4ccc(O)c(O)c4)C(N)=O)ccc32)CC1	7	4	141.88	545.275	1.563				COc1ccc(-c2cccc3cc(C(=O)N[C@@H](Cc4ccc(O)c(O)c4)C(N)=O)ccc23)cc1OC	4	4	131.11	486.179	4.437
280	CN(CC(=O)NCC(N)=O)C(=O)CCC(=O)c1ccc(Cl)cc1	7	2	109.57	339.099	-0.351				COc1ccc(-c2nc3cc(C(=O)NC(Cc4ccc(O)c(O)c4)C(N)=O)ccc3n2CCN2CCN(C)CC2)cc1OC	7	4	155.41	602.285	2.279				COc1ccc(-c2cccc3cc(C(=O)N[C@@H](Cc4ccc(O)c(O)c4)C(N)=O)ccc23)c(OC)c1	4	4	131.11	486.179	4.437
281	CN(CC(=O)NCC(N)=O)C(=O)CCc1ccc(B(O)O)cc1	8	4	132.96	321.15	-1.599				COc1cc(-c2nc3cc(C(=O)NC(Cc4ccc(O)c(O)c4)C(N)=O)ccc3n2CCN2CCN(C)CC2)ccc1O	7	5	166.41	588.27	1.958				NC(=O)[C@H](Cc1ccc(O)c(O)c1)NC(=O)c1ccc2c(-c3ccc(F)cc3)cccc2c1	4	4	112.65	444.149	4.768
282	CN(CC(=O)NCC(N)=O)C(=O)c1ccc(F)c(Cl)c1	6	2	92.5	301.063	0.178				CN1CCN(CCn2c(-c3ccc(O)cc3)nc3cc(C(=O)NC(Cc4ccc(O)c(O)c4)C(N)=O)ccc32)CC1	7	5	157.18	558.259	2.043				NC(=O)[C@H](Cc1ccc(O)c(O)c1)NC(=O)c1ccc2c(-c3cccc(F)c3)cccc2c1	4	4	112.65	444.149	4.768
283	CN(CC(=O)NCC(N)=O)C(=O)c1cccc(Cl)c1	6	2	92.5	283.072	0.017				COc1ccc(-c2nc3cc(C(=O)NC(Cc4ccc(O)c(O)c4)C(N)=O)ccc3n2CCN2CCN(C)CC2)cc1	7	4	146.18	572.275	2.364				NC(=O)[C@H](Cc1ccc(O)c(O)c1)NC(=O)c1ccc2c(-c3ccccc3F)cccc2c1	4	4	112.65	444.149	4.768
284	Cc1cccc(Cl)c1C(=O)N(C)CC(=O)NCC(N)=O	6	2	92.5	297.088	0.454				CN1CCN(CCn2c(-c3ccc(O)c(O)c3)nc3cc(C(=O)NC(Cc4ccc(O)c(O)c4)C(N)=O)ccc32)CC1	7	6	177.41	574.254	2.066				NC(=O)[C@H](Cc1ccc(O)c(O)c1)NC(=O)c1ccc2c(-c3cccc(O)c3)cccc2c1	4	5	132.88	442.153	4.201
285	CCCC(=O)N(C)CC(=O)NCC(N)=O	6	2	92.5	215.127	-1.5				CN1CCN(CCn2c(-c3ccc(F)nc3F)nc3cc(C(=O)NC(Cc4ccc(O)c(O)c4)C(N)=O)ccc32)CC1	8	4	149.84	579.241	1.697				NC(=O)[C@H](Cc1ccc(O)c(O)c1)NC(=O)c1ccc2c(-c3ccc(O)cc3)cccc2c1	4	5	132.88	442.153	4.201
286	CN(CC(=O)NCC(N)=O)C(=O)c1ccc(C#N)cc1	7	2	116.29	274.107	-0.882				CC(Cc1nc2cc(C(=O)NC(Cc3ccc(O)c(O)c3)C(N)=O)ccc2n1CCN1CCN(C)CC1)c1ccccc1	7	4	136.95	584.311	2.934				CC(C)Oc1ccc(-c2cccc3cc(C(=O)N[C@@H](Cc4ccc(O)c(O)c4)C(N)=O)ccc23)cc1	4	4	121.88	484.2	5.405
287	CN(CC(=O)NCC(N)=O)C(=O)CC#N	7	2	116.29	212.091	-3.01				CN1CCN(CCn2c(-c3nn(C)cc3Cl)nc3cc(C(=O)NC(Cc4ccc(O)c(O)c4)C(N)=O)ccc32)CC1	8	4	154.77	580.231	1.519				COC(=O)c1cccc(-c2cccc3cc(C(=O)N[C@@H](Cc4ccc(O)c(O)c4)C(N)=O)ccc23)c1	6	4	138.95	484.163	4.543
288	CN(CC(=O)NCC(N)=O)C(=O)c1c(Cl)cccc1Cl	6	2	92.5	317.033	0.639				Cc1cc(-c2nc3cc(C(=O)NC(Cc4ccc(O)c(O)c4)C(N)=O)ccc3n2CCN2CCN(C)CC2)cnc1Cl	8	4	149.84	591.236	2.134				COC(=O)c1ccc(-c2cccc3cc(C(=O)N[C@@H](Cc4ccc(O)c(O)c4)C(N)=O)ccc23)cc1	6	4	138.95	484.163	4.543
289	CN(CC(=O)NCC(N)=O)C(=O)Cc1ccc(Cl)c(Cl)c1	6	2	92.5	331.049	0.451				Cc1ccc(-c2nc3cc(C(=O)NC(Cc4ccc(O)c(O)c4)C(N)=O)ccc3n2CCN2CCN(C)CC2)cc1F	7	4	136.95	574.27	2.836				COC(=O)c1ccccc1-c1cccc2cc(C(=O)N[C@@H](Cc3ccc(O)c(O)c3)C(N)=O)ccc12	6	4	138.95	484.163	4.543
290	CNCC(=O)NCC(N)=O	5	3	84.22	145.085	-2.35				CN1CCN(CCn2c(C3=CC[C@H]4C[C@@H]3C4(C)C)nc3cc(C(=O)NC(Cc4ccc(O)c(O)c4)C(N)=O)ccc32)CC1	7	4	136.95	586.327	3.534				COc1ccccc1-c1cccc2cc(C(=O)N[C@@H](Cc3ccc(O)c(O)c3)C(N)=O)ccc12	4	4	121.88	456.169	4.522
291	CN(CC(=O)NCC(N)=O)C(=O)c1cccc(N(C)C)c1	7	2	95.74	292.154	-0.396				COc1ccc(/C=C/c2nc3cc(C(=O)NC(Cc4ccc(O)c(O)c4)C(N)=O)ccc3n2CCN2CCN(C)CC2)cc1	7	4	146.18	598.29	2.636				COc1cccc(-c2cccc3cc(C(=O)N[C@@H](Cc4ccc(O)c(O)c4)C(N)=O)ccc23)c1	4	4	121.88	456.169	4.522
292	COc1cc(C)c(C(=O)N(C)CC(=O)NCC(N)=O)cc1OC	6	2	110.96	323.148	-0.606				CN1CCN(CCn2c(C3CCCCC3)nc3cc(C(=O)NC(Cc4ccc(O)c(O)c4)C(N)=O)ccc32)CC1	7	4	136.95	548.311	2.645				COc1ccc(-c2cccc3cc(C(=O)N[C@@H](Cc4ccc(O)c(O)c4)C(N)=O)ccc23)cc1	4	4	121.88	456.169	4.522
293	CN(CC(=O)NCC(N)=O)C(=O)C(c1ccccc1)c1ccccc1	6	2	92.5	339.158	0.874				CN1CCN(CCn2c(-c3cccc(F)n3)nc3cc(C(=O)NC(Cc4ccc(O)c(O)c4)C(N)=O)ccc32)CC1	8	4	149.84	561.25	1.536				NC(=O)[C@H](Cc1ccc(O)c(O)c1)NC(=O)c1ccc2c(-c3ccccc3[N+](=O)[O-])cccc2c1	4	4	155.79	471.143	4.499
294	CN(C)Cc1ccc(C(=O)N(C)CC(=O)NCC(N)=O)cc1	7	2	95.74	306.169	-0.854				CN1CCN(CCn2c(-c3ccc(Cl)o3)nc3cc(C(=O)NC(Cc4ccc(O)c(O)c4)C(N)=O)ccc32)CC1	7	4	150.09	566.204	1.781				NC(=O)[C@H](Cc1ccc(O)c(O)c1)NC(=O)c1ccc2c(-c3ccc([N+](=O)[O-])cc3)cccc2c1	4	4	155.79	471.143	4.499
295	CCc1ccc(C(=O)N(C)CC(=O)NCC(N)=O)cc1	6	2	92.5	277.143	0.296				CN1CCN(CCn2c(C3CCN(Cc4ccccc4)CC3)nc3cc(C(=O)NC(Cc4ccc(O)c(O)c4)C(N)=O)ccc32)CC1	8	4	140.19	639.353	2.501				NC(=O)[C@H](Cc1ccc(O)c(O)c1)NC(=O)c1ccc2c(-c3cccc([N+](=O)[O-])c3)cccc2c1	4	4	155.79	471.143	4.499
296	CN(CC(=O)NCC(N)=O)C(=O)c1cccc(F)c1	6	2	92.5	267.102	-0.444				CN1CCN(CCn2c(-c3cncc4ccccc34)nc3cc(C(=O)NC(Cc4ccc(O)c(O)c4)C(N)=O)ccc32)CC1	8	4	149.84	593.275	2.463				NC(=O)[C@H](Cc1ccc(O)c(O)c1)NC(=O)c1ccc2c(-c3ccccc3)cccc2c1	4	4	112.65	426.158	4.607
297	CN(CC(=O)NCC(N)=O)C(=O)Cc1ccc(F)cc1	6	2	92.5	281.118	-0.632				CCc1ccc(-c2nc3cc(C(=O)NC(Cc4ccc(O)c(O)c4)C(N)=O)ccc3n2CCN2CCN(C)CC2)o1	7	4	150.09	560.275	1.638				Cc1ccccc1-c1cccc2cc(C(=O)N[C@@H](Cc3ccc(O)c(O)c3)C(N)=O)ccc12	4	4	112.65	440.174	5.044
298	CN(CC(=O)NCC(N)=O)C(=O)c1ccc(N=C(N)N)cc1	9	4	156.9	306.144	-2.021				COc1cc(F)c(-c2nc3cc(C(=O)NC(Cc4ccc(O)c(O)c4)C(N)=O)ccc3n2CCN2CCN(C)CC2)c(F)c1	7	4	146.18	608.256	2.686				Cc1cccc(-c2cccc3cc(C(=O)N[C@@H](Cc4ccc(O)c(O)c4)C(N)=O)ccc23)c1	4	4	112.65	440.174	5.044
299	CCCCCC(=O)N(C)CC(=O)NCC(N)=O	6	2	92.5	243.158	-0.362				Cc1c(-c2nc3cc(C(=O)NC(Cc4ccc(O)c(O)c4)C(N)=O)ccc3n2CCN2CCN(C)CC2)cnn1C	8	4	154.77	560.286	1.178				Cc1ccc(-c2cccc3cc(C(=O)N[C@@H](Cc4ccc(O)c(O)c4)C(N)=O)ccc23)cc1	4	4	112.65	440.174	5.044
300	CN(CC(=O)NCC(N)=O)C(=O)c1cccc(O)c1	6	3	112.73	265.106	-1.011				CN1CCN(CCn2c(C#Cc3ccccc3)nc3cc(C(=O)NC(Cc4ccc(O)c(O)c4)C(N)=O)ccc32)CC1	7	4	136.95	566.264	3.109				NC(=O)[C@H](Cc1ccc(O)c(O)c1)NC(=O)c1ccc2c(-c3ccc(OC(F)(F)F)cc3)cccc2c1	4	4	121.88	510.14	5.774
301	CN(CC(=O)NCC(N)=O)C(=O)c1ccc(I)cc1	6	2	92.5	375.008	0.463				CN1CCN(CCn2c(-c3ccn(C)n3)nc3cc(C(=O)NC(Cc4ccc(O)c(O)c4)C(N)=O)ccc32)CC1	8	4	154.77	546.27	0.942				COc1ccc(-c2cccc3cc(C(=O)N[C@@H](Cc4ccc(O)c(O)c4)C(N)=O)ccc23)c(Cl)c1	4	4	121.88	490.13	5.144
302	CC(C)Oc1ccc(C(=O)N(C)CC(=O)NCC(N)=O)cc1	6	2	101.73	307.153	0.193				Cc1ccc(Cl)c(-c2nc3cc(C(=O)NC(Cc4ccc(O)c(O)c4)C(N)=O)ccc3n2CCN2CCN(C)CC2)c1F	7	4	136.95	608.231	3.458				CC(C)Oc1ccccc1-c1cccc2cc(C(=O)N[C@@H](Cc3ccc(O)c(O)c3)C(N)=O)ccc12	4	4	121.88	484.2	5.405
303	CN(CC(=O)NCC(N)=O)C(=O)Cc1ccccc1I	6	2	92.5	389.024	0.275				COc1cccc(Cl)c1-c1nc2cc(C(=O)NC(Cc3ccc(O)c(O)c3)C(N)=O)ccc2n1CCN1CCN(C)CC1	7	4	146.18	606.236	2.986				NC(=O)[C@H](Cc1ccc(O)c(O)c1)NC(=O)c1ccc2c(-c3ccccc3OC(F)(F)F)cccc2c1	4	4	121.88	510.14	5.774
304	COc1cccc(CC(=O)N(C)CC(=O)NCC(N)=O)c1	6	2	101.73	293.138	-0.878				CCc1cccc(-c2nc3cc(C(=O)NC(Cc4ccc(O)c(O)c4)C(N)=O)ccc3n2CCN2CCN(C)CC2)c1	7	4	136.95	570.295	3.35				CCc1ccc(-c2cccc3cc(C(=O)N[C@@H](Cc4ccc(O)c(O)c4)C(N)=O)ccc23)cc1	4	4	112.65	454.189	5.508
305	CN(CC(=O)NCC(N)=O)C(=O)/C=C/c1ccc(O)c(O)c1	6	4	132.96	307.117	-0.984				C=CCOc1ccc(-c2nc3cc(C(=O)NC(Cc4ccc(O)c(O)c4)C(N)=O)ccc3n2CCN2CCN(C)CC2)cc1	7	4	146.18	598.29	2.979				NC(=O)[C@H](Cc1ccc(O)c(O)c1)NC(=O)c1ccc2c(-c3cccc(Cl)c3F)cccc2c1	4	4	112.65	478.11	5.39
306	CN(CC(=O)NCC(N)=O)C(=O)c1cc2ccccc2n1C	6	2	97.43	302.138	-0.135				CN1CCN(CCn2c(CCCCO)nc3cc(C(=O)NC(Cc4ccc(O)c(O)c4)C(N)=O)ccc32)CC1	8	5	157.18	538.29	0.569				COc1ccc(-c2cccc3cc(C(=O)N[C@@H](Cc4ccc(O)c(O)c4)C(N)=O)ccc23)cc1F	4	4	121.88	474.159	4.683
307	CN(CC(=O)NCC(N)=O)C(=O)c1cccnc1	7	2	105.39	250.107	-1.857				CN1CCN(CCn2c(-c3ccc(OCc4ccccc4)cc3)nc3cc(C(=O)NC(Cc4ccc(O)c(O)c4)C(N)=O)ccc32)CC1	7	4	146.18	648.306	4.074				COc1ccc(-c2cccc3cc(C(=O)N[C@@H](Cc4ccc(O)c(O)c4)C(N)=O)ccc23)c(C)c1	4	4	121.88	470.184	4.959
308	CN(CC(=O)NCC(N)=O)C(=O)Cc1ccc(Oc2ccccc2)cc1	6	2	101.73	355.153	0.688				CN1CCN(CCn2c(-c3ccccc3F)nc3cc(C(=O)NC(Cc4ccc(O)c(O)c4)C(N)=O)ccc32)CC1	7	4	136.95	560.255	2.61				COc1ccc(-c2cccc3cc(C(=O)N[C@@H](Cc4ccc(O)c(O)c4)C(N)=O)ccc23)cc1C	4	4	121.88	470.184	4.748
309	CN(CC(=O)NCC(N)=O)C(=O)Cc1ccccc1	6	2	92.5	263.127	-0.793				CN1CCN(CCn2c(-c3cccc(N4CCOCC4)c3)nc3cc(C(=O)NC(Cc4ccc(O)c(O)c4)C(N)=O)ccc32)CC1	9	4	149.42	627.317	2.378				CCOc1ccc(-c2cccc3cc(C(=O)N[C@@H](Cc4ccc(O)c(O)c4)C(N)=O)ccc23)cc1	4	4	121.88	470.184	4.945
310	CN(CC(=O)NCC(N)=O)C(=O)c1ccccc1-c1ccccc1	6	2	92.5	325.143	1.335				COc1cc(F)ccc1-c1nc2cc(C(=O)NC(Cc3ccc(O)c(O)c3)C(N)=O)ccc2n1CCN1CCN(C)CC1	7	4	146.18	590.265	2.525				Cc1ccc(-c2cccc3cc(C(=O)N[C@@H](Cc4ccc(O)c(O)c4)C(N)=O)ccc23)c(F)c1	4	4	112.65	458.164	5.205
311	CN(CC(=O)NCC(N)=O)C(=O)c1nc(=O)[nH]c(=O)[nH]1	7	4	171.11	284.087	-2.976				CN1CCN(CCn2c(-c3ccc(F)cc3)nc3cc(C(=O)NC(Cc4ccc(O)c(O)c4)C(N)=O)ccc32)CC1	7	4	136.95	560.255	2.61				Cc1ccc(-c2cccc3cc(C(=O)N[C@@H](Cc4ccc(O)c(O)c4)C(N)=O)ccc23)cc1C	4	4	112.65	454.189	5.481
312	CN(CC(=O)NCC(N)=O)C(=O)c1ccc(O)c(O)c1	6	4	132.96	281.101	-1.256				CN1CCN(CCn2c(-c3c(F)cc(C#N)cc3F)nc3cc(C(=O)NC(Cc4ccc(O)c(O)c4)C(N)=O)ccc32)CC1	8	4	160.74	603.241	2.494				Cc1ccc(-c2cccc3cc(C(=O)N[C@@H](Cc4ccc(O)c(O)c4)C(N)=O)ccc23)cc1F	4	4	112.65	458.164	4.994
313	CCCCCCCCCCCC(=O)N(C)CC(=O)NCC(N)=O	6	2	92.5	327.252	3.052				CN1CCN(CCn2c(-c3cccnc3)nc3cc(C(=O)NC(Cc4ccc(O)c(O)c4)C(N)=O)ccc32)CC1	8	4	149.84	543.259	1.197				NC(=O)[C@H](Cc1ccc(O)c(O)c1)NC(=O)c1ccc2c(-c3cccc(F)c3F)cccc2c1	4	4	112.65	462.139	4.929
314	CC(=O)C(=O)N(C)CC(=O)NCC(N)=O	7	2	109.57	215.091	-2.668				CN1CCN(CCn2c(-c3csc(Cl)n3)nc3cc(C(=O)NC(Cc4ccc(O)c(O)c4)C(N)=O)ccc32)CC1	8	4	178.08	583.177	1.6				NC(=O)[C@H](Cc1ccc(O)c(O)c1)NC(=O)c1ccc2c(-c3ccccc3C(F)(F)F)cccc2c1	4	4	112.65	494.145	5.532
315	CN(CC(=O)NCC(N)=O)C(=O)c1cc(S(=O)(=O)O)ccc1O	9	4	175.48	345.063	-1.988				CN1CCN(CCn2c(-c3cccc(OC(F)(F)F)c3)nc3cc(C(=O)NC(Cc4ccc(O)c(O)c4)C(N)=O)ccc32)CC1	7	4	146.18	626.246	3.616				NC(=O)[C@H](Cc1ccc(O)c(O)c1)NC(=O)c1ccc2c(-c3ccc(F)c(F)c3F)cccc2c1	4	4	112.65	480.13	5.09
316	COc1cc(C(=O)N(C)CC(=O)NCC(N)=O)cc(OC)c1O	6	3	131.19	325.127	-1.449				CN1CCN(CCn2c(-c3c(Cl)ncnc3Cl)nc3cc(C(=O)NC(Cc4ccc(O)c(O)c4)C(N)=O)ccc32)CC1	9	4	162.73	612.177	1.578				COCc1ccc(-c2cccc3cc(C(=O)N[C@@H](Cc4ccc(O)c(O)c4)C(N)=O)ccc23)cc1	5	4	121.88	470.184	4.315
317	CN(CC(=O)NCC(N)=O)C(=O)c1ccccc1C(F)(F)F	6	2	92.5	317.099	0.32				Cc1cccnc1-c1nc2cc(C(=O)NC(Cc3ccc(O)c(O)c3)C(N)=O)ccc2n1CCN1CCN(C)CC1	8	4	149.84	557.275	1.512				CCCCc1ccc(-c2cccc3cc(C(=O)N[C@@H](Cc4ccc(O)c(O)c4)C(N)=O)ccc23)cc1	4	4	112.65	482.221	6.646
318	CN(CC(=O)NCC(N)=O)C(=O)CNC(=O)c1cccc(C(F)(F)F)c1	8	3	121.6	374.12	-0.508				CN1CCN(CCn2c(-c3ccc4c(c3)CCO4)nc3cc(C(=O)NC(Cc4ccc(O)c(O)c4)C(N)=O)ccc32)CC1	7	4	146.18	584.275	2.21				NC(=O)[C@H](Cc1ccc(O)c(O)c1)NC(=O)c1ccc2c(-c3ccc(S(N)(=O)=O)cc3)cccc2c1	7	5	181.19	505.131	3.066
319	CN(CC(=O)NCC(N)=O)C(=O)C(C(F)(F)F)C(F)(F)F	6	2	92.5	323.07	0.228				CN1CCN(CCn2c(-c3cnccn3)nc3cc(C(=O)NC(Cc4ccc(O)c(O)c4)C(N)=O)ccc32)CC1	9	4	162.73	544.255	0.034				NC(=O)[C@H](Cc1ccc(O)c(O)c1)NC(=O)C1CCc2cc(-c3ccc(-c4ccccc4)cc3)ccc2O1	4	4	121.88	508.2	5.27
320	COc1cc(CC(=O)N(C)CC(=O)NCC(N)=O)cc(OC)c1OC	6	2	120.19	353.159	-1.316				CN1CCN(CCn2c(-c3c(F)cc(F)cc3F)nc3cc(C(=O)NC(Cc4ccc(O)c(O)c4)C(N)=O)ccc32)CC1	7	4	136.95	596.236	2.932				NC(=O)[C@H](Cc1ccc(O)c(O)c1)NC(=O)C1CCc2cc(-c3ccc(O)c(Cl)c3)ccc2O1	4	5	142.11	482.124	3.546
321	COc1cc(C(=O)N(C)CC(=O)NCC(N)=O)cc(OC)c1OC	6	2	120.19	339.143	-1.128				CN1CCN(CCn2c(-c3cccc(Cl)c3)nc3cc(C(=O)NC(Cc4ccc(O)c(O)c4)C(N)=O)ccc32)CC1	7	4	136.95	576.225	3.071				NC(=O)[C@H](Cc1ccc(O)c(O)c1)NC(=O)C1CCc2cc(-c3ccc(F)c(Cl)c3)ccc2O1	4	4	121.88	484.12	4.113
322	CN(CC(=O)NCC(N)=O)C(=O)CCCCBr	6	2	92.5	307.053	-0.673				CC(C)Cc1nc2cc(C(=O)NC(Cc3ccc(O)c(O)c3)C(N)=O)ccc2n1CCN1CCN(C)CC1	7	4	136.95	522.295	2.062				NC(=O)[C@H](Cc1ccc(O)c(O)c1)NC(=O)C1CCc2cc(-c3ccc(CCC(=O)O)cc3)ccc2O1	6	5	159.18	504.19	2.926
323	CN(CC(=O)NCC(N)=O)C(=O)C1CCCCCC1	6	2	92.5	269.174	0.16				Cc1cccc(-c2nc3cc(C(=O)NC(Cc4ccc(O)c(O)c4)C(N)=O)ccc3n2CCN2CCN(C)CC2)c1	7	4	136.95	556.28	2.886				NC(=O)[C@H](Cc1ccc(O)c(O)c1)NC(=O)C1CCc2cc(-c3cccc(Cl)c3)ccc2O1	4	4	121.88	466.13	3.952
324	CN(CC(=O)NCC(N)=O)C(=O)C1CCCCC1	6	2	92.5	255.158	-0.409				COc1ccc(-c2nc3cc(C(=O)NC(Cc4ccc(O)c(O)c4)C(N)=O)ccc3n2CCN2CCN(C)CC2)cc1O	7	5	166.41	588.27	1.958				NC(=O)[C@H](Cc1ccc(O)c(O)c1)NC(=O)C1CCc2cc(-c3ccccc3Cl)ccc2O1	4	4	121.88	466.13	3.952
325	CN(CC(=O)NCC(N)=O)C(=O)c1cc2ccccc2[nH]1	6	3	108.29	288.122	-0.439				CN1CCN(CCn2c(-c3ccc(Cl)c(Cl)c3)nc3cc(C(=O)NC(Cc4ccc(O)c(O)c4)C(N)=O)ccc32)CC1	7	4	136.95	610.186	3.693				NC(=O)[C@H](Cc1ccc(O)c(O)c1)NC(=O)C1CCc2cc(-c3ccc(Cl)cc3)ccc2O1	4	4	121.88	466.13	3.952
326	CC(C)c1ccc(C(=O)N(C)CC(=O)NCC(N)=O)cc1	6	2	92.5	291.158	0.8				CN1CCN(CCn2c(-c3ncco3)nc3cc(C(=O)NC(Cc4ccc(O)c(O)c4)C(N)=O)ccc32)CC1	8	4	162.98	533.239	0.292				N#Cc1ccc(-c2ccc3c(c2)CCC(C(=O)N[C@@H](Cc2ccc(O)c(O)c2)C(N)=O)O3)cc1	5	4	145.67	457.164	3.053
327	CSc1ccc(C(=O)N(C)CC(=O)NCC(N)=O)cc1	6	2	117.8	295.099	0.137				CN1CCN(CCn2c(-c3ccc(OC(F)(F)F)cc3)nc3cc(C(=O)NC(Cc4ccc(O)c(O)c4)C(N)=O)ccc32)CC1	7	4	146.18	626.246	3.616				NC(=O)[C@H](Cc1ccc(O)c(O)c1)NC(=O)C1CCc2cc(-c3ccc(Cl)c(Cl)c3)ccc2O1	4	4	121.88	500.091	4.574
328	CN(CC(=O)NCC(N)=O)C(=O)Cc1ccc2ccccc2c1	6	2	92.5	313.143	0.473				CN1CCN(CCn2c(C3CCCCCCC3)nc3cc(C(=O)NC(Cc4ccc(O)c(O)c4)C(N)=O)ccc32)CC1	7	4	136.95	576.342	3.783				NC(=O)[C@H](Cc1ccc(O)c(O)c1)NC(=O)C1CCc2cc(-c3ccc(Cl)cc3Cl)ccc2O1	4	4	121.88	500.091	4.574
329	CN(CC(=O)NCC(N)=O)C(=O)c1cc(=O)[nH]c(=O)[nH]1	6	4	158.22	283.092	-2.717				CN1CCN(CCn2c(-c3cc(F)ccc3Cl)nc3cc(C(=O)NC(Cc4ccc(O)c(O)c4)C(N)=O)ccc32)CC1	7	4	136.95	594.216	3.232				NC(=O)[C@H](Cc1ccc(O)c(O)c1)NC(=O)C1CCc2cc(-c3cc(Cl)cc(Cl)c3)ccc2O1	4	4	121.88	500.091	4.574
330	CN(CC(=O)NCC(N)=O)C(=O)c1cc(-c2ccccc2)nc2ccccc12	7	2	105.39	376.154	1.527				CN1CCN(CCn2c(-c3cccc(Cl)c3F)nc3cc(C(=O)NC(Cc4ccc(O)c(O)c4)C(N)=O)ccc32)CC1	7	4	136.95	594.216	3.232				NC(=O)[C@H](Cc1ccc(O)c(O)c1)NC(=O)C1CCc2cc(-c3ccc(F)c(F)c3)ccc2O1	4	4	121.88	468.15	3.652
331	CCC(=O)N(C)CC(=O)NCC(N)=O	6	2	92.5	201.111	-2.069				CN1CCN(CCn2c(-c3ccc(Cl)cc3Cl)nc3cc(C(=O)NC(Cc4ccc(O)c(O)c4)C(N)=O)ccc32)CC1	7	4	136.95	610.186	3.693				NC(=O)[C@H](Cc1ccc(O)c(O)c1)NC(=O)C1CCc2cc(-c3cc(F)cc(F)c3)ccc2O1	4	4	121.88	468.15	3.652
332	CN(CC(=O)NCC(N)=O)C(=O)CCc1cccnc1	7	2	105.39	278.138	-1.876				CCOc1ccc(-c2nc3cc(C(=O)NC(Cc4ccc(O)c(O)c4)C(N)=O)ccc3n2CCN2CCN(C)CC2)cn1	8	4	159.07	587.286	2.263				COc1ccc(-c2ccc3c(c2)CCC(C(=O)N[C@@H](Cc2ccc(O)c(O)c2)C(N)=O)O3)cc1OC	4	4	140.34	492.19	3.16
333	CN(CC(=O)NCC(N)=O)C(=O)c1ccc[nH]1	6	3	108.29	238.107	-1.795				CN1CCN(CCn2c(-c3ccco3)nc3cc(C(=O)NC(Cc4ccc(O)c(O)c4)C(N)=O)ccc32)CC1	7	4	150.09	532.243	1.149				COc1ccc(-c2ccc3c(c2)CCC(C(=O)N[C@@H](Cc2ccc(O)c(O)c2)C(N)=O)O3)c(OC)c1	4	4	140.34	492.19	3.16
334	CN(CC(=O)NCC(N)=O)C(=O)c1cnc2ccccc2c1	7	2	105.39	300.122	-0.502				CN1CCN(CCn2c(-c3cccs3)nc3cc(C(=O)NC(Cc4ccc(O)c(O)c4)C(N)=O)ccc32)CC1	7	4	165.19	548.221	1.511				NC(=O)[C@H](Cc1ccc(O)c(O)c1)NC(=O)C1CCc2cc(-c3ccc(F)cc3)ccc2O1	4	4	121.88	450.159	3.491
335	CCCCC(=O)N(C)CC(=O)NCC(N)=O	6	2	92.5	229.143	-0.931				CN1CCN(CCn2c(C3(C)COC3)nc3cc(C(=O)NC(Cc4ccc(O)c(O)c4)C(N)=O)ccc32)CC1	8	4	146.18	536.275	0.233				NC(=O)[C@H](Cc1ccc(O)c(O)c1)NC(=O)C1CCc2cc(-c3cccc(F)c3)ccc2O1	4	4	121.88	450.159	3.491
336	CN(CC(=O)NCC(N)=O)C(=O)Cc1cccc(C(F)(F)F)c1	6	2	92.5	331.114	0.132				NC(=O)C(Cc1ccc(O)c(O)c1)NC(=O)c1ccc2c(c1)nc(C1CC=CCC1)n2CCN1CCCC1	6	4	133.71	517.269	2.992				NC(=O)[C@H](Cc1ccc(O)c(O)c1)NC(=O)C1CCc2cc(-c3ccccc3F)ccc2O1	4	4	121.88	450.159	3.491
337	CN(CC(=O)NCC(N)=O)C(=O)c1ccccc1	6	2	92.5	249.111	-0.605				NC(=O)C(Cc1ccc(O)c(O)c1)NC(=O)c1ccc2c(c1)nc(-c1ccccc1)n2CCN1CCCC1	6	4	133.71	513.238	3.312				NC(=O)[C@H](Cc1ccc(O)c(O)c1)NC(=O)C1CCc2cc(-c3cccc(O)c3)ccc2O1	4	5	142.11	448.163	2.924
338	C#CCCC(=O)N(C)CC(=O)NCC(N)=O	6	2	92.5	225.111	-2.066				NC(=O)C(Cc1ccc(O)c(O)c1)NC(=O)c1ccc2c(c1)nc(-c1cccc(O)c1)n2CCN1CCCC1	6	5	153.94	529.233	2.906				NC(=O)[C@H](Cc1ccc(O)c(O)c1)NC(=O)C1CCc2cc(-c3ccc(O)cc3)ccc2O1	4	5	142.11	448.163	2.924
339	CN(CC(=O)NCC(N)=O)C(=O)c1ccc(S(C)(=O)=O)cc1	8	2	135.02	327.089	-1.084				CCOc1ccc(-c2nc3cc(C(=O)NC(Cc4ccc(O)c(O)c4)C(N)=O)ccc3n2CCN2CCCC2)cc1	6	4	142.94	557.264	3.65				CC(C)Oc1ccc(-c2ccc3c(c2)CCC(C(=O)N[C@@H](Cc2ccc(O)c(O)c2)C(N)=O)O3)cc1	4	4	131.11	490.21	4.128
340	CN(CC(=O)NCC(N)=O)C(=O)c1ccc(F)cc1Br	6	2	92.5	345.012	0.354				C/C(=C\c1ccccc1)c1nc2cc(C(=O)NC(Cc3ccc(O)c(O)c3)C(N)=O)ccc2n1CCN1CCCC1	6	4	133.71	553.269	3.765				COC(=O)c1cccc(-c2ccc3c(c2)CCC(C(=O)N[C@@H](Cc2ccc(O)c(O)c2)C(N)=O)O3)c1	6	4	148.18	490.174	3.266
341	COc1cc(C(=O)N(C)CC(=O)NCC(N)=O)ccc1O	6	3	121.96	295.117	-1.364				NC(=O)C(Cc1ccc(O)c(O)c1)NC(=O)c1ccc2c(c1)nc(-c1ccc(N3CCCCC3)cc1)n2CCN1CCCC1	7	4	136.95	596.311	4.505				COC(=O)c1ccc(-c2ccc3c(c2)CCC(C(=O)N[C@@H](Cc2ccc(O)c(O)c2)C(N)=O)O3)cc1	6	4	148.18	490.174	3.266
342	CN(CC(=O)NCC(N)=O)C(=O)c1cccs1	6	2	120.74	255.068	-1.543				Cc1ccc(-c2nc3cc(C(=O)NC(Cc4ccc(O)c(O)c4)C(N)=O)ccc3n2CCN2CCCC2)cc1	6	4	133.71	527.253	3.749				COC(=O)c1ccccc1-c1ccc2c(c1)CCC(C(=O)N[C@@H](Cc1ccc(O)c(O)c1)C(N)=O)O2	6	4	148.18	490.174	3.266
343	CC(=O)N(C)CC(=O)NCC(N)=O	6	2	92.5	187.096	-2.322				N#Cc1ccc(-c2nc3cc(C(=O)NC(Cc4ccc(O)c(O)c4)C(N)=O)ccc3n2CCN2CCCC2)cc1	7	4	157.5	538.233	3.035				COc1ccccc1-c1ccc2c(c1)CCC(C(=O)N[C@@H](Cc1ccc(O)c(O)c1)C(N)=O)O2	4	4	131.11	462.179	3.245
344	C#CC(=O)N(C)CC(=O)NCC(N)=O	6	2	92.5	197.08	-2.047				NC(=O)C(Cc1ccc(O)c(O)c1)NC(=O)c1ccc2c(c1)nc(-c1ccc(Br)cc1)n2CCN1CCCC1	6	4	133.71	591.148	4.11				COc1cccc(-c2ccc3c(c2)CCC(C(=O)N[C@@H](Cc2ccc(O)c(O)c2)C(N)=O)O3)c1	4	4	131.11	462.179	3.245
345	CN(C)CC(=O)N(C)CC(=O)NCC(N)=O	7	2	95.74	230.138	-2.797				COc1cncc(-c2nc3cc(C(=O)NC(Cc4ccc(O)c(O)c4)C(N)=O)ccc3n2CCN2CCCC2)c1	7	4	155.83	544.243	1.975				COc1ccc(-c2ccc3c(c2)CCC(C(=O)N[C@@H](Cc2ccc(O)c(O)c2)C(N)=O)O3)cc1	4	4	131.11	462.179	3.245
346	Cc1cc(C(=O)N(C)CC(=O)NCC(N)=O)cc(Cl)n1	7	2	105.39	298.083	-0.831				Cn1cccc1-c1nc2cc(C(=O)NC(Cc3ccc(O)c(O)c3)C(N)=O)ccc2n1CCN1CCCC1	6	4	138.64	516.249	2.426				NC(=O)[C@H](Cc1ccc(O)c(O)c1)NC(=O)C1CCc2cc(-c3ccccc3[N+](=O)[O-])ccc2O1	4	4	165.02	477.154	3.222
347	CN(CC(=O)NCC(N)=O)C(=O)c1ccc(S(N)(=O)=O)cc1	9	3	161.04	328.084	-2.146				COc1ccc(-c2nc3cc(C(=O)NC(Cc4ccc(O)c(O)c4)C(N)=O)ccc3n2CCN2CCCC2)cc1OC	6	4	152.17	573.259	3.142				NC(=O)[C@H](Cc1ccc(O)c(O)c1)NC(=O)C1CCc2cc(-c3ccc([N+](=O)[O-])cc3)ccc2O1	4	4	165.02	477.154	3.222
348	Cc1cn(CC(=O)N(C)CC(=O)NCC(N)=O)c(=O)[nH]c1=O	6	3	147.36	311.123	-2.376				COc1cc(-c2nc3cc(C(=O)NC(Cc4ccc(O)c(O)c4)C(N)=O)ccc3n2CCN2CCCC2)ccc1O	6	5	163.17	559.243	2.821				NC(=O)[C@H](Cc1ccc(O)c(O)c1)NC(=O)C1CCc2cc(-c3cccc([N+](=O)[O-])c3)ccc2O1	4	4	165.02	477.154	3.222
349	C#Cc1cccc(C(=O)N(C)CC(=O)NCC(N)=O)c1	6	2	92.5	273.111	-0.107				NC(=O)C(Cc1ccc(O)c(O)c1)NC(=O)c1ccc2c(c1)nc(-c1ccc(O)cc1)n2CCN1CCCC1	6	5	153.94	529.233	2.906				NC(=O)[C@H](Cc1ccc(O)c(O)c1)NC(=O)C1CCc2cc(-c3ccccc3)ccc2O1	4	4	121.88	432.169	3.33
350	CCCC(=O)N(C)CC(=O)NCC(N)=O	6	2	92.5	215.127	-1.5				COc1ccc(-c2nc3cc(C(=O)NC(Cc4ccc(O)c(O)c4)C(N)=O)ccc3n2CCN2CCCC2)cc1	6	4	142.94	543.248	3.227				Cc1ccccc1-c1ccc2c(c1)CCC(C(=O)N[C@@H](Cc1ccc(O)c(O)c1)C(N)=O)O2	4	4	121.88	446.184	3.767
351	CC(C(=O)N(C)CC(=O)NCC(N)=O)c1cccc(C(=O)c2ccccc2)c1	7	2	109.57	381.169	0.975				NC(=O)C(Cc1ccc(O)c(O)c1)NC(=O)c1ccc2c(c1)nc(-c1ccc(O)c(O)c1)n2CCN1CCCC1	6	6	174.17	545.227	2.929				Cc1cccc(-c2ccc3c(c2)CCC(C(=O)N[C@@H](Cc2ccc(O)c(O)c2)C(N)=O)O3)c1	4	4	121.88	446.184	3.767
352	COc1ccc2cc([C@H](C)C(=O)N(C)CC(=O)NCC(N)=O)ccc2c1	6	2	101.73	357.169	0.602				NC(=O)C(Cc1ccc(O)c(O)c1)NC(=O)c1ccc2c(c1)nc(-c1ccc(F)nc1F)n2CCN1CCCC1	7	4	146.6	550.214	2.56				Cc1ccc(-c2ccc3c(c2)CCC(C(=O)N[C@@H](Cc2ccc(O)c(O)c2)C(N)=O)O3)cc1	4	4	121.88	446.184	3.767
353	CN(CC(=O)NCC(N)=O)C(=O)COCCN	8	3	127.75	246.133	-3.616				CC(Cc1nc2cc(C(=O)NC(Cc3ccc(O)c(O)c3)C(N)=O)ccc2n1CCN1CCCC1)c1ccccc1	6	4	133.71	555.285	3.797				NC(=O)[C@H](Cc1ccc(O)c(O)c1)NC(=O)C1CCc2cc(-c3ccc(OC(F)(F)F)cc3)ccc2O1	4	4	131.11	516.151	4.497
354	CN(CC(=O)NCC(N)=O)C(=O)c1ccoc1	6	2	105.64	239.091	-2				Cn1cc(Cl)c(-c2nc3cc(C(=O)NC(Cc4ccc(O)c(O)c4)C(N)=O)ccc3n2CCN2CCCC2)n1	7	4	151.53	551.205	2.382				COc1ccc(-c2ccc3c(c2)CCC(C(=O)N[C@@H](Cc2ccc(O)c(O)c2)C(N)=O)O3)c(Cl)c1	4	4	131.11	496.14	3.867
355	CN(CC(=O)NCC(N)=O)C(=O)c1cocn1	7	2	118.53	240.086	-2.451				Cc1cc(-c2nc3cc(C(=O)NC(Cc4ccc(O)c(O)c4)C(N)=O)ccc3n2CCN2CCCC2)cnc1Cl	7	4	146.6	562.21	2.997				CC(C)Oc1ccccc1-c1ccc2c(c1)CCC(C(=O)N[C@@H](Cc1ccc(O)c(O)c1)C(N)=O)O2	4	4	131.11	490.21	4.128
356	Cc1ocnc1C(=O)N(C)CC(=O)NCC(N)=O	7	2	118.53	254.102	-2.215				Cc1ccc(-c2nc3cc(C(=O)NC(Cc4ccc(O)c(O)c4)C(N)=O)ccc3n2CCN2CCCC2)cc1F	6	4	133.71	545.244	3.699				NC(=O)[C@H](Cc1ccc(O)c(O)c1)NC(=O)C1CCc2cc(-c3ccccc3OC(F)(F)F)ccc2O1	4	4	131.11	516.151	4.497
357	CN(CC(=O)NCC(N)=O)C(=O)Cc1ccsc1	6	2	120.74	269.083	-1.401				CC1(C)[C@H]2CC=C(c3nc4cc(C(=O)NC(Cc5ccc(O)c(O)c5)C(N)=O)ccc4n3CCN3CCCC3)[C@@H]1C2	6	4	133.71	557.3	4.397				CCc1ccc(-c2ccc3c(c2)CCC(C(=O)N[C@@H](Cc2ccc(O)c(O)c2)C(N)=O)O3)cc1	4	4	121.88	460.2	4.231
358	CN(CC(=O)NCC(N)=O)C(=O)COc1ccc2c(c1)CCC2	6	2	101.73	319.153	-0.03				COc1ccc(/C=C/c2nc3cc(C(=O)NC(Cc4ccc(O)c(O)c4)C(N)=O)ccc3n2CCN2CCCC2)cc1	6	4	142.94	569.264	3.499				NC(=O)[C@H](Cc1ccc(O)c(O)c1)NC(=O)C1CCc2cc(-c3cccc(Cl)c3F)ccc2O1	4	4	121.88	484.12	4.113
359	CN(CC(=O)NCC(N)=O)C(=O)C1CCOc2ccccc2O1	6	2	110.96	321.132	-1.025				NC(=O)C(Cc1ccc(O)c(O)c1)NC(=O)c1ccc2c(c1)nc(C1CCCCC1)n2CCN1CCCC1	6	4	133.71	519.285	3.508				COc1ccc(-c2ccc3c(c2)CCC(C(=O)N[C@@H](Cc2ccc(O)c(O)c2)C(N)=O)O3)cc1F	4	4	131.11	480.17	3.406
360	CN(CC(=O)NCC(N)=O)C(=O)Cc1ccco1	6	2	105.64	253.106	-2.096				NC(=O)C(Cc1ccc(O)c(O)c1)NC(=O)c1ccc2c(c1)nc(-c1cccc(F)n1)n2CCN1CCCC1	7	4	146.6	532.223	2.399				COc1ccc(-c2ccc3c(c2)CCC(C(=O)N[C@@H](Cc2ccc(O)c(O)c2)C(N)=O)O3)c(C)c1	4	4	131.11	476.195	3.682
361	CN(CC(=O)NCC(N)=O)C(=O)C1CC(=O)C1	7	2	109.57	241.106	-3.197				NC(=O)C(Cc1ccc(O)c(O)c1)NC(=O)c1ccc2c(c1)nc(-c1ccc(Cl)o1)n2CCN1CCCC1	6	4	146.85	537.178	2.644				COc1ccc(-c2ccc3c(c2)CCC(C(=O)N[C@@H](Cc2ccc(O)c(O)c2)C(N)=O)O3)cc1C	4	4	131.11	476.195	3.471
362	CN(CC(=O)NCC(N)=O)C(=O)c1ccc2nonc2c1	6	2	131.42	291.097	0.045				NC(=O)C(Cc1ccc(O)c(O)c1)NC(=O)c1ccc2c(c1)nc(C1CCN(Cc3ccccc3)CC1)n2CCN1CCCC1	7	4	136.95	610.327	3.364				CCOc1ccc(-c2ccc3c(c2)CCC(C(=O)N[C@@H](Cc2ccc(O)c(O)c2)C(N)=O)O3)cc1	4	4	131.11	476.195	3.668
363	CN(CC(=O)NCC(N)=O)C(=O)C1CCc2ccccc21	6	2	92.5	289.143	-0.587				NC(=O)C(Cc1ccc(O)c(O)c1)NC(=O)c1ccc2c(c1)nc(-c1cncc3ccccc13)n2CCN1CCCC1	7	4	146.6	564.249	3.326				Cc1ccc(-c2ccc3c(c2)CCC(C(=O)N[C@@H](Cc2ccc(O)c(O)c2)C(N)=O)O3)c(F)c1	4	4	121.88	464.175	3.928
364	COC(C)C(=O)N(C)CC(=O)NCC(N)=O	7	2	101.73	231.122	-2.314				CCc1ccc(-c2nc3cc(C(=O)NC(Cc4ccc(O)c(O)c4)C(N)=O)ccc3n2CCN2CCCC2)o1	6	4	146.85	531.248	2.501				Cc1ccc(-c2ccc3c(c2)CCC(C(=O)N[C@@H](Cc2ccc(O)c(O)c2)C(N)=O)O3)cc1C	4	4	121.88	460.2	4.204
365	CO[C@H]1CC[C@H](C(=O)N(C)CC(=O)NCC(N)=O)CC1	7	2	101.73	285.169	-1.553				COc1cc(F)c(-c2nc3cc(C(=O)NC(Cc4ccc(O)c(O)c4)C(N)=O)ccc3n2CCN2CCCC2)c(F)c1	6	4	142.94	579.229	3.549				Cc1ccc(-c2ccc3c(c2)CCC(C(=O)N[C@@H](Cc2ccc(O)c(O)c2)C(N)=O)O3)cc1F	4	4	121.88	464.175	3.717
366	CN(CC(=O)NCC(N)=O)C(=O)c1ccc2cnccc2n1	8	2	118.28	301.117	-1.665				Cc1c(-c2nc3cc(C(=O)NC(Cc4ccc(O)c(O)c4)C(N)=O)ccc3n2CCN2CCCC2)cnn1C	7	4	151.53	531.259	2.041				NC(=O)[C@H](Cc1ccc(O)c(O)c1)NC(=O)C1CCc2cc(-c3cccc(F)c3F)ccc2O1	4	4	121.88	468.15	3.652
367	CN(CC(=O)NCC(N)=O)C(=O)CC1Cc2ccccc2C1	6	2	92.5	303.158	-0.124				NC(=O)C(Cc1ccc(O)c(O)c1)NC(=O)c1ccc2c(c1)nc(C#Cc1ccccc1)n2CCN1CCCC1	6	4	133.71	537.238	3.972				NC(=O)[C@H](Cc1ccc(O)c(O)c1)NC(=O)C1CCc2cc(-c3ccccc3C(F)(F)F)ccc2O1	4	4	121.88	500.156	4.255
368	CCCCCC(C)C(=O)N(C)CC(=O)NCC(N)=O	6	2	92.5	271.19	0.5				Cn1ccc(-c2nc3cc(C(=O)NC(Cc4ccc(O)c(O)c4)C(N)=O)ccc3n2CCN2CCCC2)n1	7	4	151.53	517.244	1.805				NC(=O)[C@H](Cc1ccc(O)c(O)c1)NC(=O)C1CCc2cc(-c3ccc(F)c(F)c3F)ccc2O1	4	4	121.88	486.14	3.813
369	CN(CC(=O)NCC(N)=O)C(=O)Cc1ccccn1	7	2	105.39	264.122	-1.956				Cc1ccc(Cl)c(-c2nc3cc(C(=O)NC(Cc4ccc(O)c(O)c4)C(N)=O)ccc3n2CCN2CCCC2)c1F	6	4	133.71	579.205	4.321				COCc1ccc(-c2ccc3c(c2)CCC(C(=O)N[C@@H](Cc2ccc(O)c(O)c2)C(N)=O)O3)cc1	5	4	131.11	476.195	3.038
370	CN(CC(=O)NCC(N)=O)C(=O)Cc1ccc2c(c1)CCO2	6	2	101.73	305.138	-1.032				COc1cccc(Cl)c1-c1nc2cc(C(=O)NC(Cc3ccc(O)c(O)c3)C(N)=O)ccc2n1CCN1CCCC1	6	4	142.94	577.209	3.849				CCCCc1ccc(-c2ccc3c(c2)CCC(C(=O)N[C@@H](Cc2ccc(O)c(O)c2)C(N)=O)O3)cc1	4	4	121.88	488.231	5.369
371	CN(CC(=O)NCC(N)=O)C(=O)c1cncnc1	8	2	118.28	251.102	-2.898				CCc1cccc(-c2nc3cc(C(=O)NC(Cc4ccc(O)c(O)c4)C(N)=O)ccc3n2CCN2CCCC2)c1	6	4	133.71	541.269	4.213				NC(=O)[C@H](Cc1ccc(O)c(O)c1)NC(=O)C1CCc2cc(-c3ccc(S(N)(=O)=O)cc3)ccc2O1	7	5	190.42	511.141	1.789
372	CN(CC(=O)NCC(N)=O)C(=O)C1Cc2ccccc2O1	6	2	101.73	291.122	-0.974				C=CCOc1ccc(-c2nc3cc(C(=O)NC(Cc4ccc(O)c(O)c4)C(N)=O)ccc3n2CCN2CCCC2)cc1	6	4	142.94	569.264	3.842				NC(=O)[C@H](Cc1ccc(O)c(O)c1)NC(=O)C1CC(=O)N(c2cccc(-c3ccc(-c4ccccc4)cc3)c2)C1	6	4	132.96	535.211	4.092
373	CN(CC(=O)NCC(N)=O)C(=O)C1CCC(=O)CC1	7	2	109.57	269.138	-2.481				NC(=O)C(Cc1ccc(O)c(O)c1)NC(=O)c1ccc2c(c1)nc(CCCCO)n2CCN1CCCC1	7	5	153.94	509.264	1.432				NC(=O)[C@H](Cc1ccc(O)c(O)c1)NC(=O)C1CC(=O)N(c2cccc(-c3ccc(O)c(Cl)c3)c2)C1	6	5	153.19	509.135	2.368
374	CC1CC(C(=O)N(C)CC(=O)NCC(N)=O)C1	6	2	92.5	241.143	-1.039				NC(=O)C(Cc1ccc(O)c(O)c1)NC(=O)c1ccc2c(c1)nc(-c1ccc(OCc3ccccc3)cc1)n2CCN1CCCC1	6	4	142.94	619.279	4.937				NC(=O)[C@H](Cc1ccc(O)c(O)c1)NC(=O)C1CC(=O)N(c2cccc(-c3ccc(F)c(Cl)c3)c2)C1	6	4	132.96	511.131	2.935
375	CN(CC(=O)NCC(N)=O)C(=O)Cc1ccc2ncccc2c1	7	2	105.39	314.138	-0.69				NC(=O)C(Cc1ccc(O)c(O)c1)NC(=O)c1ccc2c(c1)nc(-c1ccccc1F)n2CCN1CCCC1	6	4	133.71	531.228	3.473				NC(=O)[C@H](Cc1ccc(O)c(O)c1)NC(=O)C1CC(=O)N(c2cccc(-c3ccc(CCC(=O)O)cc3)c2)C1	8	5	170.26	531.201	1.748
376	CN(CC(=O)NCC(N)=O)C(=O)c1cc(O)ccn1	7	3	125.62	266.102	-2.174				NC(=O)C(Cc1ccc(O)c(O)c1)NC(=O)c1ccc2c(c1)nc(-c1cccc(N3CCOCC3)c1)n2CCN1CCCC1	8	4	146.18	598.29	3.241				NC(=O)[C@H](Cc1ccc(O)c(O)c1)NC(=O)C1CC(=O)N(c2cccc(-c3cccc(Cl)c3)c2)C1	6	4	132.96	493.14	2.774
377	CN(CC(=O)NCC(N)=O)C(=O)c1cc2sccc2[nH]1	6	3	136.53	294.079	-1.052				COc1cc(F)ccc1-c1nc2cc(C(=O)NC(Cc3ccc(O)c(O)c3)C(N)=O)ccc2n1CCN1CCCC1	6	4	142.94	561.239	3.388				NC(=O)[C@H](Cc1ccc(O)c(O)c1)NC(=O)C1CC(=O)N(c2cccc(-c3ccccc3Cl)c2)C1	6	4	132.96	493.14	2.774
378	CN(CC(=O)NCC(N)=O)C(=O)Cc1ccc(C(C)(C)C)cc1	6	2	92.5	319.19	1.024				NC(=O)C(Cc1ccc(O)c(O)c1)NC(=O)c1ccc2c(c1)nc(-c1ccc(F)cc1)n2CCN1CCCC1	6	4	133.71	531.228	3.473				NC(=O)[C@H](Cc1ccc(O)c(O)c1)NC(=O)C1CC(=O)N(c2cccc(-c3ccc(Cl)cc3)c2)C1	6	4	132.96	493.14	2.774
379	COc1cc(CCC(=O)N(C)CC(=O)NCC(N)=O)on1	6	2	127.76	298.128	-1.92				N#Cc1cc(F)c(-c2nc3cc(C(=O)NC(Cc4ccc(O)c(O)c4)C(N)=O)ccc3n2CCN2CCCC2)c(F)c1	7	4	157.5	574.214	3.357				N#Cc1ccc(-c2cccc(N3CC(C(=O)N[C@@H](Cc4ccc(O)c(O)c4)C(N)=O)CC3=O)c2)cc1	7	4	156.75	484.175	1.875
380	CN(CC(=O)NCC(N)=O)C(=O)COc1ccc2ccccc2c1	6	2	101.73	329.138	0.343				NC(=O)C(Cc1ccc(O)c(O)c1)NC(=O)c1ccc2c(c1)nc(-c1cccnc1)n2CCN1CCCC1	7	4	146.6	514.233	2.06				NC(=O)[C@H](Cc1ccc(O)c(O)c1)NC(=O)C1CC(=O)N(c2cccc(-c3ccc(Cl)c(Cl)c3)c2)C1	6	4	132.96	527.101	3.396
381	CC(C)CCCC(=O)N(C)CC(=O)NCC(N)=O	6	2	92.5	257.174	0.146				NC(=O)C(Cc1ccc(O)c(O)c1)NC(=O)c1ccc2c(c1)nc(-c1csc(Cl)n1)n2CCN1CCCC1	7	4	174.84	554.15	2.463				NC(=O)[C@H](Cc1ccc(O)c(O)c1)NC(=O)C1CC(=O)N(c2cccc(-c3ccc(Cl)cc3Cl)c2)C1	6	4	132.96	527.101	3.396
382	Cc1ccc2oc(C(=O)N(C)CC(=O)NCC(N)=O)cc(=O)c2c1	6	2	122.71	331.117	0.46				NC(=O)C(Cc1ccc(O)c(O)c1)NC(=O)c1ccc2c(c1)nc(-c1cccc(OC(F)(F)F)c1)n2CCN1CCCC1	6	4	142.94	597.22	4.479				NC(=O)[C@H](Cc1ccc(O)c(O)c1)NC(=O)C1CC(=O)N(c2cccc(-c3cc(Cl)cc(Cl)c3)c2)C1	6	4	132.96	527.101	3.396
383	CCCCC[C@H]1CC[C@H](C(=O)N(C)CC(=O)NCC(N)=O)CC1	6	2	92.5	325.237	2.375				NC(=O)C(Cc1ccc(O)c(O)c1)NC(=O)c1ccc2c(c1)nc(-c1c(Cl)ncnc1Cl)n2CCN1CCCC1	8	4	159.49	583.15	2.441				NC(=O)[C@H](Cc1ccc(O)c(O)c1)NC(=O)C1CC(=O)N(c2cccc(-c3ccc(F)c(F)c3)c2)C1	6	4	132.96	495.161	2.474
384	CN(CC(=O)NCC(N)=O)C(=O)c1cn2ccsc2n1	7	2	138.04	295.074	-1.314				Cc1cccnc1-c1nc2cc(C(=O)NC(Cc3ccc(O)c(O)c3)C(N)=O)ccc2n1CCN1CCCC1	7	4	146.6	528.249	2.375				NC(=O)[C@H](Cc1ccc(O)c(O)c1)NC(=O)C1CC(=O)N(c2cccc(-c3cc(F)cc(F)c3)c2)C1	6	4	132.96	495.161	2.474
385	CN(CC(=O)NCC(N)=O)C(=O)/C=C/c1nc2ccccc2s1	7	2	133.63	332.094	-0.791				NC(=O)C(Cc1ccc(O)c(O)c1)NC(=O)c1ccc2c(c1)nc(-c1ccc3c(c1)CCO3)n2CCN1CCCC1	6	4	142.94	555.248	3.073				COc1ccc(-c2cccc(N3CC(C(=O)N[C@@H](Cc4ccc(O)c(O)c4)C(N)=O)CC3=O)c2)cc1OC	6	4	151.42	519.201	1.982
386	CN(CC(=O)NCC(N)=O)C(=O)[C@@H]1CCCO1	7	2	101.73	243.122	-2.231				NC(=O)C(Cc1ccc(O)c(O)c1)NC(=O)c1ccc2c(c1)nc(-c1cnccn1)n2CCN1CCCC1	8	4	159.49	515.228	0.897				COc1ccc(-c2cccc(N3CC(C(=O)N[C@@H](Cc4ccc(O)c(O)c4)C(N)=O)CC3=O)c2)c(OC)c1	6	4	151.42	519.201	1.982
387	C=CCC(=O)N(C)CC(=O)NCC(N)=O	6	2	92.5	213.111	-1.677				NC(=O)C(Cc1ccc(O)c(O)c1)NC(=O)c1ccc2c(c1)nc(-c1c(F)cc(F)cc1F)n2CCN1CCCC1	6	4	133.71	567.209	3.795				NC(=O)[C@H](Cc1ccc(O)c(O)c1)NC(=O)C1CC(=O)N(c2cccc(-c3ccc(F)cc3)c2)C1	6	4	132.96	477.17	2.313
388	CCCCC(C)CCC(=O)N(C)CC(=O)NCC(N)=O	6	2	92.5	285.205	1.284				NC(=O)C(Cc1ccc(O)c(O)c1)NC(=O)c1ccc2c(c1)nc(-c1cccc(Cl)c1)n2CCN1CCCC1	6	4	133.71	547.199	3.934				NC(=O)[C@H](Cc1ccc(O)c(O)c1)NC(=O)C1CC(=O)N(c2cccc(-c3cccc(F)c3)c2)C1	6	4	132.96	477.17	2.313
389	C=C1CC(C(=O)N(C)CC(=O)NCC(N)=O)C1	6	2	92.5	239.127	-1.956				CC(C)Cc1nc2cc(C(=O)NC(Cc3ccc(O)c(O)c3)C(N)=O)ccc2n1CCN1CCCC1	6	4	133.71	493.269	2.925				NC(=O)[C@H](Cc1ccc(O)c(O)c1)NC(=O)C1CC(=O)N(c2cccc(-c3ccccc3F)c2)C1	6	4	132.96	477.17	2.313
390	CN(CC(=O)NCC(N)=O)C(=O)c1ncoc1-c1ccccc1	7	2	118.53	316.117	-0.498				Cc1cccc(-c2nc3cc(C(=O)NC(Cc4ccc(O)c(O)c4)C(N)=O)ccc3n2CCN2CCCC2)c1	6	4	133.71	527.253	3.749				NC(=O)[C@H](Cc1ccc(O)c(O)c1)NC(=O)C1CC(=O)N(c2cccc(-c3cccc(O)c3)c2)C1	6	5	153.19	475.174	1.746
391	Cc1cc(C)n2nc(C(=O)N(C)CC(=O)NCC(N)=O)cc2n1	8	2	122.69	318.144	-1.54				COc1ccc(-c2nc3cc(C(=O)NC(Cc4ccc(O)c(O)c4)C(N)=O)ccc3n2CCN2CCCC2)cc1O	6	5	163.17	559.243	2.821				NC(=O)[C@H](Cc1ccc(O)c(O)c1)NC(=O)C1CC(=O)N(c2cccc(-c3ccc(O)cc3)c2)C1	6	5	153.19	475.174	1.746
392	CN(CC(=O)NCC(N)=O)C(=O)C1CC12CCC2	6	2	92.5	253.143	-0.773				NC(=O)C(Cc1ccc(O)c(O)c1)NC(=O)c1ccc2c(c1)nc(-c1ccc(Cl)c(Cl)c1)n2CCN1CCCC1	6	4	133.71	581.16	4.556				CC(C)Oc1ccc(-c2cccc(N3CC(C(=O)N[C@@H](Cc4ccc(O)c(O)c4)C(N)=O)CC3=O)c2)cc1	6	4	142.19	517.221	2.95
393	CN(CC(=O)NCC(N)=O)C(=O)C1Cc2ccccc21	6	2	92.5	275.127	-1.156				NC(=O)C(Cc1ccc(O)c(O)c1)NC(=O)c1ccc2c(c1)nc(-c1ncco1)n2CCN1CCCC1	7	4	159.74	504.212	1.155				COC(=O)c1cccc(-c2cccc(N3CC(C(=O)N[C@@H](Cc4ccc(O)c(O)c4)C(N)=O)CC3=O)c2)c1	8	4	159.26	517.185	2.088
394	C#CCC(=O)N(C)CC(=O)NCC(N)=O	6	2	92.5	211.096	-2.235				NC(=O)C(Cc1ccc(O)c(O)c1)NC(=O)c1ccc2c(c1)nc(-c1ccc(OC(F)(F)F)cc1)n2CCN1CCCC1	6	4	142.94	597.22	4.479				COC(=O)c1ccc(-c2cccc(N3CC(C(=O)N[C@@H](Cc4ccc(O)c(O)c4)C(N)=O)CC3=O)c2)cc1	8	4	159.26	517.185	2.088
395	COCC(=O)N(C)CC(=O)NCC(N)=O	7	2	101.73	217.106	-2.84				NC(=O)C(Cc1ccc(O)c(O)c1)NC(=O)c1ccc2c(c1)nc(C1CCCCCCC1)n2CCN1CCCC1	6	4	133.71	547.316	4.646				COC(=O)c1ccccc1-c1cccc(N2CC(C(=O)N[C@@H](Cc3ccc(O)c(O)c3)C(N)=O)CC2=O)c1	8	4	159.26	517.185	2.088
396	CN(CC(=O)NCC(N)=O)C(=O)C1CCC1	6	2	92.5	227.127	-1.547				NC(=O)C(Cc1ccc(O)c(O)c1)NC(=O)c1ccc2c(c1)nc(-c1cc(F)ccc1Cl)n2CCN1CCCC1	6	4	133.71	565.189	4.095				COc1ccccc1-c1cccc(N2CC(C(=O)N[C@@H](Cc3ccc(O)c(O)c3)C(N)=O)CC2=O)c1	6	4	142.19	489.19	2.067
397	COc1cccc(C(=O)N(C)CC(=O)NCC(N)=O)c1	6	2	101.73	279.122	-0.69				NC(=O)C(Cc1ccc(O)c(O)c1)NC(=O)c1ccc2c(c1)nc(-c1cccc(Cl)c1F)n2CCN1CCCC1	6	4	133.71	565.189	4.095				COc1cccc(-c2cccc(N3CC(C(=O)N[C@@H](Cc4ccc(O)c(O)c4)C(N)=O)CC3=O)c2)c1	6	4	142.19	489.19	2.067
398	CN(CC(=O)NCC(N)=O)C(=O)Cn1cnc2c(=O)[nH]c(N)nc21	9	4	182.09	336.129	-2.847				NC(=O)C(Cc1ccc(O)c(O)c1)NC(=O)c1ccc2c(c1)nc(-c1ccc(Cl)cc1Cl)n2CCN1CCCC1	6	4	133.71	581.16	4.556				COc1ccc(-c2cccc(N3CC(C(=O)N[C@@H](Cc4ccc(O)c(O)c4)C(N)=O)CC3=O)c2)cc1	6	4	142.19	489.19	2.067
399	CN(CC(=O)NCC(N)=O)C(=O)Cn1ccc(N)nc1=O	8	3	153.41	296.123	-2.166				CCOc1ccc(-c2nc3cc(C(=O)NC(Cc4ccc(O)c(O)c4)C(N)=O)ccc3n2CCN2CCCC2)cn1	7	4	155.83	558.259	3.126				NC(=O)[C@H](Cc1ccc(O)c(O)c1)NC(=O)C1CC(=O)N(c2cccc(-c3ccccc3[N+](=O)[O-])c2)C1	6	4	176.1	504.164	2.044
400	CC(=O)N/C(=C\c1ccccc1)C(=O)N(C)[C@@H](C)C(=O)NCC(N)=O	8	3	121.6	346.164	-0.228				NC(=O)C(Cc1ccc(O)c(O)c1)NC(=O)c1ccc2c(c1)nc(-c1ccco1)n2CCN1CCCC1	6	4	146.85	503.217	2.012				NC(=O)[C@H](Cc1ccc(O)c(O)c1)NC(=O)C1CC(=O)N(c2cccc(-c3ccc([N+](=O)[O-])cc3)c2)C1	6	4	176.1	504.164	2.044
401	CC(=O)N1CCC(C(=O)N(C)[C@@H](C)C(=O)NCC(N)=O)CC1	8	2	112.81	312.18	-1.948				NC(=O)C(Cc1ccc(O)c(O)c1)NC(=O)c1ccc2c(c1)nc(-c1cccs1)n2CCN1CCCC1	6	4	161.95	519.194	2.374				NC(=O)[C@H](Cc1ccc(O)c(O)c1)NC(=O)C1CC(=O)N(c2cccc(-c3cccc([N+](=O)[O-])c3)c2)C1	6	4	176.1	504.164	2.044
402	C[C@@H](C(=O)NCC(N)=O)N(C)C(=O)C(=O)c1ccccc1	7	2	109.57	291.122	-0.465				CC1(c2nc3cc(C(=O)NC(Cc4ccc(O)c(O)c4)C(N)=O)ccc3n2CCN2CCCC2)COC1	7	4	142.94	507.248	1.096				NC(=O)[C@H](Cc1ccc(O)c(O)c1)NC(=O)C1CC(=O)N(c2cccc(-c3ccccc3)c2)C1	6	4	132.96	459.179	2.152
403	C[C@@H](C(=O)NCC(N)=O)N(C)C(=O)[C@@H]1C[C@@H](O)CN1	8	4	124.76	272.148	-2.502				NC(=O)C(Cc1ccc(O)c(O)c1)NC(=O)c1ccc2c(c1)nc(C1CC=CCC1)n2CCCN1CCCC1	6	4	133.71	531.285	3.35				Cc1ccccc1-c1cccc(N2CC(C(=O)N[C@@H](Cc3ccc(O)c(O)c3)C(N)=O)CC2=O)c1	6	4	132.96	473.195	2.589
404	CC(=O)Oc1ccc(C(=O)N(C)[C@@H](C)C(=O)NCC(N)=O)cc1	7	2	118.8	321.132	-0.294				NC(=O)C(Cc1ccc(O)c(O)c1)NC(=O)c1ccc2c(c1)nc(-c1ccccc1)n2CCCN1CCCC1	6	4	133.71	527.253	3.67				Cc1cccc(-c2cccc(N3CC(C(=O)N[C@@H](Cc4ccc(O)c(O)c4)C(N)=O)CC3=O)c2)c1	6	4	132.96	473.195	2.589
405	C[C@@H](C(=O)NCC(N)=O)N(C)C(=O)c1ccc(Br)cc1	6	2	92.5	341.038	0.719				NC(=O)C(Cc1ccc(O)c(O)c1)NC(=O)c1ccc2c(c1)nc(-c1cccc(O)c1)n2CCCN1CCCC1	6	5	153.94	543.248	3.264				Cc1ccc(-c2cccc(N3CC(C(=O)N[C@@H](Cc4ccc(O)c(O)c4)C(N)=O)CC3=O)c2)cc1	6	4	132.96	473.195	2.589
406	C[C@@H](C(=O)NCC(N)=O)N(C)C(=O)c1cc(Br)ccc1Cl	6	2	92.5	374.999	1.341				CCOc1ccc(-c2nc3cc(C(=O)NC(Cc4ccc(O)c(O)c4)C(N)=O)ccc3n2CCCN2CCCC2)cc1	6	4	142.94	571.279	4.008				NC(=O)[C@H](Cc1ccc(O)c(O)c1)NC(=O)C1CC(=O)N(c2cccc(-c3ccc(OC(F)(F)F)cc3)c2)C1	6	4	142.19	543.162	3.319
407	C[C@@H](C(=O)NCC(N)=O)N(C)C(=O)CCc1ccc(Br)cc1	6	2	92.5	369.069	0.7				C/C(=C\c1ccccc1)c1nc2cc(C(=O)NC(Cc3ccc(O)c(O)c3)C(N)=O)ccc2n1CCCN1CCCC1	6	4	133.71	567.285	4.123				COc1ccc(-c2cccc(N3CC(C(=O)N[C@@H](Cc4ccc(O)c(O)c4)C(N)=O)CC3=O)c2)c(Cl)c1	6	4	142.19	523.151	2.689
408	C[C@@H](C(=O)NCC(N)=O)N(C)C(=O)Cc1ccccc1Br	6	2	92.5	355.053	0.531				NC(=O)C(Cc1ccc(O)c(O)c1)NC(=O)c1ccc2c(c1)nc(-c1ccc(N3CCCCC3)cc1)n2CCCN1CCCC1	7	4	136.95	610.327	4.863				CC(C)Oc1ccccc1-c1cccc(N2CC(C(=O)N[C@@H](Cc3ccc(O)c(O)c3)C(N)=O)CC2=O)c1	6	4	142.19	517.221	2.95
409	C[C@@H](C(=O)NCC(N)=O)N(C)C(=O)c1ccc(C(C)(C)C)cc1	6	2	92.5	319.19	1.738				Cc1ccc(-c2nc3cc(C(=O)NC(Cc4ccc(O)c(O)c4)C(N)=O)ccc3n2CCCN2CCCC2)cc1	6	4	133.71	541.269	4.107				NC(=O)[C@H](Cc1ccc(O)c(O)c1)NC(=O)C1CC(=O)N(c2cccc(-c3ccccc3OC(F)(F)F)c2)C1	6	4	142.19	543.162	3.319
410	C[C@@H](C(=O)NCC(N)=O)N(C)C(=O)CCC(=O)c1ccc(Br)cc1	7	2	109.57	397.064	0.351				N#Cc1ccc(-c2nc3cc(C(=O)NC(Cc4ccc(O)c(O)c4)C(N)=O)ccc3n2CCCN2CCCC2)cc1	7	4	157.5	552.249	3.393				CCc1ccc(-c2cccc(N3CC(C(=O)N[C@@H](Cc4ccc(O)c(O)c4)C(N)=O)CC3=O)c2)cc1	6	4	132.96	487.211	3.053
411	COc1cc(C(=O)N(C)[C@@H](C)C(=O)NCC(N)=O)cc(OC)c1Br	6	2	110.96	401.059	0.549				NC(=O)C(Cc1ccc(O)c(O)c1)NC(=O)c1ccc2c(c1)nc(-c1ccc(Br)cc1)n2CCCN1CCCC1	6	4	133.71	605.164	4.468				NC(=O)[C@H](Cc1ccc(O)c(O)c1)NC(=O)C1CC(=O)N(c2cccc(-c3cccc(Cl)c3F)c2)C1	6	4	132.96	511.131	2.935
412	C[C@@H](C(=O)NCC(N)=O)N(C)C(=O)CCCCl	6	2	92.5	263.104	-0.843				COc1cncc(-c2nc3cc(C(=O)NC(Cc4ccc(O)c(O)c4)C(N)=O)ccc3n2CCCN2CCCC2)c1	7	4	155.83	558.259	2.333				COc1ccc(-c2cccc(N3CC(C(=O)N[C@@H](Cc4ccc(O)c(O)c4)C(N)=O)CC3=O)c2)cc1F	6	4	142.19	507.181	2.228
413	C[C@@H](C(=O)NCC(N)=O)N(C)C(=O)CCC(=O)c1ccc(Cl)cc1	7	2	109.57	353.114	0.175				Cn1cccc1-c1nc2cc(C(=O)NC(Cc3ccc(O)c(O)c3)C(N)=O)ccc2n1CCCN1CCCC1	6	4	138.64	530.264	2.784				COc1ccc(-c2cccc(N3CC(C(=O)N[C@@H](Cc4ccc(O)c(O)c4)C(N)=O)CC3=O)c2)c(C)c1	6	4	142.19	503.206	2.504
414	C[C@@H](C(=O)NCC(N)=O)N(C)C(=O)CCc1ccc(B(O)O)cc1	8	4	132.96	335.165	-1.073				COc1ccc(-c2nc3cc(C(=O)NC(Cc4ccc(O)c(O)c4)C(N)=O)ccc3n2CCCN2CCCC2)cc1OC	6	4	152.17	587.274	3.5				COc1ccc(-c2cccc(N3CC(C(=O)N[C@@H](Cc4ccc(O)c(O)c4)C(N)=O)CC3=O)c2)cc1C	6	4	142.19	503.206	2.293
415	C[C@@H](C(=O)NCC(N)=O)N(C)C(=O)c1ccc(F)c(Cl)c1	6	2	92.5	315.079	0.704				COc1cc(-c2nc3cc(C(=O)NC(Cc4ccc(O)c(O)c4)C(N)=O)ccc3n2CCCN2CCCC2)ccc1O	6	5	163.17	573.259	3.179				CCOc1ccc(-c2cccc(N3CC(C(=O)N[C@@H](Cc4ccc(O)c(O)c4)C(N)=O)CC3=O)c2)cc1	6	4	142.19	503.206	2.49
416	C[C@@H](C(=O)NCC(N)=O)N(C)C(=O)c1cccc(Cl)c1	6	2	92.5	297.088	0.543				NC(=O)C(Cc1ccc(O)c(O)c1)NC(=O)c1ccc2c(c1)nc(-c1ccc(O)cc1)n2CCCN1CCCC1	6	5	153.94	543.248	3.264				Cc1ccc(-c2cccc(N3CC(C(=O)N[C@@H](Cc4ccc(O)c(O)c4)C(N)=O)CC3=O)c2)c(F)c1	6	4	132.96	491.186	2.75
417	Cc1cccc(Cl)c1C(=O)N(C)[C@@H](C)C(=O)NCC(N)=O	6	2	92.5	311.104	0.98				COc1ccc(-c2nc3cc(C(=O)NC(Cc4ccc(O)c(O)c4)C(N)=O)ccc3n2CCCN2CCCC2)cc1	6	4	142.94	557.264	3.585				Cc1ccc(-c2cccc(N3CC(C(=O)N[C@@H](Cc4ccc(O)c(O)c4)C(N)=O)CC3=O)c2)cc1C	6	4	132.96	487.211	3.026
418	CCCC(=O)N(C)[C@@H](C)C(=O)NCC(N)=O	6	2	92.5	229.143	-0.974				NC(=O)C(Cc1ccc(O)c(O)c1)NC(=O)c1ccc2c(c1)nc(-c1ccc(O)c(O)c1)n2CCCN1CCCC1	6	6	174.17	559.243	3.287				Cc1ccc(-c2cccc(N3CC(C(=O)N[C@@H](Cc4ccc(O)c(O)c4)C(N)=O)CC3=O)c2)cc1F	6	4	132.96	491.186	2.539
419	C[C@@H](C(=O)NCC(N)=O)N(C)C(=O)c1ccc(C#N)cc1	7	2	116.29	288.122	-0.356				NC(=O)C(Cc1ccc(O)c(O)c1)NC(=O)c1ccc2c(c1)nc(-c1ccc(F)nc1F)n2CCCN1CCCC1	7	4	146.6	564.23	2.918				NC(=O)[C@H](Cc1ccc(O)c(O)c1)NC(=O)C1CC(=O)N(c2cccc(-c3cccc(F)c3F)c2)C1	6	4	132.96	495.161	2.474
420	C[C@@H](C(=O)NCC(N)=O)N(C)C(=O)CC#N	7	2	116.29	226.107	-2.484				CC(Cc1nc2cc(C(=O)NC(Cc3ccc(O)c(O)c3)C(N)=O)ccc2n1CCCN1CCCC1)c1ccccc1	6	4	133.71	569.3	4.155				NC(=O)[C@H](Cc1ccc(O)c(O)c1)NC(=O)C1CC(=O)N(c2cccc(-c3ccccc3C(F)(F)F)c2)C1	6	4	132.96	527.167	3.077
421	C[C@@H](C(=O)NCC(N)=O)N(C)C(=O)c1c(Cl)cccc1Cl	6	2	92.5	331.049	1.165				Cn1cc(Cl)c(-c2nc3cc(C(=O)NC(Cc4ccc(O)c(O)c4)C(N)=O)ccc3n2CCCN2CCCC2)n1	7	4	151.53	565.22	2.74				NC(=O)[C@H](Cc1ccc(O)c(O)c1)NC(=O)C1CC(=O)N(c2cccc(-c3ccc(F)c(F)c3F)c2)C1	6	4	132.96	513.151	2.635
422	C[C@@H](C(=O)NCC(N)=O)N(C)C(=O)Cc1ccc(Cl)c(Cl)c1	6	2	92.5	345.065	0.977				Cc1cc(-c2nc3cc(C(=O)NC(Cc4ccc(O)c(O)c4)C(N)=O)ccc3n2CCCN2CCCC2)cnc1Cl	7	4	146.6	576.225	3.355				COCc1ccc(-c2cccc(N3CC(C(=O)N[C@@H](Cc4ccc(O)c(O)c4)C(N)=O)CC3=O)c2)cc1	7	4	142.19	503.206	1.86
423	CN[C@@H](C)C(=O)NCC(N)=O	5	3	84.22	159.101	-1.824				Cc1ccc(-c2nc3cc(C(=O)NC(Cc4ccc(O)c(O)c4)C(N)=O)ccc3n2CCCN2CCCC2)cc1F	6	4	133.71	559.259	4.057				CCCCc1ccc(-c2cccc(N3CC(C(=O)N[C@@H](Cc4ccc(O)c(O)c4)C(N)=O)CC3=O)c2)cc1	6	4	132.96	515.242	4.191
424	C[C@@H](C(=O)NCC(N)=O)N(C)C(=O)c1cccc(N(C)C)c1	7	2	95.74	306.169	0.13				CC1(C)[C@H]2CC=C(c3nc4cc(C(=O)NC(Cc5ccc(O)c(O)c5)C(N)=O)ccc4n3CCCN3CCCC3)[C@@H]1C2	6	4	133.71	571.316	4.755				NC(=O)[C@H](Cc1ccc(O)c(O)c1)NC(=O)C1CC(=O)N(c2cccc(-c3ccc(S(N)(=O)=O)cc3)c2)C1	9	5	201.5	538.152	0.611
425	COc1cc(C)c(C(=O)N(C)[C@@H](C)C(=O)NCC(N)=O)cc1OC	6	2	110.96	337.164	-0.08				COc1ccc(/C=C/c2nc3cc(C(=O)NC(Cc4ccc(O)c(O)c4)C(N)=O)ccc3n2CCCN2CCCC2)cc1	6	4	142.94	583.279	3.857				NC(=O)[C@H](Cc1ccc(O)c(O)c1)NC(=O)C1(c2ccc(-c3ccc(-c4ccccc4)cc3)cc2)CC1	4	4	112.65	492.205	5.677
426	C[C@@H](C(=O)NCC(N)=O)N(C)C(=O)C(c1ccccc1)c1ccccc1	6	2	92.5	353.174	1.4				NC(=O)C(Cc1ccc(O)c(O)c1)NC(=O)c1ccc2c(c1)nc(C1CCCCC1)n2CCCN1CCCC1	6	4	133.71	533.3	3.866				NC(=O)[C@H](Cc1ccc(O)c(O)c1)NC(=O)C1(c2ccc(-c3ccc(O)c(Cl)c3)cc2)CC1	4	5	132.88	466.13	3.953
427	C[C@@H](C(=O)NCC(N)=O)N(C)C(=O)c1ccc(CN(C)C)cc1	7	2	95.74	320.185	-0.328				NC(=O)C(Cc1ccc(O)c(O)c1)NC(=O)c1ccc2c(c1)nc(-c1cccc(F)n1)n2CCCN1CCCC1	7	4	146.6	546.239	2.757				NC(=O)[C@H](Cc1ccc(O)c(O)c1)NC(=O)C1(c2ccc(-c3ccc(F)c(Cl)c3)cc2)CC1	4	4	112.65	468.125	4.52
428	CCc1ccc(C(=O)N(C)[C@@H](C)C(=O)NCC(N)=O)cc1	6	2	92.5	291.158	0.822				NC(=O)C(Cc1ccc(O)c(O)c1)NC(=O)c1ccc2c(c1)nc(-c1ccc(Cl)o1)n2CCCN1CCCC1	6	4	146.85	551.194	3.002				NC(=O)[C@H](Cc1ccc(O)c(O)c1)NC(=O)C1(c2ccc(-c3ccc(CCC(=O)O)cc3)cc2)CC1	6	5	149.95	488.195	3.333
429	C[C@@H](C(=O)NCC(N)=O)N(C)C(=O)c1cccc(F)c1	6	2	92.5	281.118	0.082				NC(=O)C(Cc1ccc(O)c(O)c1)NC(=O)c1ccc2c(c1)nc(C1CCN(Cc3ccccc3)CC1)n2CCCN1CCCC1	7	4	136.95	624.342	3.722				NC(=O)[C@H](Cc1ccc(O)c(O)c1)NC(=O)C1(c2ccc(-c3cccc(Cl)c3)cc2)CC1	4	4	112.65	450.135	4.359
430	C[C@@H](C(=O)NCC(N)=O)N(C)C(=O)Cc1ccc(F)cc1	6	2	92.5	295.133	-0.106				NC(=O)C(Cc1ccc(O)c(O)c1)NC(=O)c1ccc2c(c1)nc(-c1cncc3ccccc13)n2CCCN1CCCC1	7	4	146.6	578.264	3.684				NC(=O)[C@H](Cc1ccc(O)c(O)c1)NC(=O)C1(c2ccc(-c3ccccc3Cl)cc2)CC1	4	4	112.65	450.135	4.359
431	C[C@@H](C(=O)NCC(N)=O)N(C)C(=O)c1ccc(N=C(N)N)cc1	9	4	156.9	320.16	-1.495				CCc1ccc(-c2nc3cc(C(=O)NC(Cc4ccc(O)c(O)c4)C(N)=O)ccc3n2CCCN2CCCC2)o1	6	4	146.85	545.264	2.859				NC(=O)[C@H](Cc1ccc(O)c(O)c1)NC(=O)C1(c2ccc(-c3ccc(Cl)cc3)cc2)CC1	4	4	112.65	450.135	4.359
432	CCCCCC(=O)N(C)[C@@H](C)C(=O)NCC(N)=O	6	2	92.5	257.174	0.164				COc1cc(F)c(-c2nc3cc(C(=O)NC(Cc4ccc(O)c(O)c4)C(N)=O)ccc3n2CCCN2CCCC2)c(F)c1	6	4	142.94	593.245	3.907				N#Cc1ccc(-c2ccc(C3(C(=O)N[C@@H](Cc4ccc(O)c(O)c4)C(N)=O)CC3)cc2)cc1	5	4	136.44	441.169	3.46
433	C[C@@H](C(=O)NCC(N)=O)N(C)C(=O)c1cccc(O)c1	6	3	112.73	279.122	-0.485				Cc1c(-c2nc3cc(C(=O)NC(Cc4ccc(O)c(O)c4)C(N)=O)ccc3n2CCCN2CCCC2)cnn1C	7	4	151.53	545.275	2.399				NC(=O)[C@H](Cc1ccc(O)c(O)c1)NC(=O)C1(c2ccc(-c3ccc(Cl)c(Cl)c3)cc2)CC1	4	4	112.65	484.096	4.981
434	C[C@@H](C(=O)NCC(N)=O)N(C)C(=O)c1ccc(I)cc1	6	2	92.5	389.024	0.989				NC(=O)C(Cc1ccc(O)c(O)c1)NC(=O)c1ccc2c(c1)nc(C#Cc1ccccc1)n2CCCN1CCCC1	6	4	133.71	551.253	4.33				NC(=O)[C@H](Cc1ccc(O)c(O)c1)NC(=O)C1(c2ccc(-c3ccc(Cl)cc3Cl)cc2)CC1	4	4	112.65	484.096	4.981
435	CC(C)Oc1ccc(C(=O)N(C)[C@@H](C)C(=O)NCC(N)=O)cc1	6	2	101.73	321.169	0.719				Cn1ccc(-c2nc3cc(C(=O)NC(Cc4ccc(O)c(O)c4)C(N)=O)ccc3n2CCCN2CCCC2)n1	7	4	151.53	531.259	2.163				NC(=O)[C@H](Cc1ccc(O)c(O)c1)NC(=O)C1(c2ccc(-c3cc(Cl)cc(Cl)c3)cc2)CC1	4	4	112.65	484.096	4.981
436	C[C@@H](C(=O)NCC(N)=O)N(C)C(=O)Cc1ccccc1I	6	2	92.5	403.039	0.801				Cc1ccc(Cl)c(-c2nc3cc(C(=O)NC(Cc4ccc(O)c(O)c4)C(N)=O)ccc3n2CCCN2CCCC2)c1F	6	4	133.71	593.221	4.679				NC(=O)[C@H](Cc1ccc(O)c(O)c1)NC(=O)C1(c2ccc(-c3ccc(F)c(F)c3)cc2)CC1	4	4	112.65	452.155	4.059
437	COc1cccc(CC(=O)N(C)[C@@H](C)C(=O)NCC(N)=O)c1	6	2	101.73	307.153	-0.352				COc1cccc(Cl)c1-c1nc2cc(C(=O)NC(Cc3ccc(O)c(O)c3)C(N)=O)ccc2n1CCCN1CCCC1	6	4	142.94	591.225	4.207				NC(=O)[C@H](Cc1ccc(O)c(O)c1)NC(=O)C1(c2ccc(-c3cc(F)cc(F)c3)cc2)CC1	4	4	112.65	452.155	4.059
438	C[C@@H](C(=O)NCC(N)=O)N(C)C(=O)/C=C/c1ccc(O)c(O)c1	6	4	132.96	321.132	-0.458				CCc1cccc(-c2nc3cc(C(=O)NC(Cc4ccc(O)c(O)c4)C(N)=O)ccc3n2CCCN2CCCC2)c1	6	4	133.71	555.285	4.571				COc1ccc(-c2ccc(C3(C(=O)N[C@@H](Cc4ccc(O)c(O)c4)C(N)=O)CC3)cc2)cc1OC	4	4	131.11	476.195	3.567
439	C[C@@H](C(=O)NCC(N)=O)N(C)C(=O)c1cc2ccccc2n1C	6	2	97.43	316.154	0.391				C=CCOc1ccc(-c2nc3cc(C(=O)NC(Cc4ccc(O)c(O)c4)C(N)=O)ccc3n2CCCN2CCCC2)cc1	6	4	142.94	583.279	4.2				COc1ccc(-c2ccc(C3(C(=O)N[C@@H](Cc4ccc(O)c(O)c4)C(N)=O)CC3)cc2)c(OC)c1	4	4	131.11	476.195	3.567
440	C[C@@H](C(=O)NCC(N)=O)N(C)C(=O)c1cccnc1	7	2	105.39	264.122	-1.331				NC(=O)C(Cc1ccc(O)c(O)c1)NC(=O)c1ccc2c(c1)nc(CCCCO)n2CCCN1CCCC1	7	5	153.94	523.279	1.79				NC(=O)[C@H](Cc1ccc(O)c(O)c1)NC(=O)C1(c2ccc(-c3ccc(F)cc3)cc2)CC1	4	4	112.65	434.164	3.898
441	C[C@@H](C(=O)NCC(N)=O)N(C)C(=O)Cc1ccc(Oc2ccccc2)cc1	6	2	101.73	369.169	1.214				NC(=O)C(Cc1ccc(O)c(O)c1)NC(=O)c1ccc2c(c1)nc(-c1ccc(OCc3ccccc3)cc1)n2CCCN1CCCC1	6	4	142.94	633.295	5.295				NC(=O)[C@H](Cc1ccc(O)c(O)c1)NC(=O)C1(c2ccc(-c3cccc(F)c3)cc2)CC1	4	4	112.65	434.164	3.898
442	C[C@@H](C(=O)NCC(N)=O)N(C)C(=O)Cc1ccccc1	6	2	92.5	277.143	-0.267				NC(=O)C(Cc1ccc(O)c(O)c1)NC(=O)c1ccc2c(c1)nc(-c1ccccc1F)n2CCCN1CCCC1	6	4	133.71	545.244	3.831				NC(=O)[C@H](Cc1ccc(O)c(O)c1)NC(=O)C1(c2ccc(-c3ccccc3F)cc2)CC1	4	4	112.65	434.164	3.898
443	C[C@@H](C(=O)NCC(N)=O)N(C)C(=O)c1ccccc1-c1ccccc1	6	2	92.5	339.158	1.861				NC(=O)C(Cc1ccc(O)c(O)c1)NC(=O)c1ccc2c(c1)nc(-c1cccc(N3CCOCC3)c1)n2CCCN1CCCC1	8	4	146.18	612.306	3.599				NC(=O)[C@H](Cc1ccc(O)c(O)c1)NC(=O)C1(c2ccc(-c3cccc(O)c3)cc2)CC1	4	5	132.88	432.169	3.331
444	C[C@@H](C(=O)NCC(N)=O)N(C)C(=O)c1nc(=O)[nH]c(=O)[nH]1	7	4	171.11	298.103	-2.45				COc1cc(F)ccc1-c1nc2cc(C(=O)NC(Cc3ccc(O)c(O)c3)C(N)=O)ccc2n1CCCN1CCCC1	6	4	142.94	575.254	3.746				NC(=O)[C@H](Cc1ccc(O)c(O)c1)NC(=O)C1(c2ccc(-c3ccc(O)cc3)cc2)CC1	4	5	132.88	432.169	3.331
445	C[C@@H](C(=O)NCC(N)=O)N(C)C(=O)c1ccc(O)c(O)c1	6	4	132.96	295.117	-0.73				NC(=O)C(Cc1ccc(O)c(O)c1)NC(=O)c1ccc2c(c1)nc(-c1ccc(F)cc1)n2CCCN1CCCC1	6	4	133.71	545.244	3.831				CC(C)Oc1ccc(-c2ccc(C3(C(=O)N[C@@H](Cc4ccc(O)c(O)c4)C(N)=O)CC3)cc2)cc1	4	4	121.88	474.215	4.535
446	CCCCCCCCCCCC(=O)N(C)[C@@H](C)C(=O)NCC(N)=O	6	2	92.5	341.268	3.578				N#Cc1cc(F)c(-c2nc3cc(C(=O)NC(Cc4ccc(O)c(O)c4)C(N)=O)ccc3n2CCCN2CCCC2)c(F)c1	7	4	157.5	588.23	3.715				COC(=O)c1cccc(-c2ccc(C3(C(=O)N[C@@H](Cc4ccc(O)c(O)c4)C(N)=O)CC3)cc2)c1	6	4	138.95	474.179	3.673
447	CC(=O)C(=O)N(C)[C@@H](C)C(=O)NCC(N)=O	7	2	109.57	229.106	-2.142				NC(=O)C(Cc1ccc(O)c(O)c1)NC(=O)c1ccc2c(c1)nc(-c1cccnc1)n2CCCN1CCCC1	7	4	146.6	528.249	2.418				COC(=O)c1ccc(-c2ccc(C3(C(=O)N[C@@H](Cc4ccc(O)c(O)c4)C(N)=O)CC3)cc2)cc1	6	4	138.95	474.179	3.673
448	C[C@@H](C(=O)NCC(N)=O)N(C)C(=O)c1cc(S(=O)(=O)O)ccc1O	9	4	175.48	359.079	-1.462				NC(=O)C(Cc1ccc(O)c(O)c1)NC(=O)c1ccc2c(c1)nc(-c1csc(Cl)n1)n2CCCN1CCCC1	7	4	174.84	568.166	2.821				COC(=O)c1ccccc1-c1ccc(C2(C(=O)N[C@@H](Cc3ccc(O)c(O)c3)C(N)=O)CC2)cc1	6	4	138.95	474.179	3.673
449	COc1cc(C(=O)N(C)[C@@H](C)C(=O)NCC(N)=O)cc(OC)c1O	6	3	131.19	339.143	-0.923				NC(=O)C(Cc1ccc(O)c(O)c1)NC(=O)c1ccc2c(c1)nc(-c1cccc(OC(F)(F)F)c1)n2CCCN1CCCC1	6	4	142.94	611.236	4.837				COc1ccccc1-c1ccc(C2(C(=O)N[C@@H](Cc3ccc(O)c(O)c3)C(N)=O)CC2)cc1	4	4	121.88	446.184	3.652
450	C[C@@H](C(=O)NCC(N)=O)N(C)C(=O)c1ccccc1C(F)(F)F	6	2	92.5	331.114	0.846				NC(=O)C(Cc1ccc(O)c(O)c1)NC(=O)c1ccc2c(c1)nc(-c1c(Cl)ncnc1Cl)n2CCCN1CCCC1	8	4	159.49	597.166	2.799				COc1cccc(-c2ccc(C3(C(=O)N[C@@H](Cc4ccc(O)c(O)c4)C(N)=O)CC3)cc2)c1	4	4	121.88	446.184	3.652
451	C[C@@H](C(=O)NCC(N)=O)N(C)C(=O)CNC(=O)c1cccc(C(F)(F)F)c1	8	3	121.6	388.136	0.018				Cc1cccnc1-c1nc2cc(C(=O)NC(Cc3ccc(O)c(O)c3)C(N)=O)ccc2n1CCCN1CCCC1	7	4	146.6	542.264	2.733				COc1ccc(-c2ccc(C3(C(=O)N[C@@H](Cc4ccc(O)c(O)c4)C(N)=O)CC3)cc2)cc1	4	4	121.88	446.184	3.652
452	C[C@@H](C(=O)NCC(N)=O)N(C)C(=O)C(C(F)(F)F)C(F)(F)F	6	2	92.5	337.086	0.754				NC(=O)C(Cc1ccc(O)c(O)c1)NC(=O)c1ccc2c(c1)nc(-c1ccc3c(c1)CCO3)n2CCCN1CCCC1	6	4	142.94	569.264	3.431				NC(=O)[C@H](Cc1ccc(O)c(O)c1)NC(=O)C1(c2ccc(-c3ccccc3[N+](=O)[O-])cc2)CC1	4	4	155.79	461.159	3.629
453	COc1cc(CC(=O)N(C)[C@@H](C)C(=O)NCC(N)=O)cc(OC)c1OC	6	2	120.19	367.174	-0.79				NC(=O)C(Cc1ccc(O)c(O)c1)NC(=O)c1ccc2c(c1)nc(-c1cnccn1)n2CCCN1CCCC1	8	4	159.49	529.244	1.255				NC(=O)[C@H](Cc1ccc(O)c(O)c1)NC(=O)C1(c2ccc(-c3ccc([N+](=O)[O-])cc3)cc2)CC1	4	4	155.79	461.159	3.629
454	COc1cc(C(=O)N(C)[C@@H](C)C(=O)NCC(N)=O)cc(OC)c1OC	6	2	120.19	353.159	-0.602				NC(=O)C(Cc1ccc(O)c(O)c1)NC(=O)c1ccc2c(c1)nc(-c1c(F)cc(F)cc1F)n2CCCN1CCCC1	6	4	133.71	581.225	4.153				NC(=O)[C@H](Cc1ccc(O)c(O)c1)NC(=O)C1(c2ccc(-c3cccc([N+](=O)[O-])c3)cc2)CC1	4	4	155.79	461.159	3.629
455	C[C@@H](C(=O)NCC(N)=O)N(C)C(=O)CCCCBr	6	2	92.5	321.069	-0.147				NC(=O)C(Cc1ccc(O)c(O)c1)NC(=O)c1ccc2c(c1)nc(-c1cccc(Cl)c1)n2CCCN1CCCC1	6	4	133.71	561.214	4.292				NC(=O)[C@H](Cc1ccc(O)c(O)c1)NC(=O)C1(c2ccc(-c3ccccc3)cc2)CC1	4	4	112.65	416.174	3.737
456	C[C@@H](C(=O)NCC(N)=O)N(C)C(=O)C1CCCCCC1	6	2	92.5	283.19	0.686				CC(C)Cc1nc2cc(C(=O)NC(Cc3ccc(O)c(O)c3)C(N)=O)ccc2n1CCCN1CCCC1	6	4	133.71	507.285	3.283				Cc1ccccc1-c1ccc(C2(C(=O)N[C@@H](Cc3ccc(O)c(O)c3)C(N)=O)CC2)cc1	4	4	112.65	430.189	4.174
457	C[C@@H](C(=O)NCC(N)=O)N(C)C(=O)C1CCCCC1	6	2	92.5	269.174	0.117				Cc1cccc(-c2nc3cc(C(=O)NC(Cc4ccc(O)c(O)c4)C(N)=O)ccc3n2CCCN2CCCC2)c1	6	4	133.71	541.269	4.107				Cc1cccc(-c2ccc(C3(C(=O)N[C@@H](Cc4ccc(O)c(O)c4)C(N)=O)CC3)cc2)c1	4	4	112.65	430.189	4.174
458	C[C@@H](C(=O)NCC(N)=O)N(C)C(=O)c1cc2ccccc2[nH]1	6	3	108.29	302.138	0.087				COc1ccc(-c2nc3cc(C(=O)NC(Cc4ccc(O)c(O)c4)C(N)=O)ccc3n2CCCN2CCCC2)cc1O	6	5	163.17	573.259	3.179				Cc1ccc(-c2ccc(C3(C(=O)N[C@@H](Cc4ccc(O)c(O)c4)C(N)=O)CC3)cc2)cc1	4	4	112.65	430.189	4.174
459	CC(C)c1ccc(C(=O)N(C)[C@@H](C)C(=O)NCC(N)=O)cc1	6	2	92.5	305.174	1.326				NC(=O)C(Cc1ccc(O)c(O)c1)NC(=O)c1ccc2c(c1)nc(-c1ccc(Cl)c(Cl)c1)n2CCCN1CCCC1	6	4	133.71	595.175	4.914				NC(=O)[C@H](Cc1ccc(O)c(O)c1)NC(=O)C1(c2ccc(-c3ccc(OC(F)(F)F)cc3)cc2)CC1	4	4	121.88	500.156	4.904
460	CSc1ccc(C(=O)N(C)[C@@H](C)C(=O)NCC(N)=O)cc1	6	2	117.8	309.115	0.663				NC(=O)C(Cc1ccc(O)c(O)c1)NC(=O)c1ccc2c(c1)nc(-c1ncco1)n2CCCN1CCCC1	7	4	159.74	518.228	1.513				COc1ccc(-c2ccc(C3(C(=O)N[C@@H](Cc4ccc(O)c(O)c4)C(N)=O)CC3)cc2)c(Cl)c1	4	4	121.88	480.145	4.274
461	C[C@@H](C(=O)NCC(N)=O)N(C)C(=O)Cc1ccc2ccccc2c1	6	2	92.5	327.158	0.999				NC(=O)C(Cc1ccc(O)c(O)c1)NC(=O)c1ccc2c(c1)nc(-c1ccc(OC(F)(F)F)cc1)n2CCCN1CCCC1	6	4	142.94	611.236	4.837				CC(C)Oc1ccccc1-c1ccc(C2(C(=O)N[C@@H](Cc3ccc(O)c(O)c3)C(N)=O)CC2)cc1	4	4	121.88	474.215	4.535
462	C[C@@H](C(=O)NCC(N)=O)N(C)C(=O)c1cc(=O)[nH]c(=O)[nH]1	6	4	158.22	297.107	-2.191				NC(=O)C(Cc1ccc(O)c(O)c1)NC(=O)c1ccc2c(c1)nc(C1CCCCCCC1)n2CCCN1CCCC1	6	4	133.71	561.332	5.004				NC(=O)[C@H](Cc1ccc(O)c(O)c1)NC(=O)C1(c2ccc(-c3ccccc3OC(F)(F)F)cc2)CC1	4	4	121.88	500.156	4.904
463	C[C@@H](C(=O)NCC(N)=O)N(C)C(=O)c1cc(-c2ccccc2)nc2ccccc12	7	2	105.39	390.169	2.053				NC(=O)C(Cc1ccc(O)c(O)c1)NC(=O)c1ccc2c(c1)nc(-c1cc(F)ccc1Cl)n2CCCN1CCCC1	6	4	133.71	579.205	4.453				CCc1ccc(-c2ccc(C3(C(=O)N[C@@H](Cc4ccc(O)c(O)c4)C(N)=O)CC3)cc2)cc1	4	4	112.65	444.205	4.638
464	CCC(=O)N(C)[C@@H](C)C(=O)NCC(N)=O	6	2	92.5	215.127	-1.543				NC(=O)C(Cc1ccc(O)c(O)c1)NC(=O)c1ccc2c(c1)nc(-c1cccc(Cl)c1F)n2CCCN1CCCC1	6	4	133.71	579.205	4.453				NC(=O)[C@H](Cc1ccc(O)c(O)c1)NC(=O)C1(c2ccc(-c3cccc(Cl)c3F)cc2)CC1	4	4	112.65	468.125	4.52
465	C[C@@H](C(=O)NCC(N)=O)N(C)C(=O)CCc1cccnc1	7	2	105.39	292.154	-1.35				NC(=O)C(Cc1ccc(O)c(O)c1)NC(=O)c1ccc2c(c1)nc(-c1ccc(Cl)cc1Cl)n2CCCN1CCCC1	6	4	133.71	595.175	4.914				COc1ccc(-c2ccc(C3(C(=O)N[C@@H](Cc4ccc(O)c(O)c4)C(N)=O)CC3)cc2)cc1F	4	4	121.88	464.175	3.813
466	C[C@@H](C(=O)NCC(N)=O)N(C)C(=O)c1ccc[nH]1	6	3	108.29	252.122	-1.269				CCOc1ccc(-c2nc3cc(C(=O)NC(Cc4ccc(O)c(O)c4)C(N)=O)ccc3n2CCCN2CCCC2)cn1	7	4	155.83	572.275	3.484				COc1ccc(-c2ccc(C3(C(=O)N[C@@H](Cc4ccc(O)c(O)c4)C(N)=O)CC3)cc2)c(C)c1	4	4	121.88	460.2	4.089
467	C[C@@H](C(=O)NCC(N)=O)N(C)C(=O)c1cnc2ccccc2c1	7	2	105.39	314.138	0.024				NC(=O)C(Cc1ccc(O)c(O)c1)NC(=O)c1ccc2c(c1)nc(-c1ccco1)n2CCCN1CCCC1	6	4	146.85	517.233	2.37				COc1ccc(-c2ccc(C3(C(=O)N[C@@H](Cc4ccc(O)c(O)c4)C(N)=O)CC3)cc2)cc1C	4	4	121.88	460.2	3.878
468	CCCCC(=O)N(C)[C@@H](C)C(=O)NCC(N)=O	6	2	92.5	243.158	-0.405				NC(=O)C(Cc1ccc(O)c(O)c1)NC(=O)c1ccc2c(c1)nc(-c1cccs1)n2CCCN1CCCC1	6	4	161.95	533.21	2.732				CCOc1ccc(-c2ccc(C3(C(=O)N[C@@H](Cc4ccc(O)c(O)c4)C(N)=O)CC3)cc2)cc1	4	4	121.88	460.2	4.075
469	C[C@@H](C(=O)NCC(N)=O)N(C)C(=O)Cc1cccc(C(F)(F)F)c1	6	2	92.5	345.13	0.658				CC1(c2nc3cc(C(=O)NC(Cc4ccc(O)c(O)c4)C(N)=O)ccc3n2CCCN2CCCC2)COC1	7	4	142.94	521.264	1.454				Cc1ccc(-c2ccc(C3(C(=O)N[C@@H](Cc4ccc(O)c(O)c4)C(N)=O)CC3)cc2)c(F)c1	4	4	112.65	448.18	4.335
470	C[C@@H](C(=O)NCC(N)=O)N(C)C(=O)c1ccccc1	6	2	92.5	263.127	-0.079				CCC(CC)n1c(C2CC=CCC2)nc2cc(C(=O)NC(Cc3ccc(O)c(O)c3)C(N)=O)ccc21	5	4	130.47	490.258	4.232				Cc1ccc(-c2ccc(C3(C(=O)N[C@@H](Cc4ccc(O)c(O)c4)C(N)=O)CC3)cc2)cc1C	4	4	112.65	444.205	4.611
471	C#CCCC(=O)N(C)[C@@H](C)C(=O)NCC(N)=O	6	2	92.5	239.127	-1.54				CCC(CC)n1c(-c2ccccc2)nc2cc(C(=O)NC(Cc3ccc(O)c(O)c3)C(N)=O)ccc21	5	4	130.47	486.227	4.552				Cc1ccc(-c2ccc(C3(C(=O)N[C@@H](Cc4ccc(O)c(O)c4)C(N)=O)CC3)cc2)cc1F	4	4	112.65	448.18	4.124
472	C[C@@H](C(=O)NCC(N)=O)N(C)C(=O)c1ccc(S(C)(=O)=O)cc1	8	2	135.02	341.105	-0.558				CCC(CC)n1c(-c2cccc(O)c2)nc2cc(C(=O)NC(Cc3ccc(O)c(O)c3)C(N)=O)ccc21	5	5	150.7	502.222	4.146				NC(=O)[C@H](Cc1ccc(O)c(O)c1)NC(=O)C1(c2ccc(-c3cccc(F)c3F)cc2)CC1	4	4	112.65	452.155	4.059
473	C[C@@H](C(=O)NCC(N)=O)N(C)C(=O)c1ccc(F)cc1Br	6	2	92.5	359.028	0.88				CCOc1ccc(-c2nc3cc(C(=O)NC(Cc4ccc(O)c(O)c4)C(N)=O)ccc3n2C(CC)CC)cc1	5	4	139.7	530.253	4.89				NC(=O)[C@H](Cc1ccc(O)c(O)c1)NC(=O)C1(c2ccc(-c3ccccc3C(F)(F)F)cc2)CC1	4	4	112.65	484.161	4.662
474	COc1cc(C(=O)N(C)[C@@H](C)C(=O)NCC(N)=O)ccc1O	6	3	121.96	309.132	-0.838				CCC(CC)n1c(/C(C)=C/c2ccccc2)nc2cc(C(=O)NC(Cc3ccc(O)c(O)c3)C(N)=O)ccc21	5	4	130.47	526.258	5.005				NC(=O)[C@H](Cc1ccc(O)c(O)c1)NC(=O)C1(c2ccc(-c3ccc(F)c(F)c3F)cc2)CC1	4	4	112.65	470.145	4.22
475	C[C@@H](C(=O)NCC(N)=O)N(C)C(=O)c1cccs1	6	2	120.74	269.083	-1.017				CCC(CC)n1c(-c2ccc(N3CCCCC3)cc2)nc2cc(C(=O)NC(Cc3ccc(O)c(O)c3)C(N)=O)ccc21	6	4	133.71	569.3	5.745				COCc1ccc(-c2ccc(C3(C(=O)N[C@@H](Cc4ccc(O)c(O)c4)C(N)=O)CC3)cc2)cc1	5	4	121.88	460.2	3.445
476	CC(=O)N(C)[C@@H](C)C(=O)NCC(N)=O	6	2	92.5	201.111	-1.796				CCC(CC)n1c(-c2ccc(C)cc2)nc2cc(C(=O)NC(Cc3ccc(O)c(O)c3)C(N)=O)ccc21	5	4	130.47	500.242	4.989				CCCCc1ccc(-c2ccc(C3(C(=O)N[C@@H](Cc4ccc(O)c(O)c4)C(N)=O)CC3)cc2)cc1	4	4	112.65	472.236	5.776
477	C#CC(=O)N(C)[C@@H](C)C(=O)NCC(N)=O	6	2	92.5	211.096	-1.521				CCC(CC)n1c(-c2ccc(C#N)cc2)nc2cc(C(=O)NC(Cc3ccc(O)c(O)c3)C(N)=O)ccc21	6	4	154.26	511.222	4.275				NC(=O)[C@H](Cc1ccc(O)c(O)c1)NC(=O)C1(c2ccc(-c3ccc(S(N)(=O)=O)cc3)cc2)CC1	7	5	181.19	495.146	2.196
478	C[C@@H](C(=O)NCC(N)=O)N(C)C(=O)CN(C)C	7	2	95.74	244.154	-2.271				CCC(CC)n1c(-c2ccc(Br)cc2)nc2cc(C(=O)NC(Cc3ccc(O)c(O)c3)C(N)=O)ccc21	5	4	130.47	564.137	5.35				NC(=O)[C@H](Cc1ccc(O)c(O)c1)NC(=O)[C@H](Cc1ccc(-c2ccc(-c3ccccc3)cc2)cc1)NC(=O)c1ccccc1	6	5	141.75	599.242	6.424
479	Cc1cc(C(=O)N(C)[C@@H](C)C(=O)NCC(N)=O)cc(Cl)n1	7	2	105.39	312.099	-0.305				CCC(CC)n1c(-c2cncc(OC)c2)nc2cc(C(=O)NC(Cc3ccc(O)c(O)c3)C(N)=O)ccc21	6	4	152.59	517.233	3.215				NC(=O)[C@H](Cc1ccc(O)c(O)c1)NC(=O)[C@H](Cc1ccc(-c2ccc(O)c(Cl)c2)cc1)NC(=O)c1ccccc1	6	6	161.98	573.167	4.7
480	C[C@@H](C(=O)NCC(N)=O)N(C)C(=O)c1ccc(S(N)(=O)=O)cc1	9	3	161.04	342.1	-1.62				CCC(CC)n1c(-c2cccn2C)nc2cc(C(=O)NC(Cc3ccc(O)c(O)c3)C(N)=O)ccc21	5	4	135.4	489.238	3.666				NC(=O)[C@H](Cc1ccc(O)c(O)c1)NC(=O)[C@H](Cc1ccc(-c2ccc(F)c(Cl)c2)cc1)NC(=O)c1ccccc1	6	5	141.75	575.162	5.267
481	Cc1cn(CC(=O)N(C)[C@@H](C)C(=O)NCC(N)=O)c(=O)[nH]c1=O	6	3	147.36	325.139	-1.85				CCC(CC)n1c(-c2ccc(OC)c(OC)c2)nc2cc(C(=O)NC(Cc3ccc(O)c(O)c3)C(N)=O)ccc21	5	4	148.93	546.248	4.382				NC(=O)[C@H](Cc1ccc(O)c(O)c1)NC(=O)[C@H](Cc1ccc(-c2ccc(CCC(=O)O)cc2)cc1)NC(=O)c1ccccc1	8	6	179.05	595.232	4.08
482	C#Cc1cccc(C(=O)N(C)[C@@H](C)C(=O)NCC(N)=O)c1	6	2	92.5	287.127	0.419				CCC(CC)n1c(-c2ccc(O)c(OC)c2)nc2cc(C(=O)NC(Cc3ccc(O)c(O)c3)C(N)=O)ccc21	5	5	159.93	532.232	4.061				NC(=O)[C@H](Cc1ccc(O)c(O)c1)NC(=O)[C@H](Cc1ccc(-c2cccc(Cl)c2)cc1)NC(=O)c1ccccc1	6	5	141.75	557.172	5.106
483	CCCC(=O)N(C)[C@@H](C)C(=O)NCC(N)=O	6	2	92.5	229.143	-0.974				CCC(CC)n1c(-c2ccc(O)cc2)nc2cc(C(=O)NC(Cc3ccc(O)c(O)c3)C(N)=O)ccc21	5	5	150.7	502.222	4.146				NC(=O)[C@H](Cc1ccc(O)c(O)c1)NC(=O)[C@H](Cc1ccc(-c2ccccc2Cl)cc1)NC(=O)c1ccccc1	6	5	141.75	557.172	5.106
484	CC(C(=O)N(C)[C@@H](C)C(=O)NCC(N)=O)c1cccc(C(=O)c2ccccc2)c1	7	2	109.57	395.185	1.501				CCC(CC)n1c(-c2ccc(OC)cc2)nc2cc(C(=O)NC(Cc3ccc(O)c(O)c3)C(N)=O)ccc21	5	4	139.7	516.237	4.467				NC(=O)[C@H](Cc1ccc(O)c(O)c1)NC(=O)[C@H](Cc1ccc(-c2ccc(Cl)cc2)cc1)NC(=O)c1ccccc1	6	5	141.75	557.172	5.106
485	COc1ccc2cc([C@H](C)C(=O)N(C)[C@@H](C)C(=O)NCC(N)=O)ccc2c1	6	2	101.73	371.185	1.128				CCC(CC)n1c(-c2ccc(O)c(O)c2)nc2cc(C(=O)NC(Cc3ccc(O)c(O)c3)C(N)=O)ccc21	5	6	170.93	518.217	4.169				N#Cc1ccc(-c2ccc(C[C@H](NC(=O)c3ccccc3)C(=O)N[C@@H](Cc3ccc(O)c(O)c3)C(N)=O)cc2)cc1	7	5	165.54	548.206	4.207
486	C[C@@H](C(=O)NCC(N)=O)N(C)C(=O)COCCN	8	3	127.75	260.148	-3.09				CCC(CC)n1c(-c2ccc(F)nc2F)nc2cc(C(=O)NC(Cc3ccc(O)c(O)c3)C(N)=O)ccc21	6	4	143.36	523.203	3.8				NC(=O)[C@H](Cc1ccc(O)c(O)c1)NC(=O)[C@H](Cc1ccc(-c2ccc(Cl)c(Cl)c2)cc1)NC(=O)c1ccccc1	6	5	141.75	591.133	5.728
487	C[C@@H](C(=O)NCC(N)=O)N(C)C(=O)c1ccoc1	6	2	105.64	253.106	-1.474				CCC(CC)n1c(CC(C)c2ccccc2)nc2cc(C(=O)NC(Cc3ccc(O)c(O)c3)C(N)=O)ccc21	5	4	130.47	528.274	5.037				NC(=O)[C@H](Cc1ccc(O)c(O)c1)NC(=O)[C@H](Cc1ccc(-c2ccc(Cl)cc2Cl)cc1)NC(=O)c1ccccc1	6	5	141.75	591.133	5.728
488	C[C@@H](C(=O)NCC(N)=O)N(C)C(=O)c1cocn1	7	2	118.53	254.102	-1.925				CCC(CC)n1c(-c2nn(C)cc2Cl)nc2cc(C(=O)NC(Cc3ccc(O)c(O)c3)C(N)=O)ccc21	6	4	148.29	524.194	3.622				NC(=O)[C@H](Cc1ccc(O)c(O)c1)NC(=O)[C@H](Cc1ccc(-c2cc(Cl)cc(Cl)c2)cc1)NC(=O)c1ccccc1	6	5	141.75	591.133	5.728
489	Cc1ocnc1C(=O)N(C)[C@@H](C)C(=O)NCC(N)=O	7	2	118.53	268.117	-1.689				CCC(CC)n1c(-c2cnc(Cl)c(C)c2)nc2cc(C(=O)NC(Cc3ccc(O)c(O)c3)C(N)=O)ccc21	6	4	143.36	535.199	4.237				NC(=O)[C@H](Cc1ccc(O)c(O)c1)NC(=O)[C@H](Cc1ccc(-c2ccc(F)c(F)c2)cc1)NC(=O)c1ccccc1	6	5	141.75	559.192	4.806
490	C[C@@H](C(=O)NCC(N)=O)N(C)C(=O)Cc1ccsc1	6	2	120.74	283.099	-0.875				CCC(CC)n1c(-c2ccc(C)c(F)c2)nc2cc(C(=O)NC(Cc3ccc(O)c(O)c3)C(N)=O)ccc21	5	4	130.47	518.233	4.939				NC(=O)[C@H](Cc1ccc(O)c(O)c1)NC(=O)[C@H](Cc1ccc(-c2cc(F)cc(F)c2)cc1)NC(=O)c1ccccc1	6	5	141.75	559.192	4.806
491	C[C@@H](C(=O)NCC(N)=O)N(C)C(=O)COc1ccc2c(c1)CCC2	6	2	101.73	333.169	0.496				CCC(CC)n1c(C2=CC[C@H]3C[C@@H]2C3(C)C)nc2cc(C(=O)NC(Cc3ccc(O)c(O)c3)C(N)=O)ccc21	5	4	130.47	530.289	5.637				COc1ccc(-c2ccc(C[C@H](NC(=O)c3ccccc3)C(=O)N[C@@H](Cc3ccc(O)c(O)c3)C(N)=O)cc2)cc1OC	6	5	160.21	583.232	4.314
492	C[C@@H](C(=O)NCC(N)=O)N(C)C(=O)C1CCOc2ccccc2O1	6	2	110.96	335.148	-0.499				CCC(CC)n1c(/C=C/c2ccc(OC)cc2)nc2cc(C(=O)NC(Cc3ccc(O)c(O)c3)C(N)=O)ccc21	5	4	139.7	542.253	4.739				COc1ccc(-c2ccc(C[C@H](NC(=O)c3ccccc3)C(=O)N[C@@H](Cc3ccc(O)c(O)c3)C(N)=O)cc2)c(OC)c1	6	5	160.21	583.232	4.314
493	C[C@@H](C(=O)NCC(N)=O)N(C)C(=O)Cc1ccco1	6	2	105.64	267.122	-1.57				CCC(CC)n1c(C2CCCCC2)nc2cc(C(=O)NC(Cc3ccc(O)c(O)c3)C(N)=O)ccc21	5	4	130.47	492.274	4.748				NC(=O)[C@H](Cc1ccc(O)c(O)c1)NC(=O)[C@H](Cc1ccc(-c2ccc(F)cc2)cc1)NC(=O)c1ccccc1	6	5	141.75	541.201	4.645
494	C[C@@H](C(=O)NCC(N)=O)N(C)C(=O)C1CC(=O)C1	7	2	109.57	255.122	-2.671				CCC(CC)n1c(-c2cccc(F)n2)nc2cc(C(=O)NC(Cc3ccc(O)c(O)c3)C(N)=O)ccc21	6	4	143.36	505.213	3.639				NC(=O)[C@H](Cc1ccc(O)c(O)c1)NC(=O)[C@H](Cc1ccc(-c2cccc(F)c2)cc1)NC(=O)c1ccccc1	6	5	141.75	541.201	4.645
495	C[C@@H](C(=O)NCC(N)=O)N(C)C(=O)c1ccc2nonc2c1	6	2	131.42	305.112	0.571				CCC(CC)n1c(-c2ccc(Cl)o2)nc2cc(C(=O)NC(Cc3ccc(O)c(O)c3)C(N)=O)ccc21	5	4	143.61	510.167	3.884				NC(=O)[C@H](Cc1ccc(O)c(O)c1)NC(=O)[C@H](Cc1ccc(-c2ccccc2F)cc1)NC(=O)c1ccccc1	6	5	141.75	541.201	4.645
496	C[C@@H](C(=O)NCC(N)=O)N(C)C(=O)C1CCc2ccccc21	6	2	92.5	303.158	-0.061				CCC(CC)n1c(C2CCN(Cc3ccccc3)CC2)nc2cc(C(=O)NC(Cc3ccc(O)c(O)c3)C(N)=O)ccc21	6	4	133.71	583.316	4.604				NC(=O)[C@H](Cc1ccc(O)c(O)c1)NC(=O)[C@H](Cc1ccc(-c2cccc(O)c2)cc1)NC(=O)c1ccccc1	6	6	161.98	539.206	4.078
497	COC(C)C(=O)N(C)[C@@H](C)C(=O)NCC(N)=O	7	2	101.73	245.138	-1.788				CCC(CC)n1c(-c2cncc3ccccc23)nc2cc(C(=O)NC(Cc3ccc(O)c(O)c3)C(N)=O)ccc21	6	4	143.36	537.238	4.566				NC(=O)[C@H](Cc1ccc(O)c(O)c1)NC(=O)[C@H](Cc1ccc(-c2ccc(O)cc2)cc1)NC(=O)c1ccccc1	6	6	161.98	539.206	4.078
498	CO[C@H]1CC[C@H](C(=O)N(C)[C@@H](C)C(=O)NCC(N)=O)CC1	7	2	101.73	299.185	-1.027				CCc1ccc(-c2nc3cc(C(=O)NC(Cc4ccc(O)c(O)c4)C(N)=O)ccc3n2C(CC)CC)o1	5	4	143.61	504.237	3.741				CC(C)Oc1ccc(-c2ccc(C[C@H](NC(=O)c3ccccc3)C(=O)N[C@@H](Cc3ccc(O)c(O)c3)C(N)=O)cc2)cc1	6	5	150.98	581.253	5.282
499	C[C@@H](C(=O)NCC(N)=O)N(C)C(=O)c1ccc2cnccc2n1	8	2	118.28	315.133	-1.139				CCC(CC)n1c(-c2c(F)cc(OC)cc2F)nc2cc(C(=O)NC(Cc3ccc(O)c(O)c3)C(N)=O)ccc21	5	4	139.7	552.218	4.789				COC(=O)c1cccc(-c2ccc(C[C@H](NC(=O)c3ccccc3)C(=O)N[C@@H](Cc3ccc(O)c(O)c3)C(N)=O)cc2)c1	8	5	168.05	581.216	4.42
500	C[C@@H](C(=O)NCC(N)=O)N(C)C(=O)CC1Cc2ccccc2C1	6	2	92.5	317.174	0.402				CCC(CC)n1c(-c2cnn(C)c2C)nc2cc(C(=O)NC(Cc3ccc(O)c(O)c3)C(N)=O)ccc21	6	4	148.29	504.249	3.281				COC(=O)c1ccc(-c2ccc(C[C@H](NC(=O)c3ccccc3)C(=O)N[C@@H](Cc3ccc(O)c(O)c3)C(N)=O)cc2)cc1	8	5	168.05	581.216	4.42
501	CCCCCC(C)C(=O)N(C)[C@@H](C)C(=O)NCC(N)=O	6	2	92.5	285.205	1.026				CCC(CC)n1c(C#Cc2ccccc2)nc2cc(C(=O)NC(Cc3ccc(O)c(O)c3)C(N)=O)ccc21	5	4	130.47	510.227	5.212				COC(=O)c1ccccc1-c1ccc(C[C@H](NC(=O)c2ccccc2)C(=O)N[C@@H](Cc2ccc(O)c(O)c2)C(N)=O)cc1	8	5	168.05	581.216	4.42
502	C[C@@H](C(=O)NCC(N)=O)N(C)C(=O)Cc1ccccn1	7	2	105.39	278.138	-1.43				CCC(CC)n1c(-c2ccn(C)n2)nc2cc(C(=O)NC(Cc3ccc(O)c(O)c3)C(N)=O)ccc21	6	4	148.29	490.233	3.045				COc1ccccc1-c1ccc(C[C@H](NC(=O)c2ccccc2)C(=O)N[C@@H](Cc2ccc(O)c(O)c2)C(N)=O)cc1	6	5	150.98	553.221	4.399
503	C[C@@H](C(=O)NCC(N)=O)N(C)C(=O)Cc1ccc2c(c1)CCO2	6	2	101.73	319.153	-0.506				CCC(CC)n1c(-c2c(Cl)ccc(C)c2F)nc2cc(C(=O)NC(Cc3ccc(O)c(O)c3)C(N)=O)ccc21	5	4	130.47	552.194	5.561				COc1cccc(-c2ccc(C[C@H](NC(=O)c3ccccc3)C(=O)N[C@@H](Cc3ccc(O)c(O)c3)C(N)=O)cc2)c1	6	5	150.98	553.221	4.399
504	C[C@@H](C(=O)NCC(N)=O)N(C)C(=O)c1cncnc1	8	2	118.28	265.117	-2.372				CCC(CC)n1c(-c2c(Cl)cccc2OC)nc2cc(C(=O)NC(Cc3ccc(O)c(O)c3)C(N)=O)ccc21	5	4	139.7	550.198	5.089				COc1ccc(-c2ccc(C[C@H](NC(=O)c3ccccc3)C(=O)N[C@@H](Cc3ccc(O)c(O)c3)C(N)=O)cc2)cc1	6	5	150.98	553.221	4.399
505	C[C@@H](C(=O)NCC(N)=O)N(C)C(=O)C1Cc2ccccc2O1	6	2	101.73	305.138	-0.448				CCc1cccc(-c2nc3cc(C(=O)NC(Cc4ccc(O)c(O)c4)C(N)=O)ccc3n2C(CC)CC)c1	5	4	130.47	514.258	5.453				NC(=O)[C@H](Cc1ccc(O)c(O)c1)NC(=O)[C@H](Cc1ccc(-c2ccccc2[N+](=O)[O-])cc1)NC(=O)c1ccccc1	6	5	184.89	568.196	4.376
506	C[C@@H](C(=O)NCC(N)=O)N(C)C(=O)C1CCC(=O)CC1	7	2	109.57	283.153	-1.955				C=CCOc1ccc(-c2nc3cc(C(=O)NC(Cc4ccc(O)c(O)c4)C(N)=O)ccc3n2C(CC)CC)cc1	5	4	139.7	542.253	5.082				NC(=O)[C@H](Cc1ccc(O)c(O)c1)NC(=O)[C@H](Cc1ccc(-c2ccc([N+](=O)[O-])cc2)cc1)NC(=O)c1ccccc1	6	5	184.89	568.196	4.376
507	CC1CC(C(=O)N(C)[C@@H](C)C(=O)NCC(N)=O)C1	6	2	92.5	255.158	-0.513				CCC(CC)n1c(CCCCO)nc2cc(C(=O)NC(Cc3ccc(O)c(O)c3)C(N)=O)ccc21	6	5	150.7	482.253	2.672				NC(=O)[C@H](Cc1ccc(O)c(O)c1)NC(=O)[C@H](Cc1ccc(-c2cccc([N+](=O)[O-])c2)cc1)NC(=O)c1ccccc1	6	5	184.89	568.196	4.376
508	C[C@@H](C(=O)NCC(N)=O)N(C)C(=O)Cc1ccc2ncccc2c1	7	2	105.39	328.154	-0.164				CCC(CC)n1c(-c2ccc(OCc3ccccc3)cc2)nc2cc(C(=O)NC(Cc3ccc(O)c(O)c3)C(N)=O)ccc21	5	4	139.7	592.269	6.177				NC(=O)[C@H](Cc1ccc(O)c(O)c1)NC(=O)[C@H](Cc1ccc(-c2ccccc2)cc1)NC(=O)c1ccccc1	6	5	141.75	523.211	4.484
509	C[C@@H](C(=O)NCC(N)=O)N(C)C(=O)c1cc(O)ccn1	7	3	125.62	280.117	-1.648				CCC(CC)n1c(-c2ccccc2F)nc2cc(C(=O)NC(Cc3ccc(O)c(O)c3)C(N)=O)ccc21	5	4	130.47	504.217	4.713				Cc1ccccc1-c1ccc(C[C@H](NC(=O)c2ccccc2)C(=O)N[C@@H](Cc2ccc(O)c(O)c2)C(N)=O)cc1	6	5	141.75	537.226	4.921
510	C[C@@H](C(=O)NCC(N)=O)N(C)C(=O)c1cc2sccc2[nH]1	6	3	136.53	308.094	-0.526				CCC(CC)n1c(-c2cccc(N3CCOCC3)c2)nc2cc(C(=O)NC(Cc3ccc(O)c(O)c3)C(N)=O)ccc21	7	4	142.94	571.279	4.481				Cc1cccc(-c2ccc(C[C@H](NC(=O)c3ccccc3)C(=O)N[C@@H](Cc3ccc(O)c(O)c3)C(N)=O)cc2)c1	6	5	141.75	537.226	4.921
511	C[C@@H](C(=O)NCC(N)=O)N(C)C(=O)Cc1ccc(C(C)(C)C)cc1	6	2	92.5	333.205	1.55				CCC(CC)n1c(-c2ccc(F)cc2OC)nc2cc(C(=O)NC(Cc3ccc(O)c(O)c3)C(N)=O)ccc21	5	4	139.7	534.228	4.628				Cc1ccc(-c2ccc(C[C@H](NC(=O)c3ccccc3)C(=O)N[C@@H](Cc3ccc(O)c(O)c3)C(N)=O)cc2)cc1	6	5	141.75	537.226	4.921
512	COc1cc(CCC(=O)N(C)[C@@H](C)C(=O)NCC(N)=O)on1	6	2	127.76	312.143	-1.394				CCC(CC)n1c(-c2ccc(F)cc2)nc2cc(C(=O)NC(Cc3ccc(O)c(O)c3)C(N)=O)ccc21	5	4	130.47	504.217	4.713				NC(=O)[C@H](Cc1ccc(O)c(O)c1)NC(=O)[C@H](Cc1ccc(-c2ccc(OC(F)(F)F)cc2)cc1)NC(=O)c1ccccc1	6	5	150.98	607.193	5.651
513	C[C@@H](C(=O)NCC(N)=O)N(C)C(=O)COc1ccc2ccccc2c1	6	2	101.73	343.153	0.869				CCC(CC)n1c(-c2c(F)cc(C#N)cc2F)nc2cc(C(=O)NC(Cc3ccc(O)c(O)c3)C(N)=O)ccc21	6	4	154.26	547.203	4.597				COc1ccc(-c2ccc(C[C@H](NC(=O)c3ccccc3)C(=O)N[C@@H](Cc3ccc(O)c(O)c3)C(N)=O)cc2)c(Cl)c1	6	5	150.98	587.182	5.021
514	CC(C)CCCC(=O)N(C)[C@@H](C)C(=O)NCC(N)=O	6	2	92.5	271.19	0.672				CCC(CC)n1c(-c2cccnc2)nc2cc(C(=O)NC(Cc3ccc(O)c(O)c3)C(N)=O)ccc21	6	4	143.36	487.222	3.3				CC(C)Oc1ccccc1-c1ccc(C[C@H](NC(=O)c2ccccc2)C(=O)N[C@@H](Cc2ccc(O)c(O)c2)C(N)=O)cc1	6	5	150.98	581.253	5.282
515	Cc1ccc2oc(C(=O)N(C)[C@@H](C)C(=O)NCC(N)=O)cc(=O)c2c1	6	2	122.71	345.132	0.986				CCC(CC)n1c(-c2csc(Cl)n2)nc2cc(C(=O)NC(Cc3ccc(O)c(O)c3)C(N)=O)ccc21	6	4	171.6	527.139	3.703				NC(=O)[C@H](Cc1ccc(O)c(O)c1)NC(=O)[C@H](Cc1ccc(-c2ccccc2OC(F)(F)F)cc1)NC(=O)c1ccccc1	6	5	150.98	607.193	5.651
516	CCCCC[C@H]1CC[C@H](C(=O)N(C)[C@@H](C)C(=O)NCC(N)=O)CC1	6	2	92.5	339.252	2.901				CCC(CC)n1c(-c2cccc(OC(F)(F)F)c2)nc2cc(C(=O)NC(Cc3ccc(O)c(O)c3)C(N)=O)ccc21	5	4	139.7	570.209	5.719				CCc1ccc(-c2ccc(C[C@H](NC(=O)c3ccccc3)C(=O)N[C@@H](Cc3ccc(O)c(O)c3)C(N)=O)cc2)cc1	6	5	141.75	551.242	5.385
517	C[C@@H](C(=O)NCC(N)=O)N(C)C(=O)c1cn2ccsc2n1	7	2	138.04	309.09	-0.788				CCC(CC)n1c(-c2c(Cl)ncnc2Cl)nc2cc(C(=O)NC(Cc3ccc(O)c(O)c3)C(N)=O)ccc21	7	4	156.25	556.139	3.681				NC(=O)[C@H](Cc1ccc(O)c(O)c1)NC(=O)[C@H](Cc1ccc(-c2cccc(Cl)c2F)cc1)NC(=O)c1ccccc1	6	5	141.75	575.162	5.267
518	C[C@@H](C(=O)NCC(N)=O)N(C)C(=O)/C=C/c1nc2ccccc2s1	7	2	133.63	346.11	-0.265				CCC(CC)n1c(-c2ncccc2C)nc2cc(C(=O)NC(Cc3ccc(O)c(O)c3)C(N)=O)ccc21	6	4	143.36	501.238	3.615				COc1ccc(-c2ccc(C[C@H](NC(=O)c3ccccc3)C(=O)N[C@@H](Cc3ccc(O)c(O)c3)C(N)=O)cc2)cc1F	6	5	150.98	571.212	4.56
519	C[C@@H](C(=O)NCC(N)=O)N(C)C(=O)[C@@H]1CCCO1	7	2	101.73	257.138	-1.705				CCC(CC)n1c(-c2ccc3c(c2)CCO3)nc2cc(C(=O)NC(Cc3ccc(O)c(O)c3)C(N)=O)ccc21	5	4	139.7	528.237	4.313				COc1ccc(-c2ccc(C[C@H](NC(=O)c3ccccc3)C(=O)N[C@@H](Cc3ccc(O)c(O)c3)C(N)=O)cc2)c(C)c1	6	5	150.98	567.237	4.836
520	C=CCC(=O)N(C)[C@@H](C)C(=O)NCC(N)=O	6	2	92.5	227.127	-1.151				CCC(CC)n1c(-c2cnccn2)nc2cc(C(=O)NC(Cc3ccc(O)c(O)c3)C(N)=O)ccc21	7	4	156.25	488.217	2.137				COc1ccc(-c2ccc(C[C@H](NC(=O)c3ccccc3)C(=O)N[C@@H](Cc3ccc(O)c(O)c3)C(N)=O)cc2)cc1C	6	5	150.98	567.237	4.625
521	CCCCC(C)CCC(=O)N(C)[C@@H](C)C(=O)NCC(N)=O	6	2	92.5	299.221	1.81				CCC(CC)n1c(-c2c(F)cc(F)cc2F)nc2cc(C(=O)NC(Cc3ccc(O)c(O)c3)C(N)=O)ccc21	5	4	130.47	540.198	5.035				CCOc1ccc(-c2ccc(C[C@H](NC(=O)c3ccccc3)C(=O)N[C@@H](Cc3ccc(O)c(O)c3)C(N)=O)cc2)cc1	6	5	150.98	567.237	4.822
522	C=C1CC(C(=O)N(C)[C@@H](C)C(=O)NCC(N)=O)C1	6	2	92.5	253.143	-1.43				CCC(CC)n1c(-c2cccc(Cl)c2)nc2cc(C(=O)NC(Cc3ccc(O)c(O)c3)C(N)=O)ccc21	5	4	130.47	520.188	5.174				Cc1ccc(-c2ccc(C[C@H](NC(=O)c3ccccc3)C(=O)N[C@@H](Cc3ccc(O)c(O)c3)C(N)=O)cc2)c(F)c1	6	5	141.75	555.217	5.082
523	C[C@@H](C(=O)NCC(N)=O)N(C)C(=O)c1ncoc1-c1ccccc1	7	2	118.53	330.133	0.028				CCC(CC)n1c(CC(C)C)nc2cc(C(=O)NC(Cc3ccc(O)c(O)c3)C(N)=O)ccc21	5	4	130.47	466.258	4.165				Cc1ccc(-c2ccc(C[C@H](NC(=O)c3ccccc3)C(=O)N[C@@H](Cc3ccc(O)c(O)c3)C(N)=O)cc2)cc1C	6	5	141.75	551.242	5.358
524	Cc1cc(C)n2nc(C(=O)N(C)[C@@H](C)C(=O)NCC(N)=O)cc2n1	8	2	122.69	332.16	-1.014				CCC(CC)n1c(-c2cccc(C)c2)nc2cc(C(=O)NC(Cc3ccc(O)c(O)c3)C(N)=O)ccc21	5	4	130.47	500.242	4.989				Cc1ccc(-c2ccc(C[C@H](NC(=O)c3ccccc3)C(=O)N[C@@H](Cc3ccc(O)c(O)c3)C(N)=O)cc2)cc1F	6	5	141.75	555.217	4.871
525	C[C@@H](C(=O)NCC(N)=O)N(C)C(=O)C1CC12CCC2	6	2	92.5	267.158	-0.247				CCC(CC)n1c(-c2ccc(OC)c(O)c2)nc2cc(C(=O)NC(Cc3ccc(O)c(O)c3)C(N)=O)ccc21	5	5	159.93	532.232	4.061				NC(=O)[C@H](Cc1ccc(O)c(O)c1)NC(=O)[C@H](Cc1ccc(-c2cccc(F)c2F)cc1)NC(=O)c1ccccc1	6	5	141.75	559.192	4.806
526	C[C@@H](C(=O)NCC(N)=O)N(C)C(=O)C1Cc2ccccc21	6	2	92.5	289.143	-0.63				CCC(CC)n1c(-c2ccc(Cl)c(Cl)c2)nc2cc(C(=O)NC(Cc3ccc(O)c(O)c3)C(N)=O)ccc21	5	4	130.47	554.149	5.796				NC(=O)[C@H](Cc1ccc(O)c(O)c1)NC(=O)[C@H](Cc1ccc(-c2ccccc2C(F)(F)F)cc1)NC(=O)c1ccccc1	6	5	141.75	591.198	5.409
527	C#CCC(=O)N(C)[C@@H](C)C(=O)NCC(N)=O	6	2	92.5	225.111	-1.709				CCC(CC)n1c(-c2ncco2)nc2cc(C(=O)NC(Cc3ccc(O)c(O)c3)C(N)=O)ccc21	6	4	156.5	477.201	2.395				NC(=O)[C@H](Cc1ccc(O)c(O)c1)NC(=O)[C@H](Cc1ccc(-c2ccc(F)c(F)c2F)cc1)NC(=O)c1ccccc1	6	5	141.75	577.182	4.967
528	COCC(=O)N(C)[C@@H](C)C(=O)NCC(N)=O	7	2	101.73	231.122	-2.314				CCC(CC)n1c(-c2ccc(OC(F)(F)F)cc2)nc2cc(C(=O)NC(Cc3ccc(O)c(O)c3)C(N)=O)ccc21	5	4	139.7	570.209	5.719				COCc1ccc(-c2ccc(C[C@H](NC(=O)c3ccccc3)C(=O)N[C@@H](Cc3ccc(O)c(O)c3)C(N)=O)cc2)cc1	7	5	150.98	567.237	4.192
529	C[C@@H](C(=O)NCC(N)=O)N(C)C(=O)C1CCC1	6	2	92.5	241.143	-1.021				CCC(CC)n1c(C2CCCCCCC2)nc2cc(C(=O)NC(Cc3ccc(O)c(O)c3)C(N)=O)ccc21	5	4	130.47	520.305	5.886				CCCCc1ccc(-c2ccc(C[C@H](NC(=O)c3ccccc3)C(=O)N[C@@H](Cc3ccc(O)c(O)c3)C(N)=O)cc2)cc1	6	5	141.75	579.273	6.523
530	COc1cccc(C(=O)N(C)[C@@H](C)C(=O)NCC(N)=O)c1	6	2	101.73	293.138	-0.164				CCC(CC)n1c(-c2cc(F)ccc2Cl)nc2cc(C(=O)NC(Cc3ccc(O)c(O)c3)C(N)=O)ccc21	5	4	130.47	538.178	5.335				NC(=O)[C@H](Cc1ccc(O)c(O)c1)NC(=O)[C@H](Cc1ccc(-c2ccc(S(N)(=O)=O)cc2)cc1)NC(=O)c1ccccc1	9	6	210.29	602.184	2.943
531	C[C@@H](C(=O)NCC(N)=O)N(C)C(=O)Cn1cnc2c(=O)[nH]c(N)nc21	9	4	182.09	350.145	-2.321				CCC(CC)n1c(-c2cccc(Cl)c2F)nc2cc(C(=O)NC(Cc3ccc(O)c(O)c3)C(N)=O)ccc21	5	4	130.47	538.178	5.335				CN(C[C@H]1CC[C@H](C(N)=O)CC1)C(=O)Cc1ccc(-c2ccc(-c3ccccc3)cc2)cc1	4	1	63.4	440.246	5.397
532	C[C@@H](C(=O)NCC(N)=O)N(C)C(=O)Cn1ccc(N)nc1=O	8	3	153.41	310.139	-1.64				CCC(CC)n1c(-c2ccc(Cl)cc2Cl)nc2cc(C(=O)NC(Cc3ccc(O)c(O)c3)C(N)=O)ccc21	5	4	130.47	554.149	5.796				CN(C[C@H]1CC[C@H](C(N)=O)CC1)C(=O)Cc1ccc(-c2ccc(O)c(Cl)c2)cc1	4	2	83.63	414.171	3.673
533	CC(=O)N/C(=C\c1ccccc1)C(=O)N1CC(C(=O)NCC(N)=O)C1	8	3	121.6	344.148	-0.936				CCOc1ccc(-c2nc3cc(C(=O)NC(Cc4ccc(O)c(O)c4)C(N)=O)ccc3n2C(CC)CC)cn1	6	4	152.59	531.248	4.366				CN(C[C@H]1CC[C@H](C(N)=O)CC1)C(=O)Cc1ccc(-c2ccc(F)c(Cl)c2)cc1	4	1	63.4	416.167	4.24
534	CC(=O)N1CCC(C(=O)N2CC(C(=O)NCC(N)=O)C2)CC1	8	2	112.81	310.164	-2.656				CCC(CC)n1c(-c2ccco2)nc2cc(C(=O)NC(Cc3ccc(O)c(O)c3)C(N)=O)ccc21	5	4	143.61	476.206	3.252				CN(C[C@H]1CC[C@H](C(N)=O)CC1)C(=O)Cc1ccc(-c2ccc(CCC(=O)O)cc2)cc1	6	2	100.7	436.236	3.053
535	NC(=O)CNC(=O)C1CN(C(=O)C(=O)c2ccccc2)C1	7	2	109.57	289.106	-1.173				CCC(CC)n1c(-c2cccs2)nc2cc(C(=O)NC(Cc3ccc(O)c(O)c3)C(N)=O)ccc21	5	4	158.71	492.183	3.614				CN(C[C@H]1CC[C@H](C(N)=O)CC1)C(=O)Cc1ccc(-c2cccc(Cl)c2)cc1	4	1	63.4	398.176	4.079
536	NC(=O)CNC(=O)C1CN(C(=O)[C@@H]2C[C@@H](O)CN2)C1	8	4	124.76	270.133	-3.21				CCC(CC)n1c(C2(C)COC2)nc2cc(C(=O)NC(Cc3ccc(O)c(O)c3)C(N)=O)ccc21	6	4	139.7	480.237	2.336				CN(C[C@H]1CC[C@H](C(N)=O)CC1)C(=O)Cc1ccc(-c2ccccc2Cl)cc1	4	1	63.4	398.176	4.079
537	CC(=O)Oc1ccc(C(=O)N2CC(C(=O)NCC(N)=O)C2)cc1	7	2	118.8	319.117	-1.002				NC(=O)C(Cc1ccc(O)c(O)c1)NC(=O)c1ccc2c(c1)nc(C1CC=CCC1)n2[C@@H]1CCCC[C@H]1O	6	5	150.7	518.253	3.22				CN(C[C@H]1CC[C@H](C(N)=O)CC1)C(=O)Cc1ccc(-c2ccc(Cl)cc2)cc1	4	1	63.4	398.176	4.079
538	NC(=O)CNC(=O)C1CN(C(=O)c2ccc(Br)cc2)C1	6	2	92.5	339.022	0.011				NC(=O)C(Cc1ccc(O)c(O)c1)NC(=O)c1ccc2c(c1)nc(-c1ccccc1)n2[C@@H]1CCCC[C@H]1O	6	5	150.7	514.222	3.54				CN(C[C@H]1CC[C@H](C(N)=O)CC1)C(=O)Cc1ccc(-c2ccc(C#N)cc2)cc1	5	1	87.19	389.21	3.18
539	NC(=O)CNC(=O)C1CN(C(=O)c2cc(Br)ccc2Cl)C1	6	2	92.5	372.983	0.633				NC(=O)C(Cc1ccc(O)c(O)c1)NC(=O)c1ccc2c(c1)nc(-c1cccc(O)c1)n2[C@@H]1CCCC[C@H]1O	6	6	170.93	530.217	3.134				CN(C[C@H]1CC[C@H](C(N)=O)CC1)C(=O)Cc1ccc(-c2ccc(Cl)c(Cl)c2)cc1	4	1	63.4	432.137	4.701
540	NC(=O)CNC(=O)C1CN(C(=O)CCc2ccc(Br)cc2)C1	6	2	92.5	367.053	-0.008				CCOc1ccc(-c2nc3cc(C(=O)NC(Cc4ccc(O)c(O)c4)C(N)=O)ccc3n2[C@@H]2CCCC[C@H]2O)cc1	6	5	159.93	558.248	3.878				CN(C[C@H]1CC[C@H](C(N)=O)CC1)C(=O)Cc1ccc(-c2ccc(Cl)cc2Cl)cc1	4	1	63.4	432.137	4.701
541	NC(=O)CNC(=O)C1CN(C(=O)Cc2ccccc2Br)C1	6	2	92.5	353.038	-0.177				C/C(=C\c1ccccc1)c1nc2cc(C(=O)NC(Cc3ccc(O)c(O)c3)C(N)=O)ccc2n1[C@@H]1CCCC[C@H]1O	6	5	150.7	554.253	3.993				CN(C[C@H]1CC[C@H](C(N)=O)CC1)C(=O)Cc1ccc(-c2cc(Cl)cc(Cl)c2)cc1	4	1	63.4	432.137	4.701
542	CC(C)(C)c1ccc(C(=O)N2CC(C(=O)NCC(N)=O)C2)cc1	6	2	92.5	317.174	1.03				NC(=O)C(Cc1ccc(O)c(O)c1)NC(=O)c1ccc2c(c1)nc(-c1ccc(N3CCCCC3)cc1)n2[C@@H]1CCCC[C@H]1O	7	5	153.94	597.295	4.733				CN(C[C@H]1CC[C@H](C(N)=O)CC1)C(=O)Cc1ccc(-c2ccc(F)c(F)c2)cc1	4	1	63.4	400.196	3.779
543	NC(=O)CNC(=O)C1CN(C(=O)CCC(=O)c2ccc(Br)cc2)C1	7	2	109.57	395.048	-0.357				Cc1ccc(-c2nc3cc(C(=O)NC(Cc4ccc(O)c(O)c4)C(N)=O)ccc3n2[C@@H]2CCCC[C@H]2O)cc1	6	5	150.7	528.237	3.977				CN(C[C@H]1CC[C@H](C(N)=O)CC1)C(=O)Cc1ccc(-c2cc(F)cc(F)c2)cc1	4	1	63.4	400.196	3.779
544	COc1cc(C(=O)N2CC(C(=O)NCC(N)=O)C2)cc(OC)c1Br	6	2	110.96	399.043	-0.159				N#Cc1ccc(-c2nc3cc(C(=O)NC(Cc4ccc(O)c(O)c4)C(N)=O)ccc3n2[C@@H]2CCCC[C@H]2O)cc1	7	5	174.49	539.217	3.263				COc1ccc(-c2ccc(CC(=O)N(C)C[C@H]3CC[C@H](C(N)=O)CC3)cc2)cc1OC	4	1	81.86	424.236	3.019
545	NC(=O)CNC(=O)C1CN(C(=O)CCCCl)C1	6	2	92.5	261.088	-1.551				NC(=O)C(Cc1ccc(O)c(O)c1)NC(=O)c1ccc2c(c1)nc(-c1ccc(Br)cc1)n2[C@@H]1CCCC[C@H]1O	6	5	150.7	592.132	4.338				COc1ccc(-c2ccc(CC(=O)N(C)C[C@H]3CC[C@H](C(N)=O)CC3)cc2)c(OC)c1	4	1	81.86	424.236	3.287
546	NC(=O)CNC(=O)C1CN(C(=O)CCC(=O)c2ccc(Cl)cc2)C1	7	2	109.57	351.099	-0.533				COc1cncc(-c2nc3cc(C(=O)NC(Cc4ccc(O)c(O)c4)C(N)=O)ccc3n2[C@@H]2CCCC[C@H]2O)c1	7	5	172.82	545.227	2.203				CN(C[C@H]1CC[C@H](C(N)=O)CC1)C(=O)Cc1ccc(-c2ccc(F)cc2)cc1	4	1	63.4	382.206	3.618
547	NC(=O)CNC(=O)C1CN(C(=O)CCc2ccc(B(O)O)cc2)C1	8	4	132.96	333.15	-1.781				Cn1cccc1-c1nc2cc(C(=O)NC(Cc3ccc(O)c(O)c3)C(N)=O)ccc2n1[C@@H]1CCCC[C@H]1O	6	5	155.63	517.233	2.654				CN(C[C@H]1CC[C@H](C(N)=O)CC1)C(=O)Cc1ccc(-c2cccc(F)c2)cc1	4	1	63.4	382.206	3.618
548	NC(=O)CNC(=O)C1CN(C(=O)c2ccc(F)c(Cl)c2)C1	6	2	92.5	313.063	-0.004				COc1ccc(-c2nc3cc(C(=O)NC(Cc4ccc(O)c(O)c4)C(N)=O)ccc3n2[C@@H]2CCCC[C@H]2O)cc1OC	6	5	169.16	574.243	3.37				CN(C[C@H]1CC[C@H](C(N)=O)CC1)C(=O)Cc1ccc(-c2ccccc2F)cc1	4	1	63.4	382.206	3.618
549	NC(=O)CNC(=O)C1CN(C(=O)c2cccc(Cl)c2)C1	6	2	92.5	295.072	-0.165				COc1cc(-c2nc3cc(C(=O)NC(Cc4ccc(O)c(O)c4)C(N)=O)ccc3n2[C@@H]2CCCC[C@H]2O)ccc1O	6	6	180.16	560.227	3.049				CN(C[C@H]1CC[C@H](C(N)=O)CC1)C(=O)Cc1ccc(-c2cccc(O)c2)cc1	4	2	83.63	380.21	3.051
550	Cc1cccc(Cl)c1C(=O)N1CC(C(=O)NCC(N)=O)C1	6	2	92.5	309.088	0.272				NC(=O)C(Cc1ccc(O)c(O)c1)NC(=O)c1ccc2c(c1)nc(-c1ccc(O)cc1)n2[C@@H]1CCCC[C@H]1O	6	6	170.93	530.217	3.134				CN(C[C@H]1CC[C@H](C(N)=O)CC1)C(=O)Cc1ccc(-c2ccc(O)cc2)cc1	4	2	83.63	380.21	3.051
551	CCCC(=O)N1CC(C(=O)NCC(N)=O)C1	6	2	92.5	227.127	-1.682				COc1ccc(-c2nc3cc(C(=O)NC(Cc4ccc(O)c(O)c4)C(N)=O)ccc3n2[C@@H]2CCCC[C@H]2O)cc1	6	5	159.93	544.232	3.455				CC(C)Oc1ccc(-c2ccc(CC(=O)N(C)C[C@H]3CC[C@H](C(N)=O)CC3)cc2)cc1	4	1	72.63	422.257	4.255
552	N#Cc1ccc(C(=O)N2CC(C(=O)NCC(N)=O)C2)cc1	7	2	116.29	286.107	-1.064				NC(=O)C(Cc1ccc(O)c(O)c1)NC(=O)c1ccc2c(c1)nc(-c1ccc(O)c(O)c1)n2[C@@H]1CCCC[C@H]1O	6	7	191.16	546.211	3.157				COC(=O)c1cccc(-c2ccc(CC(=O)N(C)C[C@H]3CC[C@H](C(N)=O)CC3)cc2)c1	6	1	89.7	422.221	3.393
553	N#CCC(=O)N1CC(C(=O)NCC(N)=O)C1	7	2	116.29	224.091	-3.192				NC(=O)C(Cc1ccc(O)c(O)c1)NC(=O)c1ccc2c(c1)nc(-c1ccc(F)nc1F)n2[C@@H]1CCCC[C@H]1O	7	5	163.59	551.198	2.788				COC(=O)c1ccc(-c2ccc(CC(=O)N(C)C[C@H]3CC[C@H](C(N)=O)CC3)cc2)cc1	6	1	89.7	422.221	3.393
554	NC(=O)CNC(=O)C1CN(C(=O)c2c(Cl)cccc2Cl)C1	6	2	92.5	329.033	0.457				CC(Cc1nc2cc(C(=O)NC(Cc3ccc(O)c(O)c3)C(N)=O)ccc2n1[C@@H]1CCCC[C@H]1O)c1ccccc1	6	5	150.7	556.269	4.025				COC(=O)c1ccccc1-c1ccc(CC(=O)N(C)C[C@H]2CC[C@H](C(N)=O)CC2)cc1	6	1	89.7	422.221	3.393
555	NC(=O)CNC(=O)C1CN(C(=O)Cc2ccc(Cl)c(Cl)c2)C1	6	2	92.5	343.049	0.269				Cn1cc(Cl)c(-c2nc3cc(C(=O)NC(Cc4ccc(O)c(O)c4)C(N)=O)ccc3n2[C@@H]2CCCC[C@H]2O)n1	7	5	168.52	552.189	2.61				COc1ccccc1-c1ccc(CC(=O)N(C)C[C@H]2CC[C@H](C(N)=O)CC2)cc1	4	1	72.63	394.226	3.372
556	NC(=O)CNC(=O)C1CNC1	5	3	84.22	157.085	-2.103				Cc1cc(-c2nc3cc(C(=O)NC(Cc4ccc(O)c(O)c4)C(N)=O)ccc3n2[C@@H]2CCCC[C@H]2O)cnc1Cl	7	5	163.59	563.194	3.225				COc1cccc(-c2ccc(CC(=O)N(C)C[C@H]3CC[C@H](C(N)=O)CC3)cc2)c1	4	1	72.63	394.226	3.372
557	CN(C)c1cccc(C(=O)N2CC(C(=O)NCC(N)=O)C2)c1	7	2	95.74	304.154	-0.578				Cc1ccc(-c2nc3cc(C(=O)NC(Cc4ccc(O)c(O)c4)C(N)=O)ccc3n2[C@@H]2CCCC[C@H]2O)cc1F	6	5	150.7	546.228	3.927				COc1ccc(-c2ccc(CC(=O)N(C)C[C@H]3CC[C@H](C(N)=O)CC3)cc2)cc1	4	1	72.63	394.226	3.372
558	COc1cc(C)c(C(=O)N2CC(C(=O)NCC(N)=O)C2)cc1OC	6	2	110.96	335.148	-0.788				CC1(C)[C@H]2CC=C(c3nc4cc(C(=O)NC(Cc5ccc(O)c(O)c5)C(N)=O)ccc4n3[C@@H]3CCCC[C@H]3O)[C@@H]1C2	6	5	150.7	558.284	4.625				CN(C[C@H]1CC[C@H](C(N)=O)CC1)C(=O)Cc1ccc(-c2ccccc2[N+](=O)[O-])cc1	4	1	106.54	409.2	3.349
559	NC(=O)CNC(=O)C1CN(C(=O)C(c2ccccc2)c2ccccc2)C1	6	2	92.5	351.158	0.692				COc1ccc(/C=C/c2nc3cc(C(=O)NC(Cc4ccc(O)c(O)c4)C(N)=O)ccc3n2[C@@H]2CCCC[C@H]2O)cc1	6	5	159.93	570.248	3.727				CN(C[C@H]1CC[C@H](C(N)=O)CC1)C(=O)Cc1ccc(-c2ccc([N+](=O)[O-])cc2)cc1	4	1	106.54	409.2	3.349
560	CN(C)Cc1ccc(C(=O)N2CC(C(=O)NCC(N)=O)C2)cc1	7	2	95.74	318.169	-1.036				NC(=O)C(Cc1ccc(O)c(O)c1)NC(=O)c1ccc2c(c1)nc(C1CCCCC1)n2[C@@H]1CCCC[C@H]1O	6	5	150.7	520.269	3.736				CN(C[C@H]1CC[C@H](C(N)=O)CC1)C(=O)Cc1ccc(-c2cccc([N+](=O)[O-])c2)cc1	4	1	106.54	409.2	3.349
561	CCc1ccc(C(=O)N2CC(C(=O)NCC(N)=O)C2)cc1	6	2	92.5	289.143	0.114				NC(=O)C(Cc1ccc(O)c(O)c1)NC(=O)c1ccc2c(c1)nc(-c1cccc(F)n1)n2[C@@H]1CCCC[C@H]1O	7	5	163.59	533.207	2.627				CN(C[C@H]1CC[C@H](C(N)=O)CC1)C(=O)Cc1ccc(-c2ccccc2)cc1	4	1	63.4	364.215	3.457
562	NC(=O)CNC(=O)C1CN(C(=O)c2cccc(F)c2)C1	6	2	92.5	279.102	-0.626				NC(=O)C(Cc1ccc(O)c(O)c1)NC(=O)c1ccc2c(c1)nc(-c1ccc(Cl)o1)n2[C@@H]1CCCC[C@H]1O	6	5	163.84	538.162	2.872				Cc1ccccc1-c1ccc(CC(=O)N(C)C[C@H]2CC[C@H](C(N)=O)CC2)cc1	4	1	63.4	378.231	3.894
563	NC(=O)CNC(=O)C1CN(C(=O)Cc2ccc(F)cc2)C1	6	2	92.5	293.118	-0.814				NC(=O)C(Cc1ccc(O)c(O)c1)NC(=O)c1ccc2c(c1)nc(C1CCN(Cc3ccccc3)CC1)n2[C@@H]1CCCC[C@H]1O	7	5	153.94	611.311	3.592				Cc1cccc(-c2ccc(CC(=O)N(C)C[C@H]3CC[C@H](C(N)=O)CC3)cc2)c1	4	1	63.4	378.231	3.894
564	NC(=O)CNC(=O)C1CN(C(=O)c2ccc(N=C(N)N)cc2)C1	9	4	156.9	318.144	-2.203				NC(=O)C(Cc1ccc(O)c(O)c1)NC(=O)c1ccc2c(c1)nc(-c1cncc3ccccc13)n2[C@@H]1CCCC[C@H]1O	7	5	163.59	565.233	3.554				Cc1ccc(-c2ccc(CC(=O)N(C)C[C@H]3CC[C@H](C(N)=O)CC3)cc2)cc1	4	1	63.4	378.231	3.894
565	CCCCCC(=O)N1CC(C(=O)NCC(N)=O)C1	6	2	92.5	255.158	-0.544				CCc1ccc(-c2nc3cc(C(=O)NC(Cc4ccc(O)c(O)c4)C(N)=O)ccc3n2[C@@H]2CCCC[C@H]2O)o1	6	5	163.84	532.232	2.729				CN(C[C@H]1CC[C@H](C(N)=O)CC1)C(=O)Cc1ccc(-c2ccc(OC(F)(F)F)cc2)cc1	4	1	72.63	448.197	4.624
566	NC(=O)CNC(=O)C1CN(C(=O)c2cccc(O)c2)C1	6	3	112.73	277.106	-1.193				COc1cc(F)c(-c2nc3cc(C(=O)NC(Cc4ccc(O)c(O)c4)C(N)=O)ccc3n2[C@@H]2CCCC[C@H]2O)c(F)c1	6	5	159.93	580.213	3.777				COc1ccc(-c2ccc(CC(=O)N(C)C[C@H]3CC[C@H](C(N)=O)CC3)cc2)c(Cl)c1	4	1	72.63	428.187	3.994
567	NC(=O)CNC(=O)C1CN(C(=O)c2ccc(I)cc2)C1	6	2	92.5	387.008	0.281				Cc1c(-c2nc3cc(C(=O)NC(Cc4ccc(O)c(O)c4)C(N)=O)ccc3n2[C@@H]2CCCC[C@H]2O)cnn1C	7	5	168.52	532.243	2.269				CC(C)Oc1ccccc1-c1ccc(CC(=O)N(C)C[C@H]2CC[C@H](C(N)=O)CC2)cc1	4	1	72.63	422.257	4.255
568	CC(C)Oc1ccc(C(=O)N2CC(C(=O)NCC(N)=O)C2)cc1	6	2	101.73	319.153	0.011				NC(=O)C(Cc1ccc(O)c(O)c1)NC(=O)c1ccc2c(c1)nc(C#Cc1ccccc1)n2[C@@H]1CCCC[C@H]1O	6	5	150.7	538.222	4.2				CN(C[C@H]1CC[C@H](C(N)=O)CC1)C(=O)Cc1ccc(-c2ccccc2OC(F)(F)F)cc1	4	1	72.63	448.197	4.624
569	NC(=O)CNC(=O)C1CN(C(=O)Cc2ccccc2I)C1	6	2	92.5	401.024	0.093				Cn1ccc(-c2nc3cc(C(=O)NC(Cc4ccc(O)c(O)c4)C(N)=O)ccc3n2[C@@H]2CCCC[C@H]2O)n1	7	5	168.52	518.228	2.033				CCc1ccc(-c2ccc(CC(=O)N(C)C[C@H]3CC[C@H](C(N)=O)CC3)cc2)cc1	4	1	63.4	392.246	4.358
570	COc1cccc(CC(=O)N2CC(C(=O)NCC(N)=O)C2)c1	6	2	101.73	305.138	-1.06				Cc1ccc(Cl)c(-c2nc3cc(C(=O)NC(Cc4ccc(O)c(O)c4)C(N)=O)ccc3n2[C@@H]2CCCC[C@H]2O)c1F	6	5	150.7	580.189	4.549				CN(C[C@H]1CC[C@H](C(N)=O)CC1)C(=O)Cc1ccc(-c2cccc(Cl)c2F)cc1	4	1	63.4	416.167	4.24
571	NC(=O)CNC(=O)C1CN(C(=O)/C=C/c2ccc(O)c(O)c2)C1	6	4	132.96	319.117	-1.166				COc1cccc(Cl)c1-c1nc2cc(C(=O)NC(Cc3ccc(O)c(O)c3)C(N)=O)ccc2n1[C@@H]1CCCC[C@H]1O	6	5	159.93	578.193	4.077				COc1ccc(-c2ccc(CC(=O)N(C)C[C@H]3CC[C@H](C(N)=O)CC3)cc2)cc1F	4	1	72.63	412.216	3.533
572	Cn1c(C(=O)N2CC(C(=O)NCC(N)=O)C2)cc2ccccc21	6	2	97.43	314.138	-0.317				CCc1cccc(-c2nc3cc(C(=O)NC(Cc4ccc(O)c(O)c4)C(N)=O)ccc3n2[C@@H]2CCCC[C@H]2O)c1	6	5	150.7	542.253	4.441				COc1ccc(-c2ccc(CC(=O)N(C)C[C@H]3CC[C@H](C(N)=O)CC3)cc2)c(C)c1	4	1	72.63	408.241	3.809
573	NC(=O)CNC(=O)C1CN(C(=O)c2cccnc2)C1	7	2	105.39	262.107	-2.039				C=CCOc1ccc(-c2nc3cc(C(=O)NC(Cc4ccc(O)c(O)c4)C(N)=O)ccc3n2[C@@H]2CCCC[C@H]2O)cc1	6	5	159.93	570.248	4.07				COc1ccc(-c2ccc(CC(=O)N(C)C[C@H]3CC[C@H](C(N)=O)CC3)cc2)cc1C	4	1	72.63	408.241	3.598
574	NC(=O)CNC(=O)C1CN(C(=O)Cc2ccc(Oc3ccccc3)cc2)C1	6	2	101.73	367.153	0.506				NC(=O)C(Cc1ccc(O)c(O)c1)NC(=O)c1ccc2c(c1)nc(CCCCO)n2[C@@H]1CCCC[C@H]1O	7	6	170.93	510.248	1.66				CCOc1ccc(-c2ccc(CC(=O)N(C)C[C@H]3CC[C@H](C(N)=O)CC3)cc2)cc1	4	1	72.63	408.241	3.795
575	NC(=O)CNC(=O)C1CN(C(=O)Cc2ccccc2)C1	6	2	92.5	275.127	-0.975				NC(=O)C(Cc1ccc(O)c(O)c1)NC(=O)c1ccc2c(c1)nc(-c1ccc(OCc3ccccc3)cc1)n2[C@@H]1CCCC[C@H]1O	6	5	159.93	620.263	5.165				Cc1ccc(-c2ccc(CC(=O)N(C)C[C@H]3CC[C@H](C(N)=O)CC3)cc2)c(F)c1	4	1	63.4	396.221	4.055
576	NC(=O)CNC(=O)C1CN(C(=O)c2ccccc2-c2ccccc2)C1	6	2	92.5	337.143	1.153				NC(=O)C(Cc1ccc(O)c(O)c1)NC(=O)c1ccc2c(c1)nc(-c1ccccc1F)n2[C@@H]1CCCC[C@H]1O	6	5	150.7	532.212	3.701				Cc1ccc(-c2ccc(CC(=O)N(C)C[C@H]3CC[C@H](C(N)=O)CC3)cc2)cc1C	4	1	63.4	392.246	4.331
577	NC(=O)CNC(=O)C1CN(C(=O)c2nc(=O)[nH]c(=O)[nH]2)C1	7	4	171.11	296.087	-3.158				NC(=O)C(Cc1ccc(O)c(O)c1)NC(=O)c1ccc2c(c1)nc(-c1cccc(N3CCOCC3)c1)n2[C@@H]1CCCC[C@H]1O	8	5	163.17	599.274	3.469				Cc1ccc(-c2ccc(CC(=O)N(C)C[C@H]3CC[C@H](C(N)=O)CC3)cc2)cc1F	4	1	63.4	396.221	3.844
578	NC(=O)CNC(=O)C1CN(C(=O)c2ccc(O)c(O)c2)C1	6	4	132.96	293.101	-1.438				COc1cc(F)ccc1-c1nc2cc(C(=O)NC(Cc3ccc(O)c(O)c3)C(N)=O)ccc2n1[C@@H]1CCCC[C@H]1O	6	5	159.93	562.223	3.616				CN(C[C@H]1CC[C@H](C(N)=O)CC1)C(=O)Cc1ccc(-c2cccc(F)c2F)cc1	4	1	63.4	400.196	3.779
579	CCCCCCCCCCCC(=O)N1CC(C(=O)NCC(N)=O)C1	6	2	92.5	339.252	2.87				NC(=O)C(Cc1ccc(O)c(O)c1)NC(=O)c1ccc2c(c1)nc(-c1ccc(F)cc1)n2[C@@H]1CCCC[C@H]1O	6	5	150.7	532.212	3.701				CN(C[C@H]1CC[C@H](C(N)=O)CC1)C(=O)Cc1ccc(-c2ccccc2C(F)(F)F)cc1	4	1	63.4	432.202	4.382
580	CC(=O)C(=O)N1CC(C(=O)NCC(N)=O)C1	7	2	109.57	227.091	-2.85				N#Cc1cc(F)c(-c2nc3cc(C(=O)NC(Cc4ccc(O)c(O)c4)C(N)=O)ccc3n2[C@@H]2CCCC[C@H]2O)c(F)c1	7	5	174.49	575.198	3.585				CN(C[C@H]1CC[C@H](C(N)=O)CC1)C(=O)Cc1ccc(-c2ccc(F)c(F)c2F)cc1	4	1	63.4	418.187	3.94
581	NC(=O)CNC(=O)C1CN(C(=O)c2cc(S(=O)(=O)O)ccc2O)C1	9	4	175.48	357.063	-2.17				NC(=O)C(Cc1ccc(O)c(O)c1)NC(=O)c1ccc2c(c1)nc(-c1cccnc1)n2[C@@H]1CCCC[C@H]1O	7	5	163.59	515.217	2.288				COCc1ccc(-c2ccc(CC(=O)N(C)C[C@H]3CC[C@H](C(N)=O)CC3)cc2)cc1	5	1	72.63	408.241	3.165
582	COc1cc(C(=O)N2CC(C(=O)NCC(N)=O)C2)cc(OC)c1O	6	3	131.19	337.127	-1.631				NC(=O)C(Cc1ccc(O)c(O)c1)NC(=O)c1ccc2c(c1)nc(-c1csc(Cl)n1)n2[C@@H]1CCCC[C@H]1O	7	5	191.83	555.134	2.691				CCCCc1ccc(-c2ccc(CC(=O)N(C)C[C@H]3CC[C@H](C(N)=O)CC3)cc2)cc1	4	1	63.4	420.278	5.496
583	NC(=O)CNC(=O)C1CN(C(=O)c2ccccc2C(F)(F)F)C1	6	2	92.5	329.099	0.138				NC(=O)C(Cc1ccc(O)c(O)c1)NC(=O)c1ccc2c(c1)nc(-c1cccc(OC(F)(F)F)c1)n2[C@@H]1CCCC[C@H]1O	6	5	159.93	598.204	4.707				CN(C[C@H]1CC[C@H](C(N)=O)CC1)C(=O)Cc1ccc(-c2ccc(S(N)(=O)=O)cc2)cc1	7	2	131.94	443.188	1.916
584	NC(=O)CNC(=O)C1CN(C(=O)CNC(=O)c2cccc(C(F)(F)F)c2)C1	8	3	121.6	386.12	-0.69				NC(=O)C(Cc1ccc(O)c(O)c1)NC(=O)c1ccc2c(c1)nc(-c1c(Cl)ncnc1Cl)n2[C@@H]1CCCC[C@H]1O	8	5	176.48	584.134	2.669				CN(C[C@H]1CC[C@H](C(N)=O)CC1)C(=O)CCc1ccc(-c2ccc(-c3ccccc3)cc2)cc1	4	1	63.4	454.262	5.566
585	NC(=O)CNC(=O)C1CN(C(=O)C(C(F)(F)F)C(F)(F)F)C1	6	2	92.5	335.07	0.046				Cc1cccnc1-c1nc2cc(C(=O)NC(Cc3ccc(O)c(O)c3)C(N)=O)ccc2n1[C@@H]1CCCC[C@H]1O	7	5	163.59	529.233	2.603				CN(C[C@H]1CC[C@H](C(N)=O)CC1)C(=O)CCc1ccc(-c2ccc(O)c(Cl)c2)cc1	4	2	83.63	428.187	3.842
586	COc1cc(CC(=O)N2CC(C(=O)NCC(N)=O)C2)cc(OC)c1OC	6	2	120.19	365.159	-1.498				NC(=O)C(Cc1ccc(O)c(O)c1)NC(=O)c1ccc2c(c1)nc(-c1ccc3c(c1)CCO3)n2[C@@H]1CCCC[C@H]1O	6	5	159.93	556.232	3.301				CN(C[C@H]1CC[C@H](C(N)=O)CC1)C(=O)CCc1ccc(-c2ccc(F)c(Cl)c2)cc1	4	1	63.4	430.182	4.409
587	COc1cc(C(=O)N2CC(C(=O)NCC(N)=O)C2)cc(OC)c1OC	6	2	120.19	351.143	-1.31				NC(=O)C(Cc1ccc(O)c(O)c1)NC(=O)c1ccc2c(c1)nc(-c1cnccn1)n2[C@@H]1CCCC[C@H]1O	8	5	176.48	516.212	1.125				CN(C[C@H]1CC[C@H](C(N)=O)CC1)C(=O)CCc1ccc(-c2ccc(CCC(=O)O)cc2)cc1	6	2	100.7	450.252	3.222
588	NC(=O)CNC(=O)C1CN(C(=O)CCCCBr)C1	6	2	92.5	319.053	-0.855				NC(=O)C(Cc1ccc(O)c(O)c1)NC(=O)c1ccc2c(c1)nc(-c1c(F)cc(F)cc1F)n2[C@@H]1CCCC[C@H]1O	6	5	150.7	568.193	4.023				CN(C[C@H]1CC[C@H](C(N)=O)CC1)C(=O)CCc1ccc(-c2cccc(Cl)c2)cc1	4	1	63.4	412.192	4.248
589	NC(=O)CNC(=O)C1CN(C(=O)C2CCCCCC2)C1	6	2	92.5	281.174	-0.022				NC(=O)C(Cc1ccc(O)c(O)c1)NC(=O)c1ccc2c(c1)nc(-c1cccc(Cl)c1)n2[C@@H]1CCCC[C@H]1O	6	5	150.7	548.183	4.162				CN(C[C@H]1CC[C@H](C(N)=O)CC1)C(=O)CCc1ccc(-c2ccccc2Cl)cc1	4	1	63.4	412.192	4.248
590	NC(=O)CNC(=O)C1CN(C(=O)C2CCCCC2)C1	6	2	92.5	267.158	-0.591				CC(C)Cc1nc2cc(C(=O)NC(Cc3ccc(O)c(O)c3)C(N)=O)ccc2n1[C@@H]1CCCC[C@H]1O	6	5	150.7	494.253	3.153				CN(C[C@H]1CC[C@H](C(N)=O)CC1)C(=O)CCc1ccc(-c2ccc(Cl)cc2)cc1	4	1	63.4	412.192	4.248
591	NC(=O)CNC(=O)C1CN(C(=O)c2cc3ccccc3[nH]2)C1	6	3	108.29	300.122	-0.621				Cc1cccc(-c2nc3cc(C(=O)NC(Cc4ccc(O)c(O)c4)C(N)=O)ccc3n2[C@@H]2CCCC[C@H]2O)c1	6	5	150.7	528.237	3.977				CN(C[C@H]1CC[C@H](C(N)=O)CC1)C(=O)CCc1ccc(-c2ccc(C#N)cc2)cc1	5	1	87.19	403.226	3.349
592	CC(C)c1ccc(C(=O)N2CC(C(=O)NCC(N)=O)C2)cc1	6	2	92.5	303.158	0.618				COc1ccc(-c2nc3cc(C(=O)NC(Cc4ccc(O)c(O)c4)C(N)=O)ccc3n2[C@@H]2CCCC[C@H]2O)cc1O	6	6	180.16	560.227	3.049				CN(C[C@H]1CC[C@H](C(N)=O)CC1)C(=O)CCc1ccc(-c2ccc(Cl)c(Cl)c2)cc1	4	1	63.4	446.153	4.87
593	CSc1ccc(C(=O)N2CC(C(=O)NCC(N)=O)C2)cc1	6	2	117.8	307.099	-0.045				NC(=O)C(Cc1ccc(O)c(O)c1)NC(=O)c1ccc2c(c1)nc(-c1ccc(Cl)c(Cl)c1)n2[C@@H]1CCCC[C@H]1O	6	5	150.7	582.144	4.784				CN(C[C@H]1CC[C@H](C(N)=O)CC1)C(=O)CCc1ccc(-c2ccc(Cl)cc2Cl)cc1	4	1	63.4	446.153	4.87
594	NC(=O)CNC(=O)C1CN(C(=O)Cc2ccc3ccccc3c2)C1	6	2	92.5	325.143	0.291				NC(=O)C(Cc1ccc(O)c(O)c1)NC(=O)c1ccc2c(c1)nc(-c1ncco1)n2[C@@H]1CCCC[C@H]1O	7	5	176.73	505.196	1.383				CN(C[C@H]1CC[C@H](C(N)=O)CC1)C(=O)CCc1ccc(-c2cc(Cl)cc(Cl)c2)cc1	4	1	63.4	446.153	4.87
595	NC(=O)CNC(=O)C1CN(C(=O)c2cc(=O)[nH]c(=O)[nH]2)C1	6	4	158.22	295.092	-2.899				NC(=O)C(Cc1ccc(O)c(O)c1)NC(=O)c1ccc2c(c1)nc(-c1ccc(OC(F)(F)F)cc1)n2[C@@H]1CCCC[C@H]1O	6	5	159.93	598.204	4.707				CN(C[C@H]1CC[C@H](C(N)=O)CC1)C(=O)CCc1ccc(-c2ccc(F)c(F)c2)cc1	4	1	63.4	414.212	3.948
596	NC(=O)CNC(=O)C1CN(C(=O)c2cc(-c3ccccc3)nc3ccccc23)C1	7	2	105.39	388.154	1.345				NC(=O)C(Cc1ccc(O)c(O)c1)NC(=O)c1ccc2c(c1)nc(C1CCCCCCC1)n2[C@@H]1CCCC[C@H]1O	6	5	150.7	548.3	4.874				CN(C[C@H]1CC[C@H](C(N)=O)CC1)C(=O)CCc1ccc(-c2cc(F)cc(F)c2)cc1	4	1	63.4	414.212	3.948
597	CCC(=O)N1CC(C(=O)NCC(N)=O)C1	6	2	92.5	213.111	-2.251				NC(=O)C(Cc1ccc(O)c(O)c1)NC(=O)c1ccc2c(c1)nc(-c1cc(F)ccc1Cl)n2[C@@H]1CCCC[C@H]1O	6	5	150.7	566.173	4.323				COc1ccc(-c2ccc(CCC(=O)N(C)C[C@H]3CC[C@H](C(N)=O)CC3)cc2)cc1OC	4	1	81.86	438.252	3.188
598	NC(=O)CNC(=O)C1CN(C(=O)CCc2cccnc2)C1	7	2	105.39	290.138	-2.058				NC(=O)C(Cc1ccc(O)c(O)c1)NC(=O)c1ccc2c(c1)nc(-c1cccc(Cl)c1F)n2[C@@H]1CCCC[C@H]1O	6	5	150.7	566.173	4.323				COc1ccc(-c2ccc(CCC(=O)N(C)C[C@H]3CC[C@H](C(N)=O)CC3)cc2)c(OC)c1	4	1	81.86	438.252	3.456
599	NC(=O)CNC(=O)C1CN(C(=O)c2ccc[nH]2)C1	6	3	108.29	250.107	-1.977				NC(=O)C(Cc1ccc(O)c(O)c1)NC(=O)c1ccc2c(c1)nc(-c1ccc(Cl)cc1Cl)n2[C@@H]1CCCC[C@H]1O	6	5	150.7	582.144	4.784				CN(C[C@H]1CC[C@H](C(N)=O)CC1)C(=O)CCc1ccc(-c2ccc(F)cc2)cc1	4	1	63.4	396.221	3.787
600	NC(=O)CNC(=O)C1CN(C(=O)c2cnc3ccccc3c2)C1	7	2	105.39	312.122	-0.684				CCOc1ccc(-c2nc3cc(C(=O)NC(Cc4ccc(O)c(O)c4)C(N)=O)ccc3n2[C@@H]2CCCC[C@H]2O)cn1	7	5	172.82	559.243	3.354				CN(C[C@H]1CC[C@H](C(N)=O)CC1)C(=O)CCc1ccc(-c2cccc(F)c2)cc1	4	1	63.4	396.221	3.787
601	CCCCC(=O)N1CC(C(=O)NCC(N)=O)C1	6	2	92.5	241.143	-1.113				NC(=O)C(Cc1ccc(O)c(O)c1)NC(=O)c1ccc2c(c1)nc(-c1ccco1)n2[C@@H]1CCCC[C@H]1O	6	5	163.84	504.201	2.24				CN(C[C@H]1CC[C@H](C(N)=O)CC1)C(=O)CCc1ccc(-c2ccccc2F)cc1	4	1	63.4	396.221	3.787
602	NC(=O)CNC(=O)C1CN(C(=O)Cc2cccc(C(F)(F)F)c2)C1	6	2	92.5	343.114	-0.05				NC(=O)C(Cc1ccc(O)c(O)c1)NC(=O)c1ccc2c(c1)nc(-c1cccs1)n2[C@@H]1CCCC[C@H]1O	6	5	178.94	520.178	2.602				CN(C[C@H]1CC[C@H](C(N)=O)CC1)C(=O)CCc1ccc(-c2cccc(O)c2)cc1	4	2	83.63	394.226	3.22
603	NC(=O)CNC(=O)C1CN(C(=O)c2ccccc2)C1	6	2	92.5	261.111	-0.787				CC1(c2nc3cc(C(=O)NC(Cc4ccc(O)c(O)c4)C(N)=O)ccc3n2[C@@H]2CCCC[C@H]2O)COC1	7	5	159.93	508.232	1.324				CN(C[C@H]1CC[C@H](C(N)=O)CC1)C(=O)CCc1ccc(-c2ccc(O)cc2)cc1	4	2	83.63	394.226	3.22
604	C#CCCC(=O)N1CC(C(=O)NCC(N)=O)C1	6	2	92.5	237.111	-2.248				NC(=O)C(Cc1ccc(O)c(O)c1)NC(=O)c1ccc2c(c1)nc(C1CC=CCC1)n2C1Cc2ccccc2C1	5	4	130.47	536.242	4.384				CC(C)Oc1ccc(-c2ccc(CCC(=O)N(C)C[C@H]3CC[C@H](C(N)=O)CC3)cc2)cc1	4	1	72.63	436.273	4.424
605	CS(=O)(=O)c1ccc(C(=O)N2CC(C(=O)NCC(N)=O)C2)cc1	8	2	135.02	339.089	-1.266				NC(=O)C(Cc1ccc(O)c(O)c1)NC(=O)c1ccc2c(c1)nc(-c1ccccc1)n2C1Cc2ccccc2C1	5	4	130.47	532.211	4.704				COC(=O)c1cccc(-c2ccc(CCC(=O)N(C)C[C@H]3CC[C@H](C(N)=O)CC3)cc2)c1	6	1	89.7	436.236	3.562
606	NC(=O)CNC(=O)C1CN(C(=O)c2ccc(F)cc2Br)C1	6	2	92.5	357.012	0.172				NC(=O)C(Cc1ccc(O)c(O)c1)NC(=O)c1ccc2c(c1)nc(-c1cccc(O)c1)n2C1Cc2ccccc2C1	5	5	150.7	548.206	4.298				COC(=O)c1ccc(-c2ccc(CCC(=O)N(C)C[C@H]3CC[C@H](C(N)=O)CC3)cc2)cc1	6	1	89.7	436.236	3.562
607	COc1cc(C(=O)N2CC(C(=O)NCC(N)=O)C2)ccc1O	6	3	121.96	307.117	-1.546				CCOc1ccc(-c2nc3cc(C(=O)NC(Cc4ccc(O)c(O)c4)C(N)=O)ccc3n2C2Cc3ccccc3C2)cc1	5	4	139.7	576.237	5.042				COC(=O)c1ccccc1-c1ccc(CCC(=O)N(C)C[C@H]2CC[C@H](C(N)=O)CC2)cc1	6	1	89.7	436.236	3.562
608	NC(=O)CNC(=O)C1CN(C(=O)c2cccs2)C1	6	2	120.74	267.068	-1.725				C/C(=C\c1ccccc1)c1nc2cc(C(=O)NC(Cc3ccc(O)c(O)c3)C(N)=O)ccc2n1C1Cc2ccccc2C1	5	4	130.47	572.242	5.157				COc1ccccc1-c1ccc(CCC(=O)N(C)C[C@H]2CC[C@H](C(N)=O)CC2)cc1	4	1	72.63	408.241	3.541
609	CC(=O)N1CC(C(=O)NCC(N)=O)C1	6	2	92.5	199.096	-2.504				NC(=O)C(Cc1ccc(O)c(O)c1)NC(=O)c1ccc2c(c1)nc(-c1ccc(N3CCCCC3)cc1)n2C1Cc2ccccc2C1	6	4	133.71	615.285	5.897				COc1cccc(-c2ccc(CCC(=O)N(C)C[C@H]3CC[C@H](C(N)=O)CC3)cc2)c1	4	1	72.63	408.241	3.541
610	C#CC(=O)N1CC(C(=O)NCC(N)=O)C1	6	2	92.5	209.08	-2.229				Cc1ccc(-c2nc3cc(C(=O)NC(Cc4ccc(O)c(O)c4)C(N)=O)ccc3n2C2Cc3ccccc3C2)cc1	5	4	130.47	546.227	5.141				COc1ccc(-c2ccc(CCC(=O)N(C)C[C@H]3CC[C@H](C(N)=O)CC3)cc2)cc1	4	1	72.63	408.241	3.541
611	CN(C)CC(=O)N1CC(C(=O)NCC(N)=O)C1	7	2	95.74	242.138	-2.979				N#Cc1ccc(-c2nc3cc(C(=O)NC(Cc4ccc(O)c(O)c4)C(N)=O)ccc3n2C2Cc3ccccc3C2)cc1	6	4	154.26	557.206	4.427				CN(C[C@H]1CC[C@H](C(N)=O)CC1)C(=O)CCc1ccc(-c2ccccc2[N+](=O)[O-])cc1	4	1	106.54	423.216	3.518
612	Cc1cc(C(=O)N2CC(C(=O)NCC(N)=O)C2)cc(Cl)n1	7	2	105.39	310.083	-1.013				NC(=O)C(Cc1ccc(O)c(O)c1)NC(=O)c1ccc2c(c1)nc(-c1ccc(Br)cc1)n2C1Cc2ccccc2C1	5	4	130.47	610.122	5.502				CN(C[C@H]1CC[C@H](C(N)=O)CC1)C(=O)CCc1ccc(-c2ccc([N+](=O)[O-])cc2)cc1	4	1	106.54	423.216	3.518
613	NC(=O)CNC(=O)C1CN(C(=O)c2ccc(S(N)(=O)=O)cc2)C1	9	3	161.04	340.084	-2.328				COc1cncc(-c2nc3cc(C(=O)NC(Cc4ccc(O)c(O)c4)C(N)=O)ccc3n2C2Cc3ccccc3C2)c1	6	4	152.59	563.217	3.367				CN(C[C@H]1CC[C@H](C(N)=O)CC1)C(=O)CCc1ccc(-c2cccc([N+](=O)[O-])c2)cc1	4	1	106.54	423.216	3.518
614	Cc1cn(CC(=O)N2CC(C(=O)NCC(N)=O)C2)c(=O)[nH]c1=O	6	3	147.36	323.123	-2.558				Cn1cccc1-c1nc2cc(C(=O)NC(Cc3ccc(O)c(O)c3)C(N)=O)ccc2n1C1Cc2ccccc2C1	5	4	135.4	535.222	3.818				CN(C[C@H]1CC[C@H](C(N)=O)CC1)C(=O)CCc1ccc(-c2ccccc2)cc1	4	1	63.4	378.231	3.626
615	C#Cc1cccc(C(=O)N2CC(C(=O)NCC(N)=O)C2)c1	6	2	92.5	285.111	-0.289				COc1ccc(-c2nc3cc(C(=O)NC(Cc4ccc(O)c(O)c4)C(N)=O)ccc3n2C2Cc3ccccc3C2)cc1OC	5	4	148.93	592.232	4.534				Cc1ccccc1-c1ccc(CCC(=O)N(C)C[C@H]2CC[C@H](C(N)=O)CC2)cc1	4	1	63.4	392.246	4.063
616	CCCC(=O)N1CC(C(=O)NCC(N)=O)C1	6	2	92.5	227.127	-1.682				COc1cc(-c2nc3cc(C(=O)NC(Cc4ccc(O)c(O)c4)C(N)=O)ccc3n2C2Cc3ccccc3C2)ccc1O	5	5	159.93	578.217	4.213				Cc1cccc(-c2ccc(CCC(=O)N(C)C[C@H]3CC[C@H](C(N)=O)CC3)cc2)c1	4	1	63.4	392.246	4.063
617	CC(C(=O)N1CC(C(=O)NCC(N)=O)C1)c1cccc(C(=O)c2ccccc2)c1	7	2	109.57	393.169	0.793				NC(=O)C(Cc1ccc(O)c(O)c1)NC(=O)c1ccc2c(c1)nc(-c1ccc(O)cc1)n2C1Cc2ccccc2C1	5	5	150.7	548.206	4.298				Cc1ccc(-c2ccc(CCC(=O)N(C)C[C@H]3CC[C@H](C(N)=O)CC3)cc2)cc1	4	1	63.4	392.246	4.063
618	COc1ccc2cc([C@H](C)C(=O)N3CC(C(=O)NCC(N)=O)C3)ccc2c1	6	2	101.73	369.169	0.42				COc1ccc(-c2nc3cc(C(=O)NC(Cc4ccc(O)c(O)c4)C(N)=O)ccc3n2C2Cc3ccccc3C2)cc1	5	4	139.7	562.222	4.619				CN(C[C@H]1CC[C@H](C(N)=O)CC1)C(=O)CCc1ccc(-c2ccc(OC(F)(F)F)cc2)cc1	4	1	72.63	462.213	4.793
619	NCCOCC(=O)N1CC(C(=O)NCC(N)=O)C1	8	3	127.75	258.133	-3.798				NC(=O)C(Cc1ccc(O)c(O)c1)NC(=O)c1ccc2c(c1)nc(-c1ccc(O)c(O)c1)n2C1Cc2ccccc2C1	5	6	170.93	564.201	4.321				COc1ccc(-c2ccc(CCC(=O)N(C)C[C@H]3CC[C@H](C(N)=O)CC3)cc2)c(Cl)c1	4	1	72.63	442.202	4.163
620	NC(=O)CNC(=O)C1CN(C(=O)c2ccoc2)C1	6	2	105.64	251.091	-2.182				NC(=O)C(Cc1ccc(O)c(O)c1)NC(=O)c1ccc2c(c1)nc(-c1ccc(F)nc1F)n2C1Cc2ccccc2C1	6	4	143.36	569.187	3.952				CC(C)Oc1ccccc1-c1ccc(CCC(=O)N(C)C[C@H]2CC[C@H](C(N)=O)CC2)cc1	4	1	72.63	436.273	4.424
621	NC(=O)CNC(=O)C1CN(C(=O)c2cocn2)C1	7	2	118.53	252.086	-2.633				CC(Cc1nc2cc(C(=O)NC(Cc3ccc(O)c(O)c3)C(N)=O)ccc2n1C1Cc2ccccc2C1)c1ccccc1	5	4	130.47	574.258	5.189				CN(C[C@H]1CC[C@H](C(N)=O)CC1)C(=O)CCc1ccc(-c2ccccc2OC(F)(F)F)cc1	4	1	72.63	462.213	4.793
622	Cc1ocnc1C(=O)N1CC(C(=O)NCC(N)=O)C1	7	2	118.53	266.102	-2.397				Cn1cc(Cl)c(-c2nc3cc(C(=O)NC(Cc4ccc(O)c(O)c4)C(N)=O)ccc3n2C2Cc3ccccc3C2)n1	6	4	148.29	570.178	3.774				CCc1ccc(-c2ccc(CCC(=O)N(C)C[C@H]3CC[C@H](C(N)=O)CC3)cc2)cc1	4	1	63.4	406.262	4.527
623	NC(=O)CNC(=O)C1CN(C(=O)Cc2ccsc2)C1	6	2	120.74	281.083	-1.583				Cc1cc(-c2nc3cc(C(=O)NC(Cc4ccc(O)c(O)c4)C(N)=O)ccc3n2C2Cc3ccccc3C2)cnc1Cl	6	4	143.36	581.183	4.389				CN(C[C@H]1CC[C@H](C(N)=O)CC1)C(=O)CCc1ccc(-c2cccc(Cl)c2F)cc1	4	1	63.4	430.182	4.409
624	NC(=O)CNC(=O)C1CN(C(=O)COc2ccc3c(c2)CCC3)C1	6	2	101.73	331.153	-0.212				Cc1ccc(-c2nc3cc(C(=O)NC(Cc4ccc(O)c(O)c4)C(N)=O)ccc3n2C2Cc3ccccc3C2)cc1F	5	4	130.47	564.217	5.091				COc1ccc(-c2ccc(CCC(=O)N(C)C[C@H]3CC[C@H](C(N)=O)CC3)cc2)cc1F	4	1	72.63	426.232	3.702
625	NC(=O)CNC(=O)C1CN(C(=O)C2CCOc3ccccc3O2)C1	6	2	110.96	333.132	-1.207				CC1(C)[C@H]2CC=C(c3nc4cc(C(=O)NC(Cc5ccc(O)c(O)c5)C(N)=O)ccc4n3C3Cc4ccccc4C3)[C@@H]1C2	5	4	130.47	576.274	5.789				COc1ccc(-c2ccc(CCC(=O)N(C)C[C@H]3CC[C@H](C(N)=O)CC3)cc2)c(C)c1	4	1	72.63	422.257	3.978
626	NC(=O)CNC(=O)C1CN(C(=O)Cc2ccco2)C1	6	2	105.64	265.106	-2.278				COc1ccc(/C=C/c2nc3cc(C(=O)NC(Cc4ccc(O)c(O)c4)C(N)=O)ccc3n2C2Cc3ccccc3C2)cc1	5	4	139.7	588.237	4.891				COc1ccc(-c2ccc(CCC(=O)N(C)C[C@H]3CC[C@H](C(N)=O)CC3)cc2)cc1C	4	1	72.63	422.257	3.767
627	NC(=O)CNC(=O)C1CN(C(=O)C2CC(=O)C2)C1	7	2	109.57	253.106	-3.379				NC(=O)C(Cc1ccc(O)c(O)c1)NC(=O)c1ccc2c(c1)nc(C1CCCCC1)n2C1Cc2ccccc2C1	5	4	130.47	538.258	4.9				CCOc1ccc(-c2ccc(CCC(=O)N(C)C[C@H]3CC[C@H](C(N)=O)CC3)cc2)cc1	4	1	72.63	422.257	3.964
628	NC(=O)CNC(=O)C1CN(C(=O)c2ccc3nonc3c2)C1	6	2	131.42	303.097	-0.137				NC(=O)C(Cc1ccc(O)c(O)c1)NC(=O)c1ccc2c(c1)nc(-c1cccc(F)n1)n2C1Cc2ccccc2C1	6	4	143.36	551.197	3.791				Cc1ccc(-c2ccc(CCC(=O)N(C)C[C@H]3CC[C@H](C(N)=O)CC3)cc2)c(F)c1	4	1	63.4	410.237	4.224
629	NC(=O)CNC(=O)C1CN(C(=O)C2CCc3ccccc32)C1	6	2	92.5	301.143	-0.769				NC(=O)C(Cc1ccc(O)c(O)c1)NC(=O)c1ccc2c(c1)nc(-c1ccc(Cl)o1)n2C1Cc2ccccc2C1	5	4	143.61	556.151	4.036				Cc1ccc(-c2ccc(CCC(=O)N(C)C[C@H]3CC[C@H](C(N)=O)CC3)cc2)cc1C	4	1	63.4	406.262	4.5
630	COC(C)C(=O)N1CC(C(=O)NCC(N)=O)C1	7	2	101.73	243.122	-2.496				NC(=O)C(Cc1ccc(O)c(O)c1)NC(=O)c1ccc2c(c1)nc(C1CCN(Cc3ccccc3)CC1)n2C1Cc2ccccc2C1	6	4	133.71	629.3	4.756				Cc1ccc(-c2ccc(CCC(=O)N(C)C[C@H]3CC[C@H](C(N)=O)CC3)cc2)cc1F	4	1	63.4	410.237	4.013
631	CO[C@H]1CC[C@H](C(=O)N2CC(C(=O)NCC(N)=O)C2)CC1	7	2	101.73	297.169	-1.735				NC(=O)C(Cc1ccc(O)c(O)c1)NC(=O)c1ccc2c(c1)nc(-c1cncc3ccccc13)n2C1Cc2ccccc2C1	6	4	143.36	583.222	4.718				CN(C[C@H]1CC[C@H](C(N)=O)CC1)C(=O)CCc1ccc(-c2cccc(F)c2F)cc1	4	1	63.4	414.212	3.948
632	NC(=O)CNC(=O)C1CN(C(=O)c2ccc3cnccc3n2)C1	8	2	118.28	313.117	-1.847				CCc1ccc(-c2nc3cc(C(=O)NC(Cc4ccc(O)c(O)c4)C(N)=O)ccc3n2C2Cc3ccccc3C2)o1	5	4	143.61	550.222	3.893				CN(C[C@H]1CC[C@H](C(N)=O)CC1)C(=O)CCc1ccc(-c2ccccc2C(F)(F)F)cc1	4	1	63.4	446.218	4.551
633	NC(=O)CNC(=O)C1CN(C(=O)CC2Cc3ccccc3C2)C1	6	2	92.5	315.158	-0.306				COc1cc(F)c(-c2nc3cc(C(=O)NC(Cc4ccc(O)c(O)c4)C(N)=O)ccc3n2C2Cc3ccccc3C2)c(F)c1	5	4	139.7	598.203	4.941				CN(C[C@H]1CC[C@H](C(N)=O)CC1)C(=O)CCc1ccc(-c2ccc(F)c(F)c2F)cc1	4	1	63.4	432.202	4.109
634	CCCCCC(C)C(=O)N1CC(C(=O)NCC(N)=O)C1	6	2	92.5	283.19	0.318				Cc1c(-c2nc3cc(C(=O)NC(Cc4ccc(O)c(O)c4)C(N)=O)ccc3n2C2Cc3ccccc3C2)cnn1C	6	4	148.29	550.233	3.433				COCc1ccc(-c2ccc(CCC(=O)N(C)C[C@H]3CC[C@H](C(N)=O)CC3)cc2)cc1	5	1	72.63	422.257	3.334
635	NC(=O)CNC(=O)C1CN(C(=O)Cc2ccccn2)C1	7	2	105.39	276.122	-2.138				NC(=O)C(Cc1ccc(O)c(O)c1)NC(=O)c1ccc2c(c1)nc(C#Cc1ccccc1)n2C1Cc2ccccc2C1	5	4	130.47	556.211	5.364				CCCCc1ccc(-c2ccc(CCC(=O)N(C)C[C@H]3CC[C@H](C(N)=O)CC3)cc2)cc1	4	1	63.4	434.293	5.665
636	NC(=O)CNC(=O)C1CN(C(=O)Cc2ccc3c(c2)CCO3)C1	6	2	101.73	317.138	-1.214				Cn1ccc(-c2nc3cc(C(=O)NC(Cc4ccc(O)c(O)c4)C(N)=O)ccc3n2C2Cc3ccccc3C2)n1	6	4	148.29	536.217	3.197				CN(C[C@H]1CC[C@H](C(N)=O)CC1)C(=O)CCc1ccc(-c2ccc(S(N)(=O)=O)cc2)cc1	7	2	131.94	457.204	2.085
637	NC(=O)CNC(=O)C1CN(C(=O)c2cncnc2)C1	8	2	118.28	263.102	-3.08				Cc1ccc(Cl)c(-c2nc3cc(C(=O)NC(Cc4ccc(O)c(O)c4)C(N)=O)ccc3n2C2Cc3ccccc3C2)c1F	5	4	130.47	598.178	5.713				CN(C[C@H]1CC[C@H](C(N)=O)CC1)C(=O)c1ccc(-c2ccc(-c3ccccc3)cc2)cc1	4	1	63.4	426.231	5.585
638	NC(=O)CNC(=O)C1CN(C(=O)C2Cc3ccccc3O2)C1	6	2	101.73	303.122	-1.156				COc1cccc(Cl)c1-c1nc2cc(C(=O)NC(Cc3ccc(O)c(O)c3)C(N)=O)ccc2n1C1Cc2ccccc2C1	5	4	139.7	596.183	5.241				CN(C[C@H]1CC[C@H](C(N)=O)CC1)C(=O)c1ccc(-c2ccc(O)c(Cl)c2)cc1	4	2	83.63	400.155	3.861
639	NC(=O)CNC(=O)C1CN(C(=O)C2CCC(=O)CC2)C1	7	2	109.57	281.138	-2.663				CCc1cccc(-c2nc3cc(C(=O)NC(Cc4ccc(O)c(O)c4)C(N)=O)ccc3n2C2Cc3ccccc3C2)c1	5	4	130.47	560.242	5.605				CN(C[C@H]1CC[C@H](C(N)=O)CC1)C(=O)c1ccc(-c2ccc(F)c(Cl)c2)cc1	4	1	63.4	402.151	4.428
640	CC1CC(C(=O)N2CC(C(=O)NCC(N)=O)C2)C1	6	2	92.5	253.143	-1.221				C=CCOc1ccc(-c2nc3cc(C(=O)NC(Cc4ccc(O)c(O)c4)C(N)=O)ccc3n2C2Cc3ccccc3C2)cc1	5	4	139.7	588.237	5.234				CN(C[C@H]1CC[C@H](C(N)=O)CC1)C(=O)c1ccc(-c2ccc(CCC(=O)O)cc2)cc1	6	2	100.7	422.221	3.241
641	NC(=O)CNC(=O)C1CN(C(=O)Cc2ccc3ncccc3c2)C1	7	2	105.39	326.138	-0.872				NC(=O)C(Cc1ccc(O)c(O)c1)NC(=O)c1ccc2c(c1)nc(CCCCO)n2C1Cc2ccccc2C1	6	5	150.7	528.237	2.824				CN(C[C@H]1CC[C@H](C(N)=O)CC1)C(=O)c1ccc(-c2cccc(Cl)c2)cc1	4	1	63.4	384.16	4.267
642	NC(=O)CNC(=O)C1CN(C(=O)c2cc(O)ccn2)C1	7	3	125.62	278.102	-2.356				NC(=O)C(Cc1ccc(O)c(O)c1)NC(=O)c1ccc2c(c1)nc(-c1ccc(OCc3ccccc3)cc1)n2C1Cc2ccccc2C1	5	4	139.7	638.253	6.329				CN(C[C@H]1CC[C@H](C(N)=O)CC1)C(=O)c1ccc(-c2ccccc2Cl)cc1	4	1	63.4	384.16	4.267
643	NC(=O)CNC(=O)C1CN(C(=O)c2cc3sccc3[nH]2)C1	6	3	136.53	306.079	-1.234				NC(=O)C(Cc1ccc(O)c(O)c1)NC(=O)c1ccc2c(c1)nc(-c1ccccc1F)n2C1Cc2ccccc2C1	5	4	130.47	550.202	4.865				CN(C[C@H]1CC[C@H](C(N)=O)CC1)C(=O)c1ccc(-c2ccc(Cl)cc2)cc1	4	1	63.4	384.16	4.267
644	CC(C)(C)c1ccc(CC(=O)N2CC(C(=O)NCC(N)=O)C2)cc1	6	2	92.5	331.19	0.842				NC(=O)C(Cc1ccc(O)c(O)c1)NC(=O)c1ccc2c(c1)nc(-c1cccc(N3CCOCC3)c1)n2C1Cc2ccccc2C1	7	4	142.94	617.264	4.633				CN(C[C@H]1CC[C@H](C(N)=O)CC1)C(=O)c1ccc(-c2ccc(C#N)cc2)cc1	5	1	87.19	375.195	3.368
645	COc1cc(CCC(=O)N2CC(C(=O)NCC(N)=O)C2)on1	6	2	127.76	310.128	-2.102				COc1cc(F)ccc1-c1nc2cc(C(=O)NC(Cc3ccc(O)c(O)c3)C(N)=O)ccc2n1C1Cc2ccccc2C1	5	4	139.7	580.212	4.78				CN(C[C@H]1CC[C@H](C(N)=O)CC1)C(=O)c1ccc(-c2ccc(Cl)c(Cl)c2)cc1	4	1	63.4	418.121	4.889
646	NC(=O)CNC(=O)C1CN(C(=O)COc2ccc3ccccc3c2)C1	6	2	101.73	341.138	0.161				NC(=O)C(Cc1ccc(O)c(O)c1)NC(=O)c1ccc2c(c1)nc(-c1ccc(F)cc1)n2C1Cc2ccccc2C1	5	4	130.47	550.202	4.865				CN(C[C@H]1CC[C@H](C(N)=O)CC1)C(=O)c1ccc(-c2ccc(Cl)cc2Cl)cc1	4	1	63.4	418.121	4.889
647	CC(C)CCCC(=O)N1CC(C(=O)NCC(N)=O)C1	6	2	92.5	269.174	-0.036				N#Cc1cc(F)c(-c2nc3cc(C(=O)NC(Cc4ccc(O)c(O)c4)C(N)=O)ccc3n2C2Cc3ccccc3C2)c(F)c1	6	4	154.26	593.187	4.749				CN(C[C@H]1CC[C@H](C(N)=O)CC1)C(=O)c1ccc(-c2cc(Cl)cc(Cl)c2)cc1	4	1	63.4	418.121	4.889
648	Cc1ccc2oc(C(=O)N3CC(C(=O)NCC(N)=O)C3)cc(=O)c2c1	6	2	122.71	343.117	0.278				NC(=O)C(Cc1ccc(O)c(O)c1)NC(=O)c1ccc2c(c1)nc(-c1cccnc1)n2C1Cc2ccccc2C1	6	4	143.36	533.206	3.452				CN(C[C@H]1CC[C@H](C(N)=O)CC1)C(=O)c1ccc(-c2ccc(F)c(F)c2)cc1	4	1	63.4	386.181	3.967
649	CCCCC[C@H]1CC[C@H](C(=O)N2CC(C(=O)NCC(N)=O)C2)CC1	6	2	92.5	337.237	2.193				NC(=O)C(Cc1ccc(O)c(O)c1)NC(=O)c1ccc2c(c1)nc(-c1csc(Cl)n1)n2C1Cc2ccccc2C1	6	4	171.6	573.124	3.855				CN(C[C@H]1CC[C@H](C(N)=O)CC1)C(=O)c1ccc(-c2cc(F)cc(F)c2)cc1	4	1	63.4	386.181	3.967
650	NC(=O)CNC(=O)C1CN(C(=O)c2cn3ccsc3n2)C1	7	2	138.04	307.074	-1.496				NC(=O)C(Cc1ccc(O)c(O)c1)NC(=O)c1ccc2c(c1)nc(-c1cccc(OC(F)(F)F)c1)n2C1Cc2ccccc2C1	5	4	139.7	616.193	5.871				COc1ccc(-c2ccc(C(=O)N(C)C[C@H]3CC[C@H](C(N)=O)CC3)cc2)cc1OC	4	1	81.86	410.221	3.207
651	NC(=O)CNC(=O)C1CN(C(=O)/C=C/c2nc3ccccc3s2)C1	7	2	133.63	344.094	-0.973				NC(=O)C(Cc1ccc(O)c(O)c1)NC(=O)c1ccc2c(c1)nc(-c1c(Cl)ncnc1Cl)n2C1Cc2ccccc2C1	7	4	156.25	602.124	3.833				COc1ccc(-c2ccc(C(=O)N(C)C[C@H]3CC[C@H](C(N)=O)CC3)cc2)c(OC)c1	4	1	81.86	410.221	3.475
652	NC(=O)CNC(=O)C1CN(C(=O)[C@@H]2CCCO2)C1	7	2	101.73	255.122	-2.413				Cc1cccnc1-c1nc2cc(C(=O)NC(Cc3ccc(O)c(O)c3)C(N)=O)ccc2n1C1Cc2ccccc2C1	6	4	143.36	547.222	3.767				CN(C[C@H]1CC[C@H](C(N)=O)CC1)C(=O)c1ccc(-c2ccc(F)cc2)cc1	4	1	63.4	368.19	3.806
653	C=CCC(=O)N1CC(C(=O)NCC(N)=O)C1	6	2	92.5	225.111	-1.859				NC(=O)C(Cc1ccc(O)c(O)c1)NC(=O)c1ccc2c(c1)nc(-c1ccc3c(c1)CCO3)n2C1Cc2ccccc2C1	5	4	139.7	574.222	4.465				CN(C[C@H]1CC[C@H](C(N)=O)CC1)C(=O)c1ccc(-c2cccc(F)c2)cc1	4	1	63.4	368.19	3.806
654	CCCCC(C)CCC(=O)N1CC(C(=O)NCC(N)=O)C1	6	2	92.5	297.205	1.102				NC(=O)C(Cc1ccc(O)c(O)c1)NC(=O)c1ccc2c(c1)nc(-c1cnccn1)n2C1Cc2ccccc2C1	7	4	156.25	534.202	2.289				CN(C[C@H]1CC[C@H](C(N)=O)CC1)C(=O)c1ccc(-c2ccccc2F)cc1	4	1	63.4	368.19	3.806
655	C=C1CC(C(=O)N2CC(C(=O)NCC(N)=O)C2)C1	6	2	92.5	251.127	-2.138				NC(=O)C(Cc1ccc(O)c(O)c1)NC(=O)c1ccc2c(c1)nc(-c1c(F)cc(F)cc1F)n2C1Cc2ccccc2C1	5	4	130.47	586.183	5.187				CN(C[C@H]1CC[C@H](C(N)=O)CC1)C(=O)c1ccc(-c2cccc(O)c2)cc1	4	2	83.63	366.194	3.239
656	NC(=O)CNC(=O)C1CN(C(=O)c2ncoc2-c2ccccc2)C1	7	2	118.53	328.117	-0.68				NC(=O)C(Cc1ccc(O)c(O)c1)NC(=O)c1ccc2c(c1)nc(-c1cccc(Cl)c1)n2C1Cc2ccccc2C1	5	4	130.47	566.172	5.326				CN(C[C@H]1CC[C@H](C(N)=O)CC1)C(=O)c1ccc(-c2ccc(O)cc2)cc1	4	2	83.63	366.194	3.239
657	Cc1cc(C)n2nc(C(=O)N3CC(C(=O)NCC(N)=O)C3)cc2n1	8	2	122.69	330.144	-1.722				CC(C)Cc1nc2cc(C(=O)NC(Cc3ccc(O)c(O)c3)C(N)=O)ccc2n1C1Cc2ccccc2C1	5	4	130.47	512.242	4.317				CC(C)Oc1ccc(-c2ccc(C(=O)N(C)C[C@H]3CC[C@H](C(N)=O)CC3)cc2)cc1	4	1	72.63	408.241	4.443
658	NC(=O)CNC(=O)C1CN(C(=O)C2CC23CCC3)C1	6	2	92.5	265.143	-0.955				Cc1cccc(-c2nc3cc(C(=O)NC(Cc4ccc(O)c(O)c4)C(N)=O)ccc3n2C2Cc3ccccc3C2)c1	5	4	130.47	546.227	5.141				COC(=O)c1cccc(-c2ccc(C(=O)N(C)C[C@H]3CC[C@H](C(N)=O)CC3)cc2)c1	6	1	89.7	408.205	3.581
659	NC(=O)CNC(=O)C1CN(C(=O)C2Cc3ccccc32)C1	6	2	92.5	287.127	-1.338				COc1ccc(-c2nc3cc(C(=O)NC(Cc4ccc(O)c(O)c4)C(N)=O)ccc3n2C2Cc3ccccc3C2)cc1O	5	5	159.93	578.217	4.213				COC(=O)c1ccc(-c2ccc(C(=O)N(C)C[C@H]3CC[C@H](C(N)=O)CC3)cc2)cc1	6	1	89.7	408.205	3.581
660	C#CCC(=O)N1CC(C(=O)NCC(N)=O)C1	6	2	92.5	223.096	-2.417				NC(=O)C(Cc1ccc(O)c(O)c1)NC(=O)c1ccc2c(c1)nc(-c1ccc(Cl)c(Cl)c1)n2C1Cc2ccccc2C1	5	4	130.47	600.133	5.948				COC(=O)c1ccccc1-c1ccc(C(=O)N(C)C[C@H]2CC[C@H](C(N)=O)CC2)cc1	6	1	89.7	408.205	3.581
661	COCC(=O)N1CC(C(=O)NCC(N)=O)C1	7	2	101.73	229.106	-3.022				NC(=O)C(Cc1ccc(O)c(O)c1)NC(=O)c1ccc2c(c1)nc(-c1ncco1)n2C1Cc2ccccc2C1	6	4	156.5	523.186	2.547				COc1ccccc1-c1ccc(C(=O)N(C)C[C@H]2CC[C@H](C(N)=O)CC2)cc1	4	1	72.63	380.21	3.56
662	NC(=O)CNC(=O)C1CN(C(=O)C2CCC2)C1	6	2	92.5	239.127	-1.729				NC(=O)C(Cc1ccc(O)c(O)c1)NC(=O)c1ccc2c(c1)nc(-c1ccc(OC(F)(F)F)cc1)n2C1Cc2ccccc2C1	5	4	139.7	616.193	5.871				COc1cccc(-c2ccc(C(=O)N(C)C[C@H]3CC[C@H](C(N)=O)CC3)cc2)c1	4	1	72.63	380.21	3.56
663	COc1cccc(C(=O)N2CC(C(=O)NCC(N)=O)C2)c1	6	2	101.73	291.122	-0.872				NC(=O)C(Cc1ccc(O)c(O)c1)NC(=O)c1ccc2c(c1)nc(C1CCCCCCC1)n2C1Cc2ccccc2C1	5	4	130.47	566.289	6.038				COc1ccc(-c2ccc(C(=O)N(C)C[C@H]3CC[C@H](C(N)=O)CC3)cc2)cc1	4	1	72.63	380.21	3.56
664	NC(=O)CNC(=O)C1CN(C(=O)Cn2cnc3c(=O)[nH]c(N)nc32)C1	9	4	182.09	348.129	-3.029				NC(=O)C(Cc1ccc(O)c(O)c1)NC(=O)c1ccc2c(c1)nc(-c1cc(F)ccc1Cl)n2C1Cc2ccccc2C1	5	4	130.47	584.163	5.487				CN(C[C@H]1CC[C@H](C(N)=O)CC1)C(=O)c1ccc(-c2ccccc2[N+](=O)[O-])cc1	4	1	106.54	395.185	3.537
[truncated: 510,590+ more rows]

## Sheet: Figure 3a
Figure 3a	Mass distribution scatter plot									Script to generate masses and number of candidates											MS/MS trace
SEL1			SEL2			SEL3
[truncated: 72,593 more rows]

[truncated: 8 more sheets: Figure 3d, Figure 4a , Figure 4b_XIC, Figure 4b_BLI traces, Figure 5a, Figure 5b, SI Fig 7, SI Fig 16]
